# Supplementary material for: Darwinian Evolution of Self-Replicating DNA in a Synthetic Protocell
Source: Nat Commun. 2024 Oct 22;15:9091. doi: 10.1038/s41467-024-53226-0 (PMC11494085; doi:10.1038/s41467-024-53226-0)
Supplement: Supplementary file 3 — Supplementary Data 1 [file 41467_2024_53226_MOESM3_ESM.xlsx]

## Sheet: Int-WT(1)
		Frequencies of mutations
Mutation	Region	R0	R03	R05	R07	R09	R11	Notes
43C>T	DBP binding site 43C>T	0.000267451	0.00260341	0.000289603	0.0128508	0.0027027	0.00212443	Warning: low read depth (<10,000)
72A>G	OriL A>G 72	0	0	0.0194805	0.00326603	0.00732251	0.00297	Warning: low read depth (<10,000)
84G>A	OriL G>A 84	0.000185185	0.00133359	0.0371979	0.00264317	0.0015212	0.0037743	Warning: low read depth (<10,000)
103A>G	OriL A>G 103	0	0.000390676	0.0133333	0.00100339	0.000768246	0.000508906	Warning: low read depth (<10,000)
193G>A	OriL G>A 193	0.000427816	0.00291177	0.00143315	0.01047	0.0389951	0.0309514
234TCCCT>TCCCC	T7g10leader T>C	0.000156764	0.000659317	0.000337505	0.0327099	0.0385565	0.0336632
234TCCCT>TCCCCC	T7g10leader T>CC	0	0	0	0.0108861	0.0150154	0.010354
247A>G	T7G10leader	0.000283607	0.000311923	0.0261504	0.00541719	0.00493149	0.00705455
294G>A	DNAP M5I	0.000200361	0.000637695	0.00914984	0.0167238	0.0214238	0.0108591
323A>G	DNAP K15R	0.000217144	0.000375075	0.000371026	0.0081242	0.0115526	0.0120539
369A>T	DNAP E30D	4.30354e-05	5.84983e-05	4.31978e-05	0.0427964	0.0113208	0.0163817
417G>A	DNAP A46 silent	0.000319175	0.00087334	0.000721817	0.0176761	0.00108297	0.0011385
430G>A	DNAP V51I	6.22611e-05	0.00280408	0.0171943	0.00716442	0.00225528	0.000426236
439G>A	DNAP D54N	0.000158726	0.00855931	0.0329184	0.0241093	0.032468	0.0337736
480T>C	DNAP I67 silent	0.00031966	0.00265518	0.00873459	0.0385615	0.0965487	0.0850609
513GA>AG	WS(78-79)StopG	0	0	0.00247938	0.0885623	0.0777461	0.0551433
514A>G	DNAP S79G	0.000353747	0.0112396	0.122368	0.501669	0.569543	0.667228
517G>A	DNAP A80T	0.000182443	0.00707072	0.233922	0.294322	0.30615	0.259126
520G>A	DNAP D81N	0.0001801	0.00200367	0.0101808	0.000967171	0.00134309	0.00133675
526C>T	DNAP L83 silent	0.000241007	0.00113068	0.0127391	0.0192683	0.027017	0.0174937
623T>C	DNAP V115A	0.000114833	0.00775536	0.0436938	0.00282644	0.00147196	0.00088854
636C>T	DNAP S119 silent	0.00013149	0.000911106	0.0199557	0.000177333	0.000761454	0.00319388
693C>T	DNAP V138 silent	9.86609e-05	0.0010397	0.00411609	0.00841557	0.017053	0.0162573
740A>G	DNAP K154R	0.000230988	0.000540358	0.0127028	0.00165082	0.00373933	0.00293988
752A>G	DNAP E158G	0.000180824	0.000583156	0.000323266	0.00484159	0.0449987	0.0524213
801G>A	DNAP L174 silent	0.000359926	0.000913183	0.00394848	0.00646185	0.010083	0.00896895
874A>G	DNAP I199V	0.000198539	0.000411733	0.0149453	0.0243663	0.0412866	0.0420204
876C>T	DNAP I199 silent	0.00027035	0.000553313	0.0131948	0.00188299	0.00719444	0.00587784
893A>G	DNAP K205R	0.000132421	0.000602569	0.000306931	0.00144985	0.00303606	0.010605
919G>A	DNAP G214S	7.37626e-05	0.000353966	0.0213369	0.00330167	0.00362223	0.00542211
940T>C	DNAP Y221H	0.000258762	0.000551096	0.000809776	0.0122395	0.000617546	0.00046479
971A>G	DNAP N231S	0.000235446	0.000314125	0.00023783	0.00301127	0.0176484	0.019631
1020G>A	DNAP V247 silent	0.000244804	0.000728441	0.0861471	0.588405	0.637785	0.699192
1023T>C	DNAP N248 silent	0.000186094	0.000575823	0.00284573	0.0849882	0.00286854	0.000652253
1027C>T	DNAP L250 silent	0.000205561	0.000246044	0.00081404	0.00759766	0.0155023	0.0121098
1036G>A	DNAP A253T	0.000308196	0.00624254	0.0285954	0.00444527	0.00736299	0.0109874
1062G>A	DNAP P261 silent	0.000415292	0.00244592	0.00304385	0.0190706	0.00350936	0.0040916
1120C>T	DNAP H281Y	0.000428569	0.00387587	0.00552232	0.079471	0.00413914	0.0030118
1155A>G	DNAP K292 silent	0.000211904	0.000391338	0.0124754	0.00196718	0.0012363	0.00081937
1160G>A	DNAP G294D	0.000117027	0.00281475	0.00265699	0.0052649	0.0172968	0.0201701
1161C>T	DNAP G294 silent	0.000157465	0.000988566	0.0071894	0.0152274	0.00679089	0.0125462
1175T>C	DNAP I299T	0.000216395	0.000300329	0.00385442	0.00633919	0.0107571	0.00801408
1176T>C	DNAP I299 silent	0.000265532	0.00116708	0.0046992	0.00174184	0.00305244	0.0108063
1179A>G	DNAP Q300 silent	0.000164481	0.00122954	0.00388807	0.0213406	0.00204587	0.00287286
1218G>A	DNAP L313 silent	0.000189729	0.00155303	0.0337082	0.00464882	0.002087	0.000563678
1227T>C	DNAP S316 silent	0.000217489	0.000829711	0.0011308	0.0169106	0.00944676	0.00904542
1229G>A	DNAP G317D	6.84114e-05	0.000671078	0.0173682	0.0011881	0.00152255	0.00326287
1303G>A	DNAP V342I	0.000204285	0.000982535	0.00274429	0.0139257	0.00138023	0.00209253
1317C>T	DNAP S346 silent	9.8237e-05	0.000584073	0.00713144	0.0227682	0.00549822	0.00706913
1513C>T	DNAP R412C	0.000222035	0.000744321	0.000517666	0.00240789	0.0116279	0.00669599
1521C>T	DNAP G414 silent	0.000202956	0.00797285	0.00143138	0.0304422	0.0447702	0.0400906
1524A>G	DNAP E415 silent	0.000253682	0.00129531	0.000774715	0.031875	0.00805773	0.00915959
1558G>A	DNAP G427S	0.000179339	0.000552805	0.0230839	0.00579285	0.00488057	0.00852375
1656G>A	DNAP L459 silent	0.000258182	0.000582475	0.0106895	0.00277904	0.00289089	0.0039907
1661G>A	DNAP G461D	0.000490038	0.00377304	0.0106276	0.0342336	0.00952882	0.0133037
1787T>C	DNAP M503T	6.44584e-05	0.000133771	0.0138347	0.00146657	0.00707864	0.00620476
1808T>C	DNAP L510P	0.000194104	0.000694035	0.00034008	0.00184658	0.010948	0.0205867
1814A>G	DNAP E512G	0.000285179	0.00113697	0.0108272	0.00109235	0.00102048	0.00104709
1857A>G	DNAP K526 silent	0.000234962	0.000649165	0.000227289	0.0232941	0.0052911	0.00934884
1885A>G	DNAP K536E	0.000115529	0.0155022	0.0456559	0.00205475	0.00156768	0.00177075
2022GTTTTTTTCTAC>GTTTTTTTTCTAC	vsv-r1 Term+T	0.00183055	0.0146485	0.0177624	0.0185668	0.0247758	0.0358538
2056GTTTTTTTCATC>GTTTCTTTCATC	vsv-r2 Term T>C	0.000137384	0.00443705	0.000366067	0.000621196	0.0244426	0.0254007
2056GTTTTTTTCATC>GTTTTTTTTCATC	vsv-r2 Term +T	0.00272192	0.0184463	0.0329364	0.0200336	0.0620623	0.0609978
2070A>G	stem loop enhancement	9.04769e-05	0.00034396	0.00949358	0.017172	0.00619859	0.00241612
2189G>A	TP R6H	0.000409169	0.00319595	0.00391234	0.0212544	0.0673864	0.122431
2190C>T	TP R6 silent	0.000301689	0.00155274	0.00464871	0.0146009	0.0213733	0.0169179
2217C>T	TP A15 silent	0.000139098	0.0154211	0.0301964	0.00190546	0.000711024	0.000926567
2215G>T	TP A15S	0.000106369	3.59677e-05	3.60017e-05	0.000583489	0.0137556	0.0137862
2214AGCC>GGCT	TP K14 silent A15 silent	0	2.69757e-05	0.0152827	0	0	0
2224G>A	TP A18T	0.000299923	0.00166775	0.00164916	0.00259496	0.0221943	0.0391886
2257G>A	TP A29T	0.000398682	0.0043557	0.0101147	0.00117805	0.00232533	0.00348208
2293G>A	TP A41T	0.000248656	0.00100117	0.00250174	0.006046	0.0102101	0.0100387
2306T>C	TP I45T	0.000156105	0.000420161	0.00972125	0.0184045	0.0298682	0.0266548
2321C>T	TP S50L	0.00016945	0.000114945	0.00143428	0.0167256	0.00603618	0.00226465
2343C>T	TP F57 silent	9.77111e-05	0.000446082	0.00049027	0.0177856	0.00037445	0.000842145
2347A>G	TP K59E	0.000286056	0.00131068	0.0121703	0.00137032	0.00192474	0.00144777
2420G>A	TP G83D	0.000163233	0.000551808	0.00336462	0.0123161	0.0202817	0.0219945
2429C>T	TP A86V	0.000435938	0.000583096	0.00120352	0.074331	0.00121858	0.000595936
2454C>T	TP I94 silent	0.00028246	0.0007566	0.00208462	0.0188415	0.00222109	0.00193708
2455G>A	TP E95K	0.000273457	0.00039542	0.00449147	0.0136019	0.00781409	0.00348174
2636G>A	TP S155N	0.000110231	0.00152336	0.00452191	0.0139713	0.0018797	0.00726297
2643C>A	TP S157 silent	5.56241e-05	0.000408588	0.000442197	0.02153	0.000102617	0.000115648
2651G>A	TP R160H	0.000348062	0.00622715	0.0104349	0.000674358	0.00177795	0.00155625
2697C>T	TP Y175 silent	0.000101326	0.000368541	0.000290315	0.00539728	0.0173751	0.0211713
2730T>C	TP F186 silent	0.000270952	0.000431765	0.0102766	0.000303511	0.000931435	0.0010007
2736A>G	TP S189G	0.000159107	0.00278953	0.17889	0.36736	0.38304	0.360991
2760G>A	TP S196 silent	0.000176639	0.00162613	0.0234888	0.00777628	0.00633981	0.00281085
2910A>G	TP K246 silent	0.000233096	0.000323575	0.00114449	0.0262467	0.0468458	0.0445036
2925G>T	TP L251 silent	3.43224e-05	8.77609e-05	0.00194268	0.0268106	0.000458849	2.5364e-05
2960T>C	TP L263P	0.000242287	0.000948786	0.000437384	0.00873276	0.0858402	0.141044
2997A>G	T7 Term A>G 2997	0.000226507	0.000284625	0.0113479	0.085738	0.211425	0.248388
3013GTTTTTTGC>GTTTTTGC	T7 term -T	0.000655421	0.000655421	0.000655421	0.000655421	0.000655421	0.000655421
3013GTTTTTTGC>GTTTTTTTGC	T7 term +T	0.000931388	0.0122302	0.0213299	0.0226271	0.0288234	0.0348396
3057T>C	OriR T>C 3057	5.77401e-05	0.000335965	0.000104444	0.00141384	0.00505134	0.0142472
3072T>C	OriR T>C 3072	0.00024417	0.000628751	0.0136687	0.00487241	0.00112011	0.000549904
3083T>C	OriR T>C 3083	0.000144363	0.000605286	0.00375914	0.00494132	0.0111504	0.0216649	Warning: low read depth (<10,000)
3125A>G	OriR A>G 3125	0.000294421	0.000382751	0.0111524	0.000423819	0	0.000315756	Warning: low read depth (<10,000)
3160T>C	OriR T>C 3160	0	0.00449255	0.0260571	0.0421403	0.042562	0.00771084	Warning: low read depth (<10,000)
3164A>C	OriR A>C 3164	0	0.0002079	0.00882285	0.00530875	0.0120985	0.000973236	Warning: low read depth (<10,000)
3178TGGGGAAAT>TGGGGGAAAT	OriR +G (G4>G5)	0.000485791	0.000694284	0.0163014	0.00307811	0.00522814	0	Warning: low read depth (<10,000)
3191T>C	OriR T>C 3191	0	0.0142038	0.232778	0.629419	0.710455	0.794228	Warning: low read depth (<10,000)
3196T>G	OriR (primer BS) T>G	0	0	0.00201715	0.00202429	0	0.075	Warning: low read depth (<10,000)
3209T>A	OriR T>A 3209	0.0128121	0.0122399	0.00758054	0.00675676	0	0	Warning: low read depth (<10,000)
3210A>C	OriR A>C 3210	0.0152513	0.0148873	0.0137705	0.00692841	0	0	Warning: low read depth (<10,000)
3211C>T	OriR C>T 3211	0.012898	0.00887137	0.0164425	0.00487805	0.00568182	0	Warning: low read depth (<10,000)

## Sheet: Int-WT(2)
		Frequencies of mutations
Mutation	Region	R0	R1	R6	R11	Notes
25 A>T	OriL 25 A>T	0	0.000210128	0.000202881	0.0105217	Warning: low read depth (<10,000)
57 G>A	OriL 57 G>A	0.000249128	0.000291036	0.000573806	0.0145306	Warning: low read depth (<10,000)
65 G>A	OriL 65 G>A	0.000236072	0.00186368	0.00604945	0.0491556	Warning: low read depth (<10,000)
75 A>T	OriL 75 A>T	0	0.000126662	0.0815998	0.0280124	Warning: low read depth (<10,000)
84 G>A	OriL 84 G>A	0.000185185	0	0.0193628	0.00011605	Warning: low read depth (<10,000)
85 G>A	OriL 85 G>A	0	0	0.000404449	0.0162168	Warning: low read depth (<10,000)
106 A>G	OriL 106 A>G	0.000249657	7.79362e-05	7.53693e-05	0.0110154
110 T>C	OriL 110 T>C	0.000344313	0.000518595	0.000214026	0.0110997
113 A>G	OriL 113 A>G	0.000105319	0.00026956	0.00151137	0.0139735
148 A>C	OriL 148 A>C	0.000121566	4.44781e-05	0.00131708	0.0428119
170 T>C	OriL 170 T>C	0.000352754	4.53515e-05	0.0888682	0.0974984
176 C>T	OriL 176 C>T	4.89309e-05	0.0002662	0.0108857	0.000816644
181 T>C	OriL 181 T>C	0.000187152	7.42198e-05	0.000492871	0.0127757
184 G>A	OriL 184 G>A	0.000480119	0.000241255	0.0150191	0.0102374
187 T>G	OriL 187 T>G	0	0	9.58803e-05	0.0246939
233 T>C	T7g10leader 233 T>C	0.000158571	0.000138137	0.0209234	0.0414785
264 A>G	RBS 264 A>G	8.84623e-05	8.32691e-05	0.956247	0.9212
277 C>T	Intergenic 277 C>T	0.000234972	0.00018047	0.00456525	0.0199394
283 C>T	p2 P2S	0.00021202	0.000556623	0.00217812	0.0439054
303 C>T	p2 C8 silent	0.000158169	0.000227457	0.00168774	0.0134442
354 T>C	p2 G25 silent	0.000198552	8.19079e-05	0.0159329	0.000491787
382 T>C	p2 Y35H	0.000191236	0.000109429	9.68371e-05	0.0121513
398 C>T	p2 S40L	7.91996e-05	5.9441e-05	0.000200896	0.0220948
399 G>A	p2 S40 silent	0.000293541	0.000547618	0.00507368	0.0177795
439 G>A	p2 D54N	0.000158726	0.000498289	0.0238535	0.0342721
503 G>A	p2 G75D	0.00027621	0.00172976	0.00564071	0.398739
509 A>G	p2 K77R	0.000197118	0.000114765	0.00485205	0.0463022
516 C>T	p2 S79 silent	0.000366747	0.000445642	0.00124291	0.0114206
517 G>A	p2 A80T	0.000182443	0.000162153	0.00221321	0.0254151
518 C>T	p2 A80V	5.3551e-05	0.000120019	0.0217566	0.001542
520 G>A	p2 D81N	0.0001801	0.0012467	0.00828778	0.330951
528 G>A	p2 L83 silent	0.000293486	0.000804442	0.00225332	0.0143272
537 C>A	p2 T86 silent	0.000208925	0.000696906	0.00124268	0.0112992
591 G>A	p2 L104 silent	0.000117626	9.44323e-05	0.000810849	0.0129338
599 A>G	p2 K107R	0.000199448	0.000135001	0.00120265	0.0212639
606 A>G	p2 K109 silent	3.99584e-05	3.93526e-05	0.0111338	7.969e-05
637 C>A	p2 L120M	0.000131014	0.000446724	0.000549047	0.0126678
648 G>A	p2 L123 silent	0.000305471	0.000587295	0.0049619	0.0172126
687 G>A	p2 L136 silent	0.000280868	0.000161038	0.000725924	0.0122629
688 A>G	p2 T137A	0.000215919	0.000816642	0.0108749	0.00147398
690 C>T	p2 T137 silent	0.000264702	0.000263289	0.00160764	0.0156627
702 C>T	p2 G141 silent	0.000126413	0.000469136	0.000853552	0.01343
720 A>G	p2 K147 silent	0.000119537	0.000122301	0.00117238	0.0191603
748 C>T	p2 P157S	0.000112105	0.000252708	0.0197372	0.00113204
760 G>A	p2 A161T	0.000154271	0.000118	0.000518434	0.0137215
765 C>T	p2 Y162 silent	0.00029863	0.000116986	0.000160269	0.0192071
780 C>T	p2 I167 silent	0.000110813	6.76401e-05	0.000281868	0.0175712
801 G>A	p2 L174 silent	0.000359926	0.000634002	0.0012695	0.010468
804 G>T	p2 L175 silent	7.50138e-05	0.00010453	0.000105344	0.0228333
818 A>G	p2 Q180R	0.000274007	0.000164191	0.000208761	0.0107307
861 T>C	p2 G194 silent	0.000133201	0.000122533	0.000206545	0.0113266
864 C>T	p2 F195 silent	0.000197987	1.62184e-05	8.21187e-05	0.0109946
900 G>A	p2 V207 silent	0.000180603	6.50068e-05	0.000107048	0.0141884
918 G>A	p2 L213 silent	0.00017909	0.00018219	0.000588957	0.0189654
919 G>A	p2 G214S	7.37626e-05	4.86677e-05	0.000455475	0.0147877
924 G>A	p2 L215 silent	0.000245435	9.65204e-05	0.00362458	0.0102131
954 C>T	p2 G225 silent	0.000162516	0.000416156	0.00433946	0.0183798
960 T>C	p2 F227 silent	0.000220935	0.000231622	0.00102666	0.0135334
977 G>A	p2 R233H	0.000193206	0.000674092	0.0867305	0.127833
998 G>A	p2 G240D	4.03568e-05	0.000105618	0.00337081	0.0172553
1056 G>A	p2 L259 silent	0.000392566	0.000664606	0.00265812	0.0251607
1102 G>A	p2 D275N	7.0279e-05	0.000170521	0.961672	0.951905
1113 C>T	p2 Y278 silent	0.000264402	0.000185327	0.000332639	0.0332277
1120 C>T	p2 H281Y	0	0	0	0.021578
1116 G>A	p2 P279 silent	0.000341584	0.000564883	0.00707298	0.0178128
1121 A>G	p2 H281R	0.000194373	9.25183e-05	0.00113077	0.0257889
1128 G>A	p2 Q283 silent	0.000171316	0.000389803	0.00778393	0.014671
1172 C>T	p2 T298I	7.76699e-05	2.34008e-05	0.00122135	0.0206528
1176 T>A	p2 I299 silent	3.90488e-05	2.35217e-05	0.0128948	0.000571079
1212 A>G	p2 E311 silent	9.42781e-05	9.47456e-05	5.59919e-05	0.0230947
1236 A>G	p2 E319 silent	0.00022512	5.49804e-05	5.57627e-05	0.0315773
1261 G>A	p2 V328I	0.000181955	0.000229421	0.964522	0.951091
1280 A>G	p2 K334R	0.000280101	9.40218e-05	0.0242573	0.00191712
1290 C>T	p2 Y337 silent	0.000471422	0.0003099	0.000575946	0.0104907
1294 C>T	p2 L339 silent	0.00012925	3.87672e-05	8.64393e-05	0.0131603
1334 C>T	p2 A352V	0.000333781	0.000550797	0.964984	0.952596
1339 A>G	p2 T354A	6.15479e-05	0.000133041	0.000385672	0.0224781
1341 G>A	p2 T354 silent	0.000105632	0.000130639	0.00172784	0.0198063
1362 T>C	p2 I361 silent	0.000309449	0.000107369	0.000116806	0.0111593
1376 A>G	p2 Y366C	7.74978e-05	0.000133386	0.000309967	0.0215958
1389 G>A	p2 T370 silent	0.000164472	0.000129707	0.000242206	0.0105407
1410 G>A	p2 Q377 silent	0.000215724	9.86006e-05	0.000542871	0.0104526
1420 C>T	p2 L381 silent	8.81083e-05	1.48496e-05	7.56264e-05	0.0187225
1426 C>T	p2 L383 silent	0.00023607	0.000195392	0.00226959	0.0420997
1446 A>G	p2 K389 silent	6.07068e-05	7.81818e-06	0.00545042	0.0116484
1470 C>T	p2 T397 silent	0.000251889	0.00040932	0.000830526	0.0292422
1494 A>G	p2 E405 silent	0.000241566	8.48203e-05	0.0107917	0.0204155
1506 G>A	p2 L409 silent	9.60005e-05	8.99773e-05	0.000760386	0.0107389
1516 C>A	p2 L413M	0	0	0	0.0189569
1520 G>A	p2 G414D	0.000113575	0.000122993	0.00444591	0.0265848
1521 C>T	p2 G414 silent	0.000202956	0.000371227	0.00204245	0.0137206
1542 G>A	p2 P421 silent	0.000217172	0.000320435	0.0184302	0.00699501
1599 C>T	p2 T441 silent	0.000241182	0.000153048	0.000243893	0.015184
1629 C>T	p2 I450 silent	6.09566e-05	3.11253e-05	1.5957e-05	0.0225889
1641 C>T	p2 T454 silent	0.000299256	0.000228418	0.000543051	0.0111675
1710 G>T	p2 L477 silent	4.60992e-05	0.000829629	0.397427	0.616936
1731 G>A	p2 S484 silent	0.000346178	0.000218174	0.0493102	0.00204551
1749 A>G	p2 K490 silent	0.000112074	6.5829e-05	8.44737e-05	0.0225587
1758 C>T	p2 L493 silent	8.43106e-05	0.000110444	0.00284404	0.0109334
1782 C>T	p2 silent	0.000198798	7.82001e-05	6.43925e-05	0.0122804
1798 G>A	p2 D507N	0.00028862	0.000201195	0.000398464	0.0116459
1805 A>G	p2 K509R	0.000215872	8.10813e-05	0.000259126	0.0104664
1836 CG>TA	p2 T519 silent D520N	0	0	0.0195323	0.00437844
1876 A>G	p2 K533E	0.000322044	9.2057e-05	0.00022858	0.0102747
1956 G>A	p2 P559 silent	0.000221052	0.000360391	0.00138555	0.0169085
1962 C>T	p2 G561 silent	0.000399545	0.000536101	0.000614092	0.0127925
1989 G>A	p2 T570 silent	0.000147246	0.0003174	0.0225286	0.0226094
2022 -T	vsv-r1 Term 2022 -T	0.000551673	0.00121114	0.00671376	0.013353
2022 +T	vsv-r1 Term 2022 +T	0.00183055	0.00199334	0.00965102	0.0625038
2049 T>C	vsv-R2 Term 2049 T>C	0.000127457	7.95855e-05	0.0107812	9.74944e-05
2053 T>C	vsv-R2 Term 2053 T>C	0.000162813	9.87029e-05	0.0173253	0.000361968
2056 +T	vsv-r2 Term +T	0.00272192	0.00559894	0.0121037	0.0522812
2074 C>T	Intergenic 2074 C>T	0.000161388	0.000314529	0.00165064	0.0125232
2075 G>A	Intergenic 2075 G>A	0.00025825	0.000440465	0.0133206	0.00270567
2081 G>A	Intergenic 2081 G>A	0.000316466	0.000861534	0.00118808	0.020978
2087 T>C	Intergenic 2087 T>C	0.00025721	0.000160911	0.000287843	0.0152188
2089 C>T	Intergenic 2089 C>T	0.000329992	0.000226074	0.0320356	0.00104434
2110 C>T	Intergenic 2110 C>T	0.000129872	0.000186181	0.00296753	0.0123151
2116 G>A	Intergenic 2116 G>A	0.000227676	0.00016164	0.000570494	0.0255143
2165 A>G	RBS 2165 A>G	0.000213419	0.000154181	0.000270138	0.0238533
2176 G>A	p3 A2T	0.000399378	0.000397012	0.0106291	0.0117906
2177 C>T	p3 A2V	0.00029645	0.000352881	0.011147	0.00149785
2181 C>T	p3 R3 silent	0.000243895	0.000657426	0.00243039	0.012206
2186 C>A	p3 P5Q	0.000179861	0.000656725	0.000882005	0.0241534
2195 G>A	p3 R8H	0.000352945	0.00161982	0.0152184	0.0575122
2214 A>C	p3 K14N	9.16758e-05	9.89063e-05	8.64431e-05	0.028792
224 G>A	p3 A18T	0.000299923	0.000514974	0.0112801	0.0191807
2228 G>A	p3 R19H	0.000314184	0.00052356	0.0017695	0.010167
2257 G>A	p3 A29T	0.000398682	0.00133152	0.00338801	0.0292681
2263 A>G	p3 T31A	0.000128775	7.88948e-05	0.000593993	0.0113823
2293 G>A	p3 G>A A41T	0.000248656	0.000502248	0.0122024	0.0288078
2307 C>T	p3 I45 silent	0.000160474	0.000306973	0.000278961	0.0446283
2308 C>T	p3 P46S	8.87798e-05	4.84978e-05	0.0119351	0.00507918
2310 G>A	p3 P46 silent	0.000113103	0.000380081	0.00111508	0.0199651
2317 G>A	p3 D49N	0.000192766	8.75545e-05	0.00231863	0.0131335
2317 G>T	p3 D49Y	5.62235e-05	3.97975e-05	0.0196225	0.000109939
2384 C>T	p3 A71V	0.0003119	0.00119457	0.00551818	0.0144087
2441 A>G	p3 K90R	0.000316598	9.89691e-05	0.0194625	8.12685e-05
2478 A>G	p3 Q102 silent	0.000186122	0.000176124	0.000159183	0.0100836
2500 A>G	p3 K110E	0.000473485	0.000224818	0.000315352	0.0153158
2501 A>G	p3 K110R	0.000258288	0.000114076	0.000137319	0.011635
2541 G>A	p3 P123 silent	0.000338038	0.0019295	0.003815	0.0140098
2577 A>G	p3 S135 silent	0.000275825	0.000155293	0.000160715	0.0234437
2581 G>A	p3 A137T	0.000261821	0.000990753	0.00817684	0.0526244
2591 C>T	p3 T140M	0.000324036	0.000554138	0.945097	0.996305
2607 G>A	p3 P145 silent	0.000330239	0.00108619	0.0076585	0.0233423
2634 C>T	p3 R154 silent	0.000384672	0.000893965	0.0112113	0.00446879
2641 T>C	p3 S157P	0.000256092	0.000160436	0.0195008	0.000375335
2651 G>A	p3 R160H	0.000348062	0.000505329	0.00509877	0.0101868
2652 C>T	p3 R160 silent	0.000356476	0.000558169	0.00102018	0.0253778
2688 G>A	p3 P172 silent	0.000348273	0.0031215	0.00800929	0.0216331
2691 G>A	p3 Q171 silent	7.99305e-05	6.75943e-05	8.75624e-05	0.0160308
2706 A>G	p3 K178 silent	0.000229109	0.000109181	0.000169346	0.0209184
2740 G>A	p3 V190I	0.000148593	0.000139736	0.000293177	0.0187312
2742 C>T	p3 V190 silent	0.000244855	0.000267345	0.000732348	0.0102184
2771 C>T	p3 A200V	0.000426324	0.00094776	0.0114742	0.00260792
2773 G>A	p3 D201N	0.000201864	0.000266803	0.0049975	0.0366161
2781 G>A	p3 L203 silent	0.000262515	8.38636e-05	0.000143102	0.0189149
2784 T>C	p3 I204 silent	0.000310748	0.000314921	0.000190413	0.0332882
2795 A>G	p3 K208R	0.000219472	0.000157312	0.0168257	0.000142326
2830 C>A	p3 L220M	3.81777e-05	0.000616558	0.0590682	0.159597
2833 C>T	p3 R221C	0.000518242	0.000646504	0.0117932	0.00667173
2877 C>T	p3 N235 silent	0.000463513	0.00039035	0.0218102	0.00519539
2881 G>A	p3 V237I	0.000352242	0.000620083	0.00263736	0.11726
2931 A>G	p3 Q253 silent	7.23825e-05	7.87377e-05	9.14244e-05	0.011256
2991 G>A	T7 Term 2991 G>A	0.000208621	0.000850684	0.000170765	0.0104874
3013 +T	T7 Term 3013 +T	0.000931388	0.00309421	0.0126018	0.0196228	Warning: low read depth (<10,000)
3030 A>T	OriR 3030 A>T	0	2.9832e-05	0.00366732	0.0393869	Warning: low read depth (<10,000)
3036 TG>AT	OriR TG>AT	0	0	0.00440176	0.0754717	Warning: low read depth (<10,000)
3037 G>A	OriR 3037 G>A	4.24376e-05	0	0.00360144	0.0707547	Warning: low read depth (<10,000)
3137 G>A	OriR 3137 G>A	0.000702371	0	0.0198751	0	Warning: low read depth (<10,000)
3149 T>C	OriR 3149 T>C	0.000415973	0.000130856	0.0122699	0	Warning: low read depth (<10,000)
3209 T>A	OriR	0.0128121	0.00504202	0.00221402	0	Warning: low read depth (<10,000)
3210 A>C	OriR	0.0152513	0.00971628	0.003885	0	Warning: low read depth (<10,000)
3211 C>T	OriR	0.012898	0.0189344	0.00968523	0.00233645	Warning: low read depth (<10,000)

## Sheet: Int-Mut
		Frequencies of mutations
Mutation	Region	M0	M3	M5	M7	M9	M11	Notes
OriL A>G 111	111A>G	0.000206292	0.000105608	0.00225653	0.0107457	0.0123428	0.00895685	Warning: low read depth (<10,000)
OriL T>C 129	129T>C	0	0.0122732	0.0126036	0.00252697	0.00215054	0.00146246
oriL T>C 146	146T>C	0	5.87406e-05	0.00293395	0.0196139	0.0240298	0.0263348
OriL C>T 176	176C>T	4.64037e-05	0.0136912	0.00445033	0.00119553	0.000637857	0.000463559
OriL A>G 191	191A>G	7.90233e-05	0.000610547	0.189335	0.793823	0.849747	0.843584
DNAP V21I	340G>A	3.06607e-05	0.000259841	0.0142801	0.0571574	0.0611744	0.052439
DNAP E30K	367G>A	7.18143e-05	0.00559854	0.0269834	0.00574423	0.0119026	0.0208006
DNAP G38 silent	393C>T	0.000160709	0.00156097	0.0042104	0.00259454	0.00381334	0.0111715
DNAP E41 silent	408A>G	2.7398e-05	0.000316773	0.00406655	0.0123144	0.0156701	0.0125533
DNAP D54N	439G>A	1.22891e-05	0.00523873	0.0308019	0.0157883	0.0151314	0.0334983
DNAP Y62F	464AC>TT	0.00016478	0.00152655	0.206971	0.894338	0.964087	0.974557
DNAP A65 silent	474G>A	8.1645e-05	0.00131258	0.0149352	0.00484933	0.00406606	0.00376838
DNAP I67 silent	480T>C	0.000104589	0.00125657	0.209849	0.892759	0.963919	0.971165
DNAP L71 silent	492G>A	0	0.00128594	0.00208526	0.00608948	0.00730605	0.0100526
DNAP S79G	514A>G	0.000100327	0.00118566	0.00943386	0.00580691	0.00893388	0.011757
DNAP A80T	517G>A	0.000110159	0.00239697	0.219778	0.902146	0.969604	0.979444
DNAP D81N	520G>A	5.45453e-05	0.0038439	0.0112336	0.00500808	0.00454679	0.00637124
DNAP P84S	529C>T	0.000675381	0.00617844	0.0128818	0.0019919	0.0029968	0.0022734
DNAP P84Q	530C>A	6.55881e-05	0.00896232	0.0248574	0.0181688	0.00463222	0.000285843
DNAP M94V	559A>G	4.33191e-05	0.0116097	0.0102669	0.00162194	0.000992911	0.000429858
DNAP G108 silent	603T>C	2.02579e-05	0.00390674	0.0165628	0.00189795	0.000841968	0.000236721
DNAP K121 silent	642A>G	3.88421e-05	0.00162514	0.0145614	0.065783	0.0680339	0.0626564
DNAP E158G	752A>G	5.53102e-05	0.000622862	0.215135	0.885319	0.942122	0.959281
DNAP Y160H	757T>C	3.68236e-05	0.000289235	0.000541641	0.0104035	0.0149004	0.0150851
DNAP Q168R	782A>G	9.33707e-05	0.0126707	0.0126327	0.00756015	0.00960385	0.00864921
DNAP G181 silent	822C>T	7.25045e-05	0.00396001	0.0113997	0.000756787	0.000509238	0.000752783
DNAP G188S	841G>A	8.10307e-05	0.000576696	0.00244028	0.00654993	0.0118936	0.0226316
DNAP G194 silent	861T>C	4.51679e-05	0.000459473	0.000571765	0.00908663	0.00944339	0.0111657
DNAP V207L	898G>T	9.12142e-06	1.71004e-05	0.000380176	0.0172834	0.0242183	0.0324683
DNAP L213 silent	916C>T	4.47604e-05	0.00491613	0.0132711	0.0179007	0.0117804	0.00260302
DNAP K217R	929A>G	3.63451e-05	0.000466715	0.000937435	0.0153189	0.0179835	0.0155025
DNAP A222 silent	945A>G	2.73708e-05	0.000366769	0.00637928	0.0323795	0.0300826	0.0262177
DNAP N231 silent	972C>T	5.35571e-05	0.000891567	0.0129596	0.00275843	0.00370449	0.00211131
DNAP R233H; F234L	977GTT>ATC	0	0	0.000475406	0.0152695	0.0176278	0.0163283
DNAP F234L	979 T>C	7.20734e-05	0.000575854	0.216933	0.872903	0.924454	0.94096
DNAP K237 silent	990A>G	0.000114558	0.00405828	0.00539393	0.00483851	0.00567613	0.0140524
DNAP A253T	1036G>A	0.00041278	0.0101643	0.0083845	0.0162958	0.0176486	0.0260106
DNAP P279 silent	1116G>A	3.47026e-05	0.00278903	0.00679623	0.00675639	0.0101929	0.00881473
DNAP G294D	1160G>A	3.47421e-05	0.0231363	0.0117888	0.00222099	0.00115865	0.00163406
DNAP T298I	1172C>T	8.63804e-06	0.000308456	0.000667179	0.0134411	0.0136359	0.013311
DNAP V328I	1261G>A	5.08285e-05	0.0151813	0.0228605	0.0059374	0.00718679	0.00525851
DNAP Q377 silent	1410G>A	4.17446e-05	0.00134066	0.00991289	0.00932564	0.0105784	0.00959753
DNAP G414 silent	1521C>T	3.36214e-05	0.00121828	0.00210526	0.00727426	0.00976253	0.0129246
DNAP G427S	1558G>A	4.18312e-05	0.000858956	0.0147935	0.00273295	0.00465941	0.00425561
DNAP Y436C	1586A>G	2.54311e-05	0.0124127	0.00726012	0.00304311	0.00400194	0.00344661
DNAP G461 silent	1662C>T	0	0.000833606	0.00070255	0.0105984	0.00726808	0.00545724
DNAP I464 silent	1671C>T	3.43926e-05	0.000101571	0.000518463	0.0167456	0.0173712	0.0134199
1702 +A	1701GAAAAAACT>GAAAAAAACT	1.81965e-05	0.0109266	0.00866068	0.00294591	0.00347214	0.00169498
K475 silent (double K)	1704A>G	1.81965e-05	0.00234972	0.0122405	0.0565679	0.0584069	0.0679298
DNAP T539A	1894A>G	5.12286e-05	0.000241503	0.00314497	0.0101129	0.00798419	0.00929828
DNAP G561 silent	1962C>A	4.337e-05	0.0122267	0.00385672	0.00031708	7.89229e-05	1.58383e-05
DNAP V562 silent	1965T>C	4.34718e-05	0.000702408	0.00757996	0.0232039	0.0253605	0.0188824
DNAP D566 silent	1977T>C	6.11541e-05	0.000262413	0.000427277	0.00663672	0.0104811	0.0205574
vsv-r1 G>A 2018	2018G>A	6.98537e-05	0.000874988	0.00186093	0.00859728	0.0125544	0.0113723
vsv-r1 Term-T	2022GTTTTTTTCTAC>GTTTTTTCTAC	0.000358166	0.0067004	0.00472819	0.00418498	0.00487809	0.0113105
vsv-r1 Term+T	2022GTTTTTTTCTAC>GTTTTTTTTCTAC	0.000131956	0.0590124	0.0710263	0.0258172	0.0316645	0.0349827
vsv-r2 Term +T	2050C>T	2.71488e-05	6.6177e-05	0.000441777	0.00236365	0.00570759	0.012443
vsv-r2 Term +T	2056GTTTTTTTCATC>GTTTTTTTTCATC	0.000163665	0.0617535	0.078349	0.0489278	0.0486779	0.059618
intergenic G>C	2075G>C	2.70482e-05	0.0128681	0.00757145	0.000640143	0.000271838	2.48769e-05
intergenic T>C	2087T>C	4.69382e-05	0.00559684	0.0118383	0.00216929	0.00110095	0.000630705
G10 leader mimic C>A	2112C>A	0.000152266	0.00026368	0.00268663	0.026503	0.0263246	0.0167802
G10 leader mimic G>A	2116G>A	1.80144e-05	0.0166094	0.0281765	0.00764097	0.00601775	0.00524564
TP R3H	2180G>A	0.00017181	0.00142276	0.00160594	0.00254983	0.00636025	0.0102151
TP A15T	2215G>A	5.37972e-05	0.000505825	0.00193436	0.0459929	0.0641513	0.0755308
TP L20 silent	2232G>A	6.29547e-05	0.0119868	0.0116874	0.00270491	0.00129364	0.00201938
TP V21A	2234T>C	0.000118524	0.000532095	0.0013891	0.00179099	0.00283868	0.0108677
TP K22R	2237A>G	6.35618e-05	0.00150832	0.00460681	0.00456784	0.00690165	0.0189969
TP A29T	2257G>A	0.000197263	0.0024056	0.00308551	0.00419173	0.00528818	0.0110902
TP I45 silent	2307C>T	4.42024e-05	0.020868	0.0105343	0.00151961	0.00127572	0.000374581
TP V105 silent	2487C>T	9.02161e-06	0.0106949	0.0113525	0.00217085	0.00171427	0.00116052
TP K110E	2500A>G	2.69532e-05	0.000962472	0.00160278	0.00556138	0.00758192	0.0122405
TP E167 silent	2673A>G	7.45194e-05	0.000986663	0.0120353	0.00233221	0.00332929	0.0028333
TP S189G	2736A>G	2.31091e-05	0.000864304	0.22815	0.89814	0.954135	0.968148
TP P212 silent	2808G>A	4.982e-05	0.000540185	0.000751958	0.0102524	0.0133273	0.0154181
TP G234 silent	2874C>T	2.94859e-05	0.00130295	0.0020013	0.00140219	0.00246509	0.0110564
TP V237I	2881G>A	9.00104e-05	0.0154957	0.027876	0.00723598	0.00403764	0.00450091
TP L263P	2960T>C	0.000145364	0.00106783	0.214777	0.885017	0.955635	0.971156
T7 Term C>T 2992	2992C>T	0	0.013331	0.00973236	0.00106458	0.00042155	0.000779814
T7 Term A>G 2997	2997A>G	2.86837e-05	0.000718232	0.228788	0.89194	0.958223	0.973058
T7 Term-T 3014	3013GTTTTTTGC>GTTTTTGC	0.00122284	0.00838978	0.0249802	0.00571799	0.004274	0.00363677
T7 Term+T 3014	3013GTTTTTTGC>GTTTTTTTGC	3.49382e-05	0.0537084	0.060058	0.0242913	0.0304185	0.0302939
OriR T>C 3158	3158T>C	0	0.000791296	0.00202541	0.00192513	0.0105286	0.00916031	Warning: low read depth (<10,000)
OriR C>T 3171	3171C>T	0.000208638	0.00101605	0.00112087	0.0102674	0.0137765	0.0168701	Warning: low read depth (<10,000)
OriR G>A 3172	3172G>A	0	0.00061287	0.014318	0.00172786	0.000220702	0.00134499	Warning: low read depth (<10,000)
OriR T>C 3191	3191T>C	0	0	0.0856371	0.638044	0.735541	0.779971	Warning: low read depth (<10,000)
OriR (primer BS) T>G	3196T>G	0	0	0.000293255	0.00917431	0.016129	0.155556	Warning: low read depth (<10,000)
OriR A>C 3210	3210A>C	0.0123967	0.0115327	0.0141196	0.0113636	0	0	Warning: low read depth (<10,000)
OriR C>T 3211	3211C>T	0.0106075	0.00940573	0.0134821	0.00898204	0	0	Warning: low read depth (<10,000)

## Sheet: Cont-WT
		Frequencies of mutations
Mutation	Region	R1	R2	R3	R4	R5
4 G>A	Left ori 4G>A	0.0295203	0.0507701	0.0860814	0.0905628	0.0912176	Warning: low read depth (<10,000)
5 T>A	Left ori 5T>A	0.00269784	0.00619195	0.00853375	0.0102467	0.00836502	Warning: low read depth (<10,000)
5 T>G	Left ori 5T>G	0.00629496	0.0154799	0.0298681	0.0326376	0.0296578	Warning: low read depth (<10,000)
6 A>G	Left ori 6A>G	0.00513699	0.00535019	0.0131673	0.0140154	0.0157343	Warning: low read depth (<10,000)
66 C>T	Left ori 66 C>T	0.00420926	0.0141495	0.0342157	0.0225564	0.0174971	Warning: low read depth (<10,000)
426 G>A	p2 L49 silent	0.000475931	0.0072275	0.0174177	0.011754	0.00893936
439 G>A	p2 D54N	0.00815055	0.115159	0.372527	0.322632	0.238202
753 A>G	p2 E158 silent	0.00740611	0.108149	0.370496	0.322742	0.244613
1311 C>T	p2 Y344 silent	0.00532998	0.0814841	0.277073	0.217274	0.16421
1617 T>C	p2 Y446 silent	0.00212153	0.0333264	0.11323	0.0835554	0.0614904
1660 G>T	p2 G461C	0.00203103	0.0333198	0.161336	0.245674	0.269028
2716 C>T	p3 L182M	0.000890472	0.00706756	0.0112563	0.00699862	0.00570887
3208 C>A	Right ori 3208 C>A	0.00131839	0.00109457	0.0167428	0.0172846	0.0174154	Warning: low read depth (<10,000)
3208 C>T	Right ori 3208 C>T	0.00527357	0.0061296	0.0413496	0.0350701	0.0381121	Warning: low read depth (<10,000)
3209 TAC>TCT	Right ori 3210 A>C	0.00458333	0.00926756	0.0279308	0.0213925	0.0199141	Warning: low read depth (<10,000)
3209 TAC>TAT	Right ori 3211 C>T	0.0733333	0.07713	0.0928403	0.0991832	0.101913	Warning: low read depth (<10,000)

## Sheet: Bulk-WT
		Frequencies of mutations
Mutation	Region	R1	R2
4 G>A	Left ori 4G>A	0.0495386	0.0563877	Warning: low read depth (<10,000)
5 T>G	Left ori 5T>G	0.0184697	0.0179526	Warning: low read depth (<10,000)
6 A>G	Left ori 6A>G	0.00555115	0.0131846	Warning: low read depth (<10,000)
198A>G	198 intergenic A>G	0.0123286	0.00995987	Warning: low read depth (<10,000)
420G>A	p2 W47Stop	0.0100374	0.00259249
822C>T	p2 G181 silent	0.0237021	0.0358345
1156G>A	p2 E293K	0.00858522	0.0139958
1302C>T	p2 N341 silent	0.00685454	0.010812
1864G>T	p2 G529C	0.0177933	0.0161468
2419G>A	p3 G83S	0.0823793	0.0716
3172G>A	Right ori 3172 G>A	0.0212545	0.0236791	Warning: low read depth (<10,000)
3209 TAC>TCT	Right ori 3210 A>C	0.00520081	0.0111002	Warning: low read depth (<10,000)
3209 TAC>TAT	Right ori 3211 C>T	0.0947703	0.111002	Warning: low read depth (<10,000)
