# Supplementary material for: Darwinian Evolution of Self-Replicating DNA in a Synthetic Protocell
Source: Nat Commun. 2024 Oct 22;15:9091. doi: 10.1038/s41467-024-53226-0 (PMC11494085; doi:10.1038/s41467-024-53226-0)
Supplement: Supplementary file 6 — Source Data [file 41467_2024_53226_MOESM6_ESM.zip]

Archive with 66 entries (63 files):
- Fig S9.prism
- __MACOSX/._Fig S9.prism
- Fig. S9.xlsx
- __MACOSX/._Fig. S9.xlsx
- Fig 1.prism
- __MACOSX/._Fig 1.prism
- Fig 1.xlsx
- __MACOSX/._Fig 1.xlsx
- Fig 2.prism
- __MACOSX/._Fig 2.prism
- Fig 2.xlsx
- __MACOSX/._Fig 2.xlsx
- Fig 3.prism
- __MACOSX/._Fig 3.prism
- Fig 3.xlsx
- __MACOSX/._Fig 3.xlsx
- Fig 5.prism
- __MACOSX/._Fig 5.prism
- Fig 5.xlsx
- __MACOSX/._Fig 5.xlsx
- Fig S1.prism
- __MACOSX/._Fig S1.prism
- Fig S1.xlsx
- __MACOSX/._Fig S1.xlsx
- Fig S2.prism
- __MACOSX/._Fig S2.prism
- Fig S2.xlsx
- __MACOSX/._Fig S2.xlsx
- Fig S3.prism
- __MACOSX/._Fig S3.prism
- Fig S3.xlsx
- __MACOSX/._Fig S3.xlsx
- Fig S5/
- __MACOSX/._Fig S5
- Fig S5/.DS_Store
- __MACOSX/Fig S5/._.DS_Store
- Fig S5/Fig S5a/
- __MACOSX/Fig S5/._Fig S5a
- Fig S5/Fig S5b/
- __MACOSX/Fig S5/._Fig S5b
- Fig S5/Fig S5a/unlabeled.fcs
- __MACOSX/Fig S5/Fig S5a/._unlabeled.fcs
- Fig S5/Fig S5a/oregon green.fcs
- __MACOSX/Fig S5/Fig S5a/._oregon green.fcs
- Fig S5/Fig S5a/mixed & FT.fcs
- __MACOSX/Fig S5/Fig S5a/._mixed & FT.fcs
- Fig S5/Fig S5b/oregon green.fcs
- __MACOSX/Fig S5/Fig S5b/._oregon green.fcs
- Fig S5/Fig S5b/tx-red.fcs
- __MACOSX/Fig S5/Fig S5b/._tx-red.fcs
- Fig S5/Fig S5b/mix & FT.fcs
- __MACOSX/Fig S5/Fig S5b/._mix & FT.fcs
- Fig S6.prism
- __MACOSX/._Fig S6.prism
- Fig S6.xlsx
- __MACOSX/._Fig S6.xlsx
- Fig S8.prism
- __MACOSX/._Fig S8.prism
- Fig S8.xlsx
- __MACOSX/._Fig S8.xlsx
- Fig S15.xlsx
- __MACOSX/._Fig S15.xlsx
- Fig S18.prism
- __MACOSX/._Fig S18.prism
- Fig S18.xlsx
- __MACOSX/._Fig S18.xlsx
