# Supplementary material for: Darwinian Evolution of Self-Replicating DNA in a Synthetic Protocell
Source: Nat Commun. 2024 Oct 22;15:9091. doi: 10.1038/s41467-024-53226-0 (PMC11494085; doi:10.1038/s41467-024-53226-0)
Supplement: Supplementary file 6 — Source Data [file 41467_2024_53226_MOESM6_ESM.zip › Fig. S9.xlsx]

## Sheet: Fig. S9 a,b
	Round	DNA concentration p2 (pM)
0 h	1	36.1642
16 h	1	159.321
0 h	2	1.2681
16 h	2	3.40324
0 h	3	0.03266
16 h	3	0.04134
	Round	Amplification p2
	1	4.4055
	2	2.68374
	3	1.26594

## Sheet: Fig. S9 c,d
	Round	DNA concentration p2 (pM)
0 h	1	36.1642
16 h	1	334.392
0 h	2	2.55353
16 h	2	3280.18
0 h	3	12.842
16 h	3	7595.87
0 h	4	67.9289
16 h	4	11368.5
	Round	Amplification p2
	1	9.24649
	2	1284.57
	3	591.484
	4	167.358

## Sheet: Fig. S9 e,f
	Round	DNA concentration p2 (pM)	DNA concentration p3 (pM)
0 h	1	6.3	7.0576
16 h	1	1999.7	2912.54
0 h	2	21	60.5097
16 h	2	710.2	1162.61
0 h	3	8.7	11.0081
16 h	3	404.1	394.674
0 h	4	2.9	2.59258
16 h	4	701.6	71.0884
	Round	Amplification p2	Amplification p3
	1	318	413
	2	34	19
	3	46	36
	4	239	27
