# Supplementary material for: Darwinian Evolution of Self-Replicating DNA in a Synthetic Protocell
Source: Nat Commun. 2024 Oct 22;15:9091. doi: 10.1038/s41467-024-53226-0 (PMC11494085; doi:10.1038/s41467-024-53226-0)
Supplement: Supplementary file 6 — Source Data [file 41467_2024_53226_MOESM6_ESM.zip › Fig 1.xlsx]

## Sheet: Fig 1e
			0h			16h
			Replicate 1	Replicate 2	Replicate 3	Replicate 1	Replicate 2	Replicate 3	Replicate 4
		Water	11.058			9.136	9.44009	8.46401	8.85343
		WT	12.487			55162.4	13700.5	9246.24	11491.6
		F62Y	12.807			89142.4	23981.1	12255.4	13896.8
