# Supplementary material for: Darwinian Evolution of Self-Replicating DNA in a Synthetic Protocell
Source: Nat Commun. 2024 Oct 22;15:9091. doi: 10.1038/s41467-024-53226-0 (PMC11494085; doi:10.1038/s41467-024-53226-0)
Supplement: Supplementary file 6 — Source Data [file 41467_2024_53226_MOESM6_ESM.zip › Fig 2.xlsx]

## Sheet: Fig 2b
	Time	Evolution rounds	DNA (pM)
	0h	1	0.252089
	16h	1	7.66947
	0h	2	3.1252
	16h	2	67.8298
	0h	3	1.8556
	16h	3	51.6419
	0h	4	1.72722
	16h	4	26.0885
	0h	5	1.68203
	16h	5	28.4856
	0h	6	0.627188
	16h	6	10.0357
	0h	7	0.296466
	16h	7	10.2063
	0h	8	0.693965
	16h	8	141.015
	0h	9	0.934552
	16h	9	64.7584
	0h	10	0.576998
	16h	10	77.6673
	0h	11	0.621005
	16h	11	101.142
	0h	12	0.553159
	16h	12	112.356

## Sheet: Fig 2c
	Fig 2c_1_ DNA concentration (pM)						Fig 2c_1_ Fold of amplification
		0 hours R11	16 hours R11	0 hour WT	16 hours WT			WT	R11
	Replicate 1	0.5	25.7	0.6	8		Replicate 1	13.26	48.42
	Replicate 2	0.6	51.9	0.6	10.3		Replicate 2	17.22	91.25
	Replicate 3	0.3	8.9	0.5	4.6		Replicate 3	8.8	26.5
	Replicate 4			0.2	3		Replicate 4	13.04
	Replicate 5			0.3	6		Replicate 5	21.38
	Replicate 6			0.3	1.9		Replicate 6	7.3

## Sheet: Fig 2e
	Time	Evolution rounds	DNA (pM)
	0h	1	0.261602
	16h	1	23.8452
	0h	2	0.261051
	16h	2	3.53914
	0h	3	0.677906
	16h	3	4.90235
	0h	4	0.183809
	16h	4	3.55848
	0h	5	0.569942
	16h	5	28.9273
	0h	6	3.4519
	16h	6	9.35629
	0h	7	0.89337
	16h	7	10.08
	0h	8	0.444828
	16h	8	6.18503
	0h	9	0.653901
	16h	9	8.70606
	0h	10	1.48766
	16h	10	6.57698
	0h	11	0.529219
	16h	11	6.66739
	0h	12	1.05495
	16h	12	11.4016

## Sheet: Fig 2f
	Time	Evolution rounds	DNA (pM)
	0h	1	1.50543
	16h	1	26.3183
	0h	2	0.647095
	16h	2	10.8052
	0h	3	0.659598
	16h	3	28.0521
	0h	4	0.83797
	16h	4	18.9995
	0h	5	0.916056
	16h	5	18.1041
	0h	6	0.766805
	16h	6	121.769
	0h	7	0.900691
	16h	7	134.012
	0h	8	0.842456
	16h	8	63.5471
	0h	9	1.16316
	16h	9	14.2005
	0h	10	1.2197
	16h	10	16.2287
	0h	11	0.691398
	16h	11	13.9108

## Sheet: Fig 2g
		Evolution Rounds	wt(1)	wt(2)	mut
		1	30.4237	91.1505	17.4823
		2	21.7042	13.5573	16.6979
		3	27.8303	7.23161	42.5291
		4	15.1043	19.3596	22.6732
		5	16.9352	50.7549	19.7631
		6	16.0011	2.71047	158.801
		7	34.4266	11.2831	148.788
		8	203.202	13.9043	75.4308
		9	69.2935	13.314	12.2086
		10	134.606	4.42102	13.3054
		11	162.868	12.5985	20.1198
		12	203.116	10.8077
