# Supplementary material for: Darwinian Evolution of Self-Replicating DNA in a Synthetic Protocell
Source: Nat Commun. 2024 Oct 22;15:9091. doi: 10.1038/s41467-024-53226-0 (PMC11494085; doi:10.1038/s41467-024-53226-0)
Supplement: Supplementary file 6 — Source Data [file 41467_2024_53226_MOESM6_ESM.zip › Fig 3.xlsx]

## Sheet: Fig 3b
	Time	Evolution round	DNA (pM)
	0h	1	31.37
	16h	1	1691.74
	0h	2	137.223
	16h	2	6916.45
	0h	3	79.4128
	16h	3	5743.41
	0h	4	40.0599
	16h	4	7921.39
	0h	5	303.139
	16h	5	6885.33

## Sheet: Fig 3e
	Time	Evolution round	DNA (pM)
	0h	1	30.8
	16h	1	4123.32
	0h	2	74.95
	16h	2	3693.76
	0h	3	136.5
	16h	3	2548.19
	0h	4	191.41
	16h	4	2735.3
	0h	5	137.75
	16h	5	532.5
	0h	6	28.04
	16h	6	106.23

## Sheet: Fig 3g
	Evolution round	Con-WT	Bulk-WT
	1	53.9287	133.874
	2	50.403	49.283
	3	72.3235	18.6681
	4	197.738	14.2903
	5	22.7135	3.8657
	6		3.78852

## Sheet: Fig 3h
			DNA concentration (pM)
		Evolution Round	p2 (pM)	p3 (pM)	oriL (pM)	oriR (pM)
		1	31.37	43.8814	89.9089	61.2161
		1	1691.74	2219.53	6545.36	2251.51
		2	176.387	137.223	586.375	167.215
		2	6916.45	8982.44	27730.7	7878.29
		3	80.8679	79.4128	293.651	92.7021
		3	5743.41	12753.2	21344.5	10894.9
		4	40.0599	142.692	230.205	128.793
		4	7921.39	26219	30660.6	23244.3
		5	303.139	968.784	1467.04	1088.25
		5	6885.33	25626.2	25678.9	20603.1

## Sheet: Fig 3i
		DNA concentration (pM)
	Evolution round	p2 (pM)	p3 (pM)	oriL (pM)	oriR (pM)
	1	30.8	37.11	55.17	76.93
	1	4123.32	31329	5218.44	40230.8
	2	74.95	1051.1	186.7	2192.28
	2	3693.76	50854.7	17094.7	73445.8
	3	136.5	521.24	524.26	831.23
	3	2548.19	16387.5	15030.6	25454.6
	4	191.41	3120.99	3095.68	6474.17
	4	2735.3	17966.6	17789.4	20793.1
	5	137.75	1346.69	2488.35	2149.99
	5	532.5	2959.46	8885.4	6000.15
	6	28.04	272.66	878.42	722.2
	6	106.23	1557.9	6533.9	4405.86
