# Supplementary material for: Darwinian Evolution of Self-Replicating DNA in a Synthetic Protocell
Source: Nat Commun. 2024 Oct 22;15:9091. doi: 10.1038/s41467-024-53226-0 (PMC11494085; doi:10.1038/s41467-024-53226-0)
Supplement: Supplementary file 6 — Source Data [file 41467_2024_53226_MOESM6_ESM.zip › Fig 5.xlsx]

## Sheet: Fig 5a
		Replicate	1	2	3	4	5	6	7	8	9	10	11	12	13	14	15	16	17	18	19	1	2	3	4	5	6	7	8	9	10	11	12	13	14	15	16	17	18	19
	Protein		DNA concentration 0h (pM)																			DNA concentration 16h (pM)
	DNAP	WT	1.284	0.259	0.46	0.283	0.286	0.494	0.163	0.251	0.767	0.383	0.615	0.452	0.209	0.295	0.29	0.232	0.282	0.3	2.253	36.649	22.432	28.671	40.922	29.484	10.148	4.526	26.162	9.205	60.311	80.994	31.875	173.2	48.019	67.893	3.024	6.034	1.9	14.075
		S79G	0.706	0.536	0.749	0.97	0.365	0.204	0.192	1.993												106.063	104.725	168.973	258.659	287.139	106.063	40.393	669.734
		A80T	0.315	0.223	0.261	0.685																429.33	170.067	33.613	114.616
		S79G-A80T	0.478	0.28	0.27	0.57																4.442	186.298	112.179	57.329
	TP	K121K	0.434	0.777	0.845	0.568																6.945	101.324	5.055	68.799
		K475K	0.619	0.578	0.729																	4.208	23.894	106.914
		K188K	0.624	0.692	0.577	0.541																5.857	50.801	54.165	70.408

## Sheet: Fig 5b
		Replicate	1	2	3	4	5	6	7	8	9	10	11	12	13	14	15	16	17	18	19
	Protein		Amplification
	DNAP	WT	28.554	86.731	62.391	144.446	103.217	20.536	27.713	104.025	12.006	157.435	131.599	70.584	828.072	162.616	233.97	13.042	21.384	6.333	6.248
		S79G	150.289	195.515	225.534	266.589	785.933	520.694	209.893	336.113
		A80T	1363.71	762.252	128.554	167.379
		S79G-A80T	9.285	664.578	415.051	100.569
	TP	K121K	16.017	130.472	5.98	121.102
		K475K	6.8	41.363	146.672
		K188K	9.389	73.391	93.933	130.155

## Sheet: Fig 5c
	Fig 5c_1 (DNA concentration (pM))											Fig 5c_2 (Amplification)
		WT				S79G						WT				S79G
	Time	Replicate 1	Replicate 2	Replicate 3	Replicate 4	Replicate 1	Replicate 2	Replicate 3	Replicate 4			Replicate 1	Replicate 2	Replicate 3	Replicate 4	Replicate 1	Replicate 2	Replicate 3	Replicate 4
	0h	0.258543	0.2968	0.203895	0.0463636	0.137905	0.100862	0.248284	0.0748032			0.1945	0.1321	0.1046	0.0302	1.9628	1.0003	0.9401	0.4477
	1h	0.262137	0.265365	0.296343	0.0717804	0.204744	0.100862	0.260599	0.150967
	4h	0.845678	0.579278	0.692754	0.162497	3.02501	3.10175	6.14896	1.49408
	8h	2.58611	1.94145	1.49822	0.328599	11.638	6.14852	28.0276	2.26323
	16h	7.777	4.38551	1.99472		23.045	17.0393	41.9681

## Sheet: Fig 5d
			0 HR				16 HR
		Sample	Replicate 1	Replicate 2	Replicate 3	Replicate 4	Replicate 1	Replicate 2	Replicate 3	Replicate 4
	DNAP	R0	1.08746	1.16894			26.1011	51.5979
		R11	1.06662	1.08314	1.11689	1.16893	18.0504	23.2004	35.0957	36.4096
		S79G	1.00722	0.900595	1.02453		39.2189	32.8105	82.4458
		A80T	1.09283	1.20817	0.779561		37.9967	29.1084	19.408
