# Supplementary material for: Darwinian Evolution of Self-Replicating DNA in a Synthetic Protocell
Source: Nat Commun. 2024 Oct 22;15:9091. doi: 10.1038/s41467-024-53226-0 (PMC11494085; doi:10.1038/s41467-024-53226-0)
Supplement: Supplementary file 6 — Source Data [file 41467_2024_53226_MOESM6_ESM.zip › Fig S1.xlsx]

## Sheet: Fig S1c
	Fig S1c_1 DNA concentration (pM)				Fig S1c_2 Amplification
		0 hours	16 hours		WT	5.82315
	WT	0.48027	2.79668		F62Y	6.06633
	F62Y	0.420961	2.55369
