# Supplementary material for: Darwinian Evolution of Self-Replicating DNA in a Synthetic Protocell
Source: Nat Commun. 2024 Oct 22;15:9091. doi: 10.1038/s41467-024-53226-0 (PMC11494085; doi:10.1038/s41467-024-53226-0)
Supplement: Supplementary file 6 — Source Data [file 41467_2024_53226_MOESM6_ESM.zip › Fig S2.xlsx]

## Sheet: Fig S2
	DNA concentration (pM)
	SSB	DSB	-dNTPs	+dNTPs
	1X	1X	0.29	26.957
	0.5X	0.5X	0.239	76.576
	0.5X	0.0X	0.293	35.528
