# Supplementary material for: Darwinian Evolution of Self-Replicating DNA in a Synthetic Protocell
Source: Nat Commun. 2024 Oct 22;15:9091. doi: 10.1038/s41467-024-53226-0 (PMC11494085; doi:10.1038/s41467-024-53226-0)
Supplement: Supplementary file 6 — Source Data [file 41467_2024_53226_MOESM6_ESM.zip › Fig S3.xlsx]

## Sheet: Fig S3
	DNA concentration (pM)
		orip2p3	oriPlsB
	Original mix	1.73457	98.2654
	After IVTTR	19.2522	80.7478
