# Supplementary material for: Darwinian Evolution of Self-Replicating DNA in a Synthetic Protocell
Source: Nat Commun. 2024 Oct 22;15:9091. doi: 10.1038/s41467-024-53226-0 (PMC11494085; doi:10.1038/s41467-024-53226-0)
Supplement: Supplementary file 6 — Source Data [file 41467_2024_53226_MOESM6_ESM.zip › Fig S6.xlsx]

## Sheet: Fig S6b
	DNA concentration (pM)
	[DNA] before F/T	[DNA] after F/T
	78.0002	43.0679

## Sheet: Fig S6c
	DNA concentration (pM)
	0 hours	16 hours	Dilution	32 hours
	74.1767	47.6998	21.6709	25.1035

## Sheet: Fig S6d
	DNA concentration (pM)
	0 hours	16 hours
	69.4742	233.191

## Sheet: Fig S6e
	DNA concentration (pM)
	0 hours	16 hours
	48.797	69.7126

## Sheet: Fig S6f_1
	Time (hours)	DNA concentration (pM)
	0	47.0492
	1	40.2881
	2	51.2273
	3	48.1837
	4	80.5089
	5	184.453
	6	231.008
	7	439.202
	8	478.248
	16	3829.94

## Sheet: Fig S6f_2
	Time (hours)	DNA concentration (pM)
	0	3.67532
	1	3.61472
	2	5.441
	3	20.6106
	4	86.7305
	5	188.489
	6	296.19
	7	619.963
	8	680.977
	16	737.594
