# Supplementary material for: Darwinian Evolution of Self-Replicating DNA in a Synthetic Protocell
Source: Nat Commun. 2024 Oct 22;15:9091. doi: 10.1038/s41467-024-53226-0 (PMC11494085; doi:10.1038/s41467-024-53226-0)
Supplement: Supplementary file 6 — Source Data [file 41467_2024_53226_MOESM6_ESM.zip › Fig S8.xlsx]

## Sheet: Letter Fig 1a
		Evolution round	DNA concentration (pM)
	0 h	1	28
	16 h	1	24.79
	0 h	2	1.2
	16 h	2	10.89
	0 h	3	2.03
	16 h	3	11.17
	0 h	4	1.46
	16 h	4	12.96
	0 h	5	1.46
	16 h	5	67.75
	0 h	6	7.33
	16 h	6	122.95
	0 h	7	8.13
	16 h	7	462.68
	0 h	8	101.54
	16 h	8	22461.9

## Sheet: Letter Fig 1c
		DNA concentration (pM)
	Evolution round	Con-WT (16h)	Con-WT(4h)	Bulk Con-WT
	1	53.9287	0.885357	133.874
	2	50.403	9.075	49.283
	3	72.3235	5.50246	18.6681
	4	197.738	8.87671	14.2903
	5	22.7135	46.4041	3.8657
	6		16.7735	3.78852
	7		56.9102
	8		221.213

## Sheet: Letter Fig 1d
			DNA concentration (pM)
		Evolution round	p2 (pM)	p3 (pM)	oriL (pM)	oriR (pM)
	0 h	1	28.0043	70.3636	114.33	104.769
	16 h	1	24.7886	68.6994	113.688	95.6749
	0 h	2	1.20065	3.41757	7.40109	6.66074
	16 h	2	10.8868	25.1764	35.4124	31.6783
	0 h	3	2.03196	4.31375	7.64917	5.17636
	16 h	3	11.1701	6.85092	13.6037	9.73652
	0 h	4	1.4643	0.787031	2.71872	2.08927
	16 h	4	12.9571	21.7398	61.3642	15.4583
	0 h	5	1.4643	0.541869	2.08165	1.31612
	16 h	5	67.7453	88.3888	263.611	50.8902
	0 h	6	7.32558	7.22626	30.6044	8.08677
	16 h	6	122.949	101.592	419.952	56.9004
	0 h	7	8.12927	6.36897	44.7458	3.42853
	16 h	7	462.683	417.188	1482.63	94.6052
	0 h	8	101.537	61.5787	301.375	16.1449
	16 h	8	22461.9	28336.6	65734.6	12606.4
