# Supplementary material for: Darwinian Evolution of Self-Replicating DNA in a Synthetic Protocell
Source: Nat Commun. 2024 Oct 22;15:9091. doi: 10.1038/s41467-024-53226-0 (PMC11494085; doi:10.1038/s41467-024-53226-0)
Supplement: Supplementary file 6 — Source Data [file 41467_2024_53226_MOESM6_ESM.zip › Fig S15.xlsx]

## Sheet: Fig S15 a & b summary
	Round of evolution Replicator (Int-Wt1)	average number of mutations per construct (sum of all mutation frequencies above 10e-3)	averge increase in mutations per conststruct per round	Average mutation frequency per bp	Total positions mutated
	0	0.0120021		5.28725e-06	7
	3	0.892876	0.293625	0.000393338	414
	5	1.92014	0.51363	0.000845875	404
	7	2.91017	0.495019	0.00128202	280
	9	3.25392	0.171872	0.00143344	479
	11	3.89776	0.321919	0.00171707	664
		average	0.359213
		stdev	0.144116
	Round of evolution Int-WT-2
	6	5.84223	0.971705	0.00257367	437
	11	7.8767	0.406894	0.00346991	616
	Round of evolution Mutator (Int-Mut)	average number of mutations per construct (sum of all mutation frequencies above 10e-3)	averge increase in mutations per conststruct per round	Average mutation frequency per bp	Total positions mutated
	0	0.00105417		4.64394e-07	1
	3	2.09991	0.699618	0.00092507	391
	5	3.54127	0.720679	0.00156003	603
	7	4.97462	0.716676	0.00219146	412
	9	5.72503	0.375206	0.00252204	694
	11	6.61571	0.445337	0.00291441	863
		average	0.591503
		stdev	0.167475
	Aveerage number of mutations/construct
		Int-Wt1	Int-Wt2	Int-Mut	Cont-L
	1				0.0863221
	2				0.418997
	3	0.892876		2.09991	1.34968
	4	1.92014			1.31518
	5	1.92014		3.54127	1.08576
	6		5.84223
	7	2.91017		4.97462
	9	3.25392		5.72503
	11	3.89776	7.8767	6.61571
	Total positions mutated
	Round of evolution	Int-Wt1	Int-Wt2	Int-Mut	Cont-L
	1				38
	2				37
	3	414		391	37
	4				47
	5	404		603	45
	6		437
	7	280		412
	9	479		694
	11	664	616	863

## Sheet: R0 full length
position	REF	ALT	SAMPLE	AO	DP
32	T	C	R0_filtered.fastq	1	3644
38	A	G	R0_filtered.fastq	1	3657
43	C	T	R0_filtered.fastq	1	3739
56	C	T	R0_filtered.fastq	1	4005
61	C	A	R0_filtered.fastq	0	4105
64	G	T	R0_filtered.fastq	0	4211
65	G	A	R0_filtered.fastq	1	4236
69	A	G	R0_filtered.fastq	2	3970
70	C	T	R0_filtered.fastq	2	4428
71	C	T	R0_filtered.fastq	0	4439
72	A	G	R0_filtered.fastq	0	3248
77	C	T	R0_filtered.fastq	1	4772
78	AGGGAGGGAAAC	AGGAGGGAAAC	R0_filtered.fastq	0,1,1	4891
78	AGGGAGGGAAAC	AGGGAGAGAAAC	R0_filtered.fastq	0,1,1	4891
78	AGGGAGGGAAAC	AGGGAGGGAGAC	R0_filtered.fastq	0,1,1	4891
91	A	G	R0_filtered.fastq	0	6000
95	C	T	R0_filtered.fastq	0	6616
96	T	C	R0_filtered.fastq	4	6850
98	A	G	R0_filtered.fastq	1	7061
100	T	C	R0_filtered.fastq	1	7370
103	A	G	R0_filtered.fastq	0	7592
104	T	C	R0_filtered.fastq	4	7870
105	C	T	R0_filtered.fastq	4	8022
106	A	G	R0_filtered.fastq	2	8011
109	C	G	R0_filtered.fastq	0	8656
110	T	C	R0_filtered.fastq	3	8713
118	T	C	R0_filtered.fastq	0	10074
119	A	G	R0_filtered.fastq	0	10222
126	A	G	R0_filtered.fastq	1	11652
129	T	C	R0_filtered.fastq	2	12188
130	T	C	R0_filtered.fastq	1	12295
131	T	C	R0_filtered.fastq	3	12724
132	G	A	R0_filtered.fastq	4	12889
133	T	C	R0_filtered.fastq	5	12979
134	C	T	R0_filtered.fastq	4	13298
135	A	G	R0_filtered.fastq	2	13447
136	A	G	R0_filtered.fastq	2	13583
137	T	C	R0_filtered.fastq	1	13786
139	A	G	R0_filtered.fastq	1	13893
141	C	T	R0_filtered.fastq	8	14903
142	A	G	R0_filtered.fastq	3	15186
146	T	C	R0_filtered.fastq	4	15895
147	A	G	R0_filtered.fastq	3	16317
148	A	G	R0_filtered.fastq	6	16452
149	A	G	R0_filtered.fastq	2	16580
150	A	G	R0_filtered.fastq	3	16270
151	C	T	R0_filtered.fastq	8	16846
152	G	A	R0_filtered.fastq	4,0	16107
152	G	T	R0_filtered.fastq	4,0	16107
153	A	G	R0_filtered.fastq	3	16203
155	A	G	R0_filtered.fastq	2	15748
156	C	G	R0_filtered.fastq	0,4	15775
156	C	T	R0_filtered.fastq	0,4	15775
157	A	G	R0_filtered.fastq	3	16022
159	A	G	R0_filtered.fastq	5	16076
162	CCCACGT	TCCGCGT	R0_filtered.fastq	0,0,2,3,5,8	16706
162	CCCACGT	CCCGCGC	R0_filtered.fastq	0,0,2,3,5,8	16706
162	CCCACGT	TCCACGT	R0_filtered.fastq	0,0,2,3,5,8	16706
162	CCCACGT	CCTACGT	R0_filtered.fastq	0,0,2,3,5,8	16706
162	CCCACGT	CCCGCGT	R0_filtered.fastq	0,0,2,3,5,8	16706
162	CCCACGT	CCCATGT	R0_filtered.fastq	0,0,2,3,5,8	16706
170	T	C	R0_filtered.fastq	6	17009
171	T	C	R0_filtered.fastq	3	18908
172	A	G	R0_filtered.fastq	2	18370
174	C	T	R0_filtered.fastq	13	19692
175	G	A	R0_filtered.fastq	4	19966
176	C	G	R0_filtered.fastq	0,1	20437
176	C	T	R0_filtered.fastq	0,1	20437
177	T	C	R0_filtered.fastq	10	20382
178	T	C	R0_filtered.fastq	5	20357
180	G	A	R0_filtered.fastq	3	21514
181	T	C	R0_filtered.fastq	4	21373
182	C	T	R0_filtered.fastq	4	22033
183	T	C	R0_filtered.fastq	12	22670
184	G	A	R0_filtered.fastq	11	22911
186	G	A	R0_filtered.fastq	5	23539
187	T	C	R0_filtered.fastq	0	23636
188	C	T	R0_filtered.fastq	9	24085
189	G	A	R0_filtered.fastq	5	24163
191	A	G	R0_filtered.fastq	8	24398
192	T	C	R0_filtered.fastq	10	23537
193	G	A	R0_filtered.fastq	11	25712
194	T	C	R0_filtered.fastq	7	25859
195	G	A	R0_filtered.fastq	4	26262
196	A	G	R0_filtered.fastq	6	26756
197	A	G	R0_filtered.fastq	5	25481
200	T	C	R0_filtered.fastq	15	27808
205	C	T	R0_filtered.fastq	16	29142
219	G	A	R0_filtered.fastq	2	33913
222	A	G	R0_filtered.fastq	8	34807
223	C	T	R0_filtered.fastq	1	35272
226	C	T	R0_filtered.fastq	11	36392
227	A	G	R0_filtered.fastq	8	35857
228	A	G	R0_filtered.fastq	4	35825
229	C	T	R0_filtered.fastq	8	37162
233	T	C	R0_filtered.fastq	6	37838
234	TCCCT	TCCCCC	R0_filtered.fastq	0,10,6	38274
234	TCCCT	CCCCT	R0_filtered.fastq	0,10,6	38274
234	TCCCT	TCCCC	R0_filtered.fastq	0,10,6	38274
243	A	G	R0_filtered.fastq	6	41466
244	A	G	R0_filtered.fastq	9	40514
247	A	G	R0_filtered.fastq	12	42312
250	T	C	R0_filtered.fastq	11	42205
252	T	C	R0_filtered.fastq	12	44458
255	T	C	R0_filtered.fastq	13	44119
273	T	C	R0_filtered.fastq	4	49760
277	C	T	R0_filtered.fastq	12	51070
278	A	G	R0_filtered.fastq	13	50968
279	T	C	R0_filtered.fastq	6	51384
283	C	T	R0_filtered.fastq	11	51882
285	G	A	R0_filtered.fastq	18	52906
290	A	G	R0_filtered.fastq	12	53809
291	A	G	R0_filtered.fastq	9	53084
294	G	A	R0_filtered.fastq	11	54901
297	C	T	R0_filtered.fastq	30	55995
302	G	A	R0_filtered.fastq	14	57230
303	C	T	R0_filtered.fastq	9	56901
309	T	C	R0_filtered.fastq	11	58754
312	A	G	R0_filtered.fastq	20	58839
315	G	A	R0_filtered.fastq	12	58927
318	G	A	R0_filtered.fastq	14	59943
320	C	T	R0_filtered.fastq	13	61044
321	G	A	R0_filtered.fastq	14	61086
322	A	G	R0_filtered.fastq	17	61570
323	A	G	R0_filtered.fastq	13	59868
326	T	C	R0_filtered.fastq	12	60640
328	G	A	R0_filtered.fastq	7	62700
329	A	G	R0_filtered.fastq	17	62414
330	A	G	R0_filtered.fastq	15	63436
335	G	A	R0_filtered.fastq	19	63597
336	C	T	R0_filtered.fastq	23	63324
342	C	T	R0_filtered.fastq	5	65637
343	T	C	R0_filtered.fastq	24	65254
349	T	C	R0_filtered.fastq	17	66621
355	T	C	R0_filtered.fastq	26	67158
356	A	G	R0_filtered.fastq	5	66974
357	T	C	R0_filtered.fastq	10	68172
361	A	G	R0_filtered.fastq	32	68899
366	C	T	R0_filtered.fastq	17	69310
367	G	A	R0_filtered.fastq	26	69414
368	A	G	R0_filtered.fastq	8	70591
369	A	G	R0_filtered.fastq	10,3	69710
369	A	T	R0_filtered.fastq	10,3	69710
371	A	G	R0_filtered.fastq	7	70220
373	C	A	R0_filtered.fastq	7,7	71186
373	C	T	R0_filtered.fastq	7,7	71186
374	A	G	R0_filtered.fastq	9	71483
376	T	C	R0_filtered.fastq	20	71598
377	C	T	R0_filtered.fastq	14	72646
378	A	G	R0_filtered.fastq	18	73240
381	A	T	R0_filtered.fastq	0	69864
385	A	G	R0_filtered.fastq	21	73822
386	A	G	R0_filtered.fastq	23	72688
390	T	C	R0_filtered.fastq	14	71979
392	G	A	R0_filtered.fastq	8	72696
393	C	T	R0_filtered.fastq	24	74630
394	A	G	R0_filtered.fastq	23	74641
399	G	A	R0_filtered.fastq	22	74947
405	T	C	R0_filtered.fastq	19	76442
411	T	C	R0_filtered.fastq	27	77457
415	G	A	R0_filtered.fastq	10	76817
416	C	T	R0_filtered.fastq	31	77698
417	G	A	R0_filtered.fastq	25	78327
423	G	A	R0_filtered.fastq	30	79483
424	C	T	R0_filtered.fastq	17	79313
427	A	G	R0_filtered.fastq	16	79951
430	G	A	R0_filtered.fastq	5	80307
432	T	C	R0_filtered.fastq	14	80468
434	A	G	R0_filtered.fastq	26	81104
437	C	T	R0_filtered.fastq	19	81438
439	G	A	R0_filtered.fastq	13	81902
442	C	T	R0_filtered.fastq	13	82228
444	G	A	R0_filtered.fastq	24	82750
454	A	G	R0_filtered.fastq	32	84220
456	T	C	R0_filtered.fastq	6	83207
457	C	T	R0_filtered.fastq	5	85048
459	G	A	R0_filtered.fastq	18	85136
461	A	G	R0_filtered.fastq	16	81887
465	T	C	R0_filtered.fastq	30	85921
473	C	T	R0_filtered.fastq	21	86271
474	G	A	R0_filtered.fastq	36	86986
477	C	T	R0_filtered.fastq	19	87851
480	T	C	R0_filtered.fastq	28	87593
481	A	G	R0_filtered.fastq	15	87896
483	C	T	R0_filtered.fastq	27	88348
486	C	T	R0_filtered.fastq	15	89491
489	G	A	R0_filtered.fastq	11	88951
490	C	T	R0_filtered.fastq	18	89522
492	G	A	R0_filtered.fastq	23	90203
497	G	A	R0_filtered.fastq	32	90416
502	G	A	R0_filtered.fastq	9	91512
503	G	A	R0_filtered.fastq	25	90511
507	T	C	R0_filtered.fastq	30	92226
508	A	G	R0_filtered.fastq	16	92437
509	A	G	R0_filtered.fastq	18	91316
510	A	G	R0_filtered.fastq	9	89537
511	TGGAGCGC	CGGGGCGC	R0_filtered.fastq	0,0,0,0,32,16	90070
511	TGGAGCGC	TGGGGCAC	R0_filtered.fastq	0,0,0,0,32,16	90070
511	TGGAGCGC	TGGGGCGT	R0_filtered.fastq	0,0,0,0,32,16	90070
511	TGGAGCGC	TGAGGCGC	R0_filtered.fastq	0,0,0,0,32,16	90070
511	TGGAGCGC	TGGGGCGC	R0_filtered.fastq	0,0,0,0,32,16	90070
511	TGGAGCGC	TGGAGCAC	R0_filtered.fastq	0,0,0,0,32,16	90070
519	C	T	R0_filtered.fastq	13	92746
520	G	A	R0_filtered.fastq	17	94392
522	T	C	R0_filtered.fastq	19	93655
526	C	T	R0_filtered.fastq	23	95433
528	G	A	R0_filtered.fastq	28	95405
529	C	T	R0_filtered.fastq	23	94729
530	C	T	R0_filtered.fastq	7	94340
532	A	G	R0_filtered.fastq	28	95973
533	A	G	R0_filtered.fastq	16	95385
537	C	T	R0_filtered.fastq	11	95728
541	A	G	R0_filtered.fastq	30	94187
543	T	C	R0_filtered.fastq	16	94401
546	G	A	R0_filtered.fastq	16	96011
559	A	G	R0_filtered.fastq	15	95813
560	T	C	R0_filtered.fastq	25	97852
561	G	A	R0_filtered.fastq	10	98737
564	C	T	R0_filtered.fastq	23	98618
565	C	A	R0_filtered.fastq	12	99201
566	A	G	R0_filtered.fastq	17	97020
567	A	G	R0_filtered.fastq	12	95063
578	T	C	R0_filtered.fastq	14	100041
579	T	C	R0_filtered.fastq	25	100439
583	A	G	R0_filtered.fastq	8	101009
585	C	T	R0_filtered.fastq	16	101507
587	G	A	R0_filtered.fastq	32	101861
590	T	A	R0_filtered.fastq	2	101829
591	G	A	R0_filtered.fastq	12	102018
594	C	T	R0_filtered.fastq	17	100647
597	C	T	R0_filtered.fastq	24	102395
599	A	G	R0_filtered.fastq	20	100277
600	A	G	R0_filtered.fastq	23	96750
608	G	A	R0_filtered.fastq	47	101677
612	A	G	R0_filtered.fastq	17	103255
615	T	C	R0_filtered.fastq	26	103168
621	C	T	R0_filtered.fastq	13	103457
622	G	A	R0_filtered.fastq	44	105072
623	T	C	R0_filtered.fastq	12	104500
625	A	G	R0_filtered.fastq	15	106698
627	C	T	R0_filtered.fastq	9	104376
629	A	G	R0_filtered.fastq	15	103833
630	T	C	R0_filtered.fastq	23	105338
633	C	T	R0_filtered.fastq	45	107386
634	A	G	R0_filtered.fastq	24	106037
635	G	A	R0_filtered.fastq	18	106410
636	C	T	R0_filtered.fastq	14	106472
637	C	T	R0_filtered.fastq	8	106859
639	GAAAAAACT	GAAAAAAACT	R0_filtered.fastq	77,26,8	103890
639	GAAAAAACT	AAAAAAACT	R0_filtered.fastq	77,26,8	103890
639	GAAAAAACT	GAAAAAGCT	R0_filtered.fastq	77,26,8	103890
648	G	A	R0_filtered.fastq	33	108030
651	G	A	R0_filtered.fastq	17	108100
654	T	C	R0_filtered.fastq	28	108752
656	C	T	R0_filtered.fastq	23	107257
657	G	A	R0_filtered.fastq	25	108230
658	G	A	R0_filtered.fastq	17,3	108630
658	G	T	R0_filtered.fastq	17,3	108630
659	T	C	R0_filtered.fastq	16	102563
661	A	G	R0_filtered.fastq	32	108376
664	A	G	R0_filtered.fastq	19	108469
666	A	G	R0_filtered.fastq	24	108533
669	T	C	R0_filtered.fastq	25	108225
671	C	T	R0_filtered.fastq	41	107278
673	A	G	R0_filtered.fastq	33	110265
675	A	T	R0_filtered.fastq	7	109232
677	A	G	R0_filtered.fastq	11	108625
678	T	C	R0_filtered.fastq	15	109043
679	T	C	R0_filtered.fastq	24	108382
681	C	T	R0_filtered.fastq	27	108834
682	A	G	R0_filtered.fastq	44	111550
683	A	G	R0_filtered.fastq	29	110172
687	G	A	R0_filtered.fastq	31	110372
688	A	G	R0_filtered.fastq	24	111153
690	C	T	R0_filtered.fastq	29	109557
692	T	C	R0_filtered.fastq	16	110057
693	C	T	R0_filtered.fastq	11	111493
695	T	C	R0_filtered.fastq	29	109600
699	A	G	R0_filtered.fastq	23	109091
701	G	A	R0_filtered.fastq	6	111105
702	C	T	R0_filtered.fastq	14	110748
704	A	G	R0_filtered.fastq	11	111607
705	T	C	R0_filtered.fastq	15	107541
706	A	G	R0_filtered.fastq	17,2	110270
706	A	T	R0_filtered.fastq	17,2	110270
707	T	C	R0_filtered.fastq	19	111074
708	T	C	R0_filtered.fastq	24	109542
709	G	A	R0_filtered.fastq	36	111665
714	T	C	R0_filtered.fastq	19	111390
716	A	G	R0_filtered.fastq	16	113879
718	A	G	R0_filtered.fastq	31	112208
719	A	G	R0_filtered.fastq	43	108331
720	A	G	R0_filtered.fastq	13	108753
722	A	G	R0_filtered.fastq	21	109875
725	G	A	R0_filtered.fastq	27	113541
727	C	T	R0_filtered.fastq	9	114486
728	C	T	R0_filtered.fastq	18	113689
729	G	A	R0_filtered.fastq	31	114324
731	T	C	R0_filtered.fastq	8	106385
733	G	A	R0_filtered.fastq	15	114697
734	G	A	R0_filtered.fastq	10	114897
735	T	C	R0_filtered.fastq	13	111285
736	T	C	R0_filtered.fastq	40	113305
737	A	G	R0_filtered.fastq	18	114513
738	C	T	R0_filtered.fastq	36	115269
739	A	G	R0_filtered.fastq	52	115163
740	A	G	R0_filtered.fastq	26	112560
741	A	G	R0_filtered.fastq	29	114242
742	A	G	R0_filtered.fastq	17	114155
745	A	G	R0_filtered.fastq	27	115459
746	C	T	R0_filtered.fastq	38	115991
747	G	A	R0_filtered.fastq	35,1	115290
747	G	C	R0_filtered.fastq	35,1	115290
752	A	G	R0_filtered.fastq	21	116135
758	A	G	R0_filtered.fastq	20	114546
760	G	A	R0_filtered.fastq	18	116678
761	C	T	R0_filtered.fastq	42	115457
765	C	T	R0_filtered.fastq	35	117202
768	TAAAAACG	TAAAACG	R0_filtered.fastq	107,7,158,18,25	113267
768	TAAAAACG	TAAAAAACG	R0_filtered.fastq	107,7,158,18,25	113267
768	TAAAAACG	TTAAAACG	R0_filtered.fastq	107,7,158,18,25	113267
768	TAAAAACG	TAAAGACG	R0_filtered.fastq	107,7,158,18,25	113267
768	TAAAAACG	TAAAAATG	R0_filtered.fastq	107,7,158,18,25	113267
778	A	G	R0_filtered.fastq	13	112206
780	C	T	R0_filtered.fastq	13	117315
782	A	G	R0_filtered.fastq	28	113895
783	G	A	R0_filtered.fastq	18	118094
786	T	C	R0_filtered.fastq	28	115795
790	G	A	R0_filtered.fastq	34	116363
792	A	G	R0_filtered.fastq	38	117426
796	G	T	R0_filtered.fastq	6	118324
801	G	A	R0_filtered.fastq	43	119469
802	C	T	R0_filtered.fastq	22	119057
803	T	C	R0_filtered.fastq	21	119298
804	G	A	R0_filtered.fastq	19,9	119978
804	G	T	R0_filtered.fastq	19,9	119978
807	T	C	R0_filtered.fastq	30	118197
809	A	G	R0_filtered.fastq	38	115093
814	A	G	R0_filtered.fastq	22	117517
818	A	G	R0_filtered.fastq	31	113136
819	A	G	R0_filtered.fastq	27	110100
821	G	A	R0_filtered.fastq	19	118642
826	G	A	R0_filtered.fastq	25	119966
830	G	A	R0_filtered.fastq	53	119289
831	C	T	R0_filtered.fastq	22	120249
834	G	A	R0_filtered.fastq	32	120540
838	G	A	R0_filtered.fastq	47	120386
840	C	T	R0_filtered.fastq	23	120691
841	G	A	R0_filtered.fastq	24	120672
842	G	A	R0_filtered.fastq	15	120109
843	C	T	R0_filtered.fastq	33	120777
844	A	G	R0_filtered.fastq	30	119369
846	T	C	R0_filtered.fastq	19	118754
847	G	A	R0_filtered.fastq	35	121169
849	C	T	R0_filtered.fastq	18	121121
854	T	C	R0_filtered.fastq	39	118353
858	A	G	R0_filtered.fastq	21	116637
861	T	C	R0_filtered.fastq	16	120119
867	A	G	R0_filtered.fastq	24	115649
868	G	A	R0_filtered.fastq	7	120457
872	T	C	R0_filtered.fastq	16	120481
874	A	G	R0_filtered.fastq	24	120883
876	C	T	R0_filtered.fastq	33	122064
879	C	A	R0_filtered.fastq	11,16	121305
879	C	T	R0_filtered.fastq	11,16	121305
882	GAAAAAATTTAAG	GAAAAAAATTTAAG	R0_filtered.fastq	28,32,13,20,21,25	112999
882	GAAAAAATTTAAG	GAAAAAATTTGAG	R0_filtered.fastq	28,32,13,20,21,25	112999
882	GAAAAAATTTAAG	GAAAAAATTTAGG	R0_filtered.fastq	28,32,13,20,21,25	112999
882	GAAAAAATTTAAG	AAAAAAATTTAAG	R0_filtered.fastq	28,32,13,20,21,25	112999
882	GAAAAAATTTAAG	GAAGAAATTTAAG	R0_filtered.fastq	28,32,13,20,21,25	112999
882	GAAAAAATTTAAG	GAAAAAATTCAAG	R0_filtered.fastq	28,32,13,20,21,25	112999
902	T	C	R0_filtered.fastq	23	121615
904	C	A	R0_filtered.fastq	5	122088
906	G	A	R0_filtered.fastq	29	122839
908	C	T	R0_filtered.fastq	14	122926
912	G	T	R0_filtered.fastq	11	122945
915	C	T	R0_filtered.fastq	22	122223
918	G	A	R0_filtered.fastq	22	122843
919	G	A	R0_filtered.fastq	9	122013
921	T	C	R0_filtered.fastq	17	117486
922	C	T	R0_filtered.fastq	10	120554
924	G	A	R0_filtered.fastq	30	122232
928	A	G	R0_filtered.fastq	33	119322
929	A	G	R0_filtered.fastq	24	119985
936	T	C	R0_filtered.fastq	18	120663
939	T	C	R0_filtered.fastq	14	117216
940	T	C	R0_filtered.fastq	31	119801
942	T	C	R0_filtered.fastq	21	121068
944	C	T	R0_filtered.fastq	51	122605
945	A	G	R0_filtered.fastq	35	119725
948	C	T	R0_filtered.fastq	29	122929
950	G	A	R0_filtered.fastq	13	123004
951	C	T	R0_filtered.fastq	4	123038
954	C	T	R0_filtered.fastq	20	123065
957	T	C	R0_filtered.fastq	15	120427
960	T	C	R0_filtered.fastq	27	122208
963	G	A	R0_filtered.fastq	24	123496
966	G	A	R0_filtered.fastq	27	123350
967	C	T	R0_filtered.fastq	14	123500
968	T	C	R0_filtered.fastq	41	121864
969	G	A	R0_filtered.fastq	15	124085
970	A	G	R0_filtered.fastq	36	121055
971	A	G	R0_filtered.fastq	28,0	118923
971	A	T	R0_filtered.fastq	28,0	118923
972	C	T	R0_filtered.fastq	53	123724
973	G	A	R0_filtered.fastq	42	124033
975	C	T	R0_filtered.fastq	12	124249
976	C	T	R0_filtered.fastq	26	123697
977	G	A	R0_filtered.fastq	24	124220
980	T	C	R0_filtered.fastq	40	123318
982	A	G	R0_filtered.fastq	42	122647
983	A	G	R0_filtered.fastq	37	120825
985	GAAAAAGAAATT	GAAAAGAAATT	R0_filtered.fastq	91,9,14,24,25,140,6	115885
985	GAAAAAGAAATT	GAAAAAAGAAATT	R0_filtered.fastq	91,9,14,24,25,140,6	115885
985	GAAAAAGAAATT	GAAAAAGAAATC	R0_filtered.fastq	91,9,14,24,25,140,6	115885
985	GAAAAAGAAATT	GAGAAAGAAATT	R0_filtered.fastq	91,9,14,24,25,140,6	115885
985	GAAAAAGAAATT	GAAAGAGAAATT	R0_filtered.fastq	91,9,14,24,25,140,6	115885
985	GAAAAAGAAATT	GAAAAGGAAATT	R0_filtered.fastq	91,9,14,24,25,140,6	115885
985	GAAAAAGAAATT	GAAAAAGGAATT	R0_filtered.fastq	91,9,14,24,25,140,6	115885
998	G	A	R0_filtered.fastq	5	123895
999	C	T	R0_filtered.fastq	24	124770
1000	G	A	R0_filtered.fastq	15	125785
1001	A	G	R0_filtered.fastq	19	122540
1006	A	G	R0_filtered.fastq	23	109760
1007	T	C	R0_filtered.fastq	24	122747
1008	G	A	R0_filtered.fastq	23	125988
1011	C	T	R0_filtered.fastq	8	124035
1014	T	C	R0_filtered.fastq	71	123774
1017	T	C	R0_filtered.fastq	27	118635
1018	GTG	ATA	R0_filtered.fastq	0,30	124385
1018	GTG	GTA	R0_filtered.fastq	0,30	124385
1023	T	C	R0_filtered.fastq	22	118220
1026	T	C	R0_filtered.fastq	23	125246
1027	C	T	R0_filtered.fastq	26	126483
1029	G	A	R0_filtered.fastq	38	126964
1035	G	A	R0_filtered.fastq	17	126403
1036	G	A	R0_filtered.fastq	39	126543
1038	T	C	R0_filtered.fastq	22	125106
1046	A	G	R0_filtered.fastq	28	125527
1049	C	T	R0_filtered.fastq	25	127105
1051	C	T	R0_filtered.fastq	14	126834
1052	G	A	R0_filtered.fastq	40	127091
1055	T	C	R0_filtered.fastq	38	126117
1056	G	A	R0_filtered.fastq	50	127367
1057	C	T	R0_filtered.fastq	30	127582
1059	G	A	R0_filtered.fastq	23	127639
1060	C	T	R0_filtered.fastq	40	127027
1062	G	A	R0_filtered.fastq	53	127621
1065	T	C	R0_filtered.fastq	23	126158
1068	C	T	R0_filtered.fastq	23	126046
1074	G	A	R0_filtered.fastq	23	127964
1076	T	C	R0_filtered.fastq	6	125414
1077	C	T	R0_filtered.fastq	26	127571
1079	T	C	R0_filtered.fastq	9	119507
1080	T	C	R0_filtered.fastq	20	117225
1083	C	T	R0_filtered.fastq	31	127390
1084	G	A	R0_filtered.fastq	34	127613
1085	A	G	R0_filtered.fastq	21	127525
1088	G	A	R0_filtered.fastq	19	128351
1089	T	C	R0_filtered.fastq	17	126864
1090	A	G	R0_filtered.fastq	30	119911
1091	A	G	R0_filtered.fastq	43	123453
1092	A	G	R0_filtered.fastq	11	123728
1095	T	C	R0_filtered.fastq	19	125350
1096	G	A	R0_filtered.fastq	15	127892
1097	T	C	R0_filtered.fastq	14	126555
1099	T	C	R0_filtered.fastq	26	126804
1100	G	T	R0_filtered.fastq	11	128175
1103	A	G	R0_filtered.fastq	22	127012
1104	T	C	R0_filtered.fastq	9	126906
1105	G	A	R0_filtered.fastq	31	128376
1106	A	G	R0_filtered.fastq	35	125543
1107	A	G	R0_filtered.fastq	35	125174
1109	A	G	R0_filtered.fastq	15	127055
1110	C	T	R0_filtered.fastq	18	128256
1112	A	G	R0_filtered.fastq	18	126640
1113	C	T	R0_filtered.fastq	34	128592
1116	G	A	R0_filtered.fastq	44	128335
1117	C	T	R0_filtered.fastq	6	128207
1119	G	A	R0_filtered.fastq	44	128426
1120	C	T	R0_filtered.fastq	55	128334
1122	T	C	R0_filtered.fastq	19	127908
1123	A	G	R0_filtered.fastq	19	127312
1125	T	C	R0_filtered.fastq	40	128258
1126	C	T	R0_filtered.fastq	20	129052
1128	G	A	R0_filtered.fastq	22	128418
1129	C	T	R0_filtered.fastq	47	128719
1131	C	T	R0_filtered.fastq	17	129107
1134	C	T	R0_filtered.fastq	13	128816
1137	T	C	R0_filtered.fastq	21	121445
1140	T	C	R0_filtered.fastq	26	127836
1143	A	G	R0_filtered.fastq	11	119016
1146	T	C	R0_filtered.fastq	53	128639
1149	A	G	R0_filtered.fastq	20	127698
1155	A	G	R0_filtered.fastq	27	127416
1157	A	G	R0_filtered.fastq	27	124886
1160	G	A	R0_filtered.fastq	15	128176
1161	C	T	R0_filtered.fastq	20	127012
1164	T	C	R0_filtered.fastq	25	127247
1167	T	C	R0_filtered.fastq	35	127226
1168	C	T	R0_filtered.fastq	16	129225
1170	G	A	R0_filtered.fastq	36	129251
1172	C	T	R0_filtered.fastq	10	128750
1173	C	T	R0_filtered.fastq	22	129177
1175	T	C	R0_filtered.fastq	27	124772
1176	T	C	R0_filtered.fastq	34	128045
1179	A	G	R0_filtered.fastq	21	127674
1180	A	G	R0_filtered.fastq	7	121860
1185	A	G	R0_filtered.fastq	19	115135
1187	G	A	R0_filtered.fastq	45	129463
1188	T	C	R0_filtered.fastq	9	125769
1191	C	T	R0_filtered.fastq	18	129384
1193	G	A	R0_filtered.fastq	17	129459
1195	T	C	R0_filtered.fastq	20	121947
1201	A	G	R0_filtered.fastq	31	127573
1202	A	G	R0_filtered.fastq	22	126833
1203	G	A	R0_filtered.fastq	5	130019
1206	T	C	R0_filtered.fastq	17	128896
1208	A	G	R0_filtered.fastq	24	125934
1209	C	T	R0_filtered.fastq	27	129938
1218	G	A	R0_filtered.fastq	25	131767
1222	A	G	R0_filtered.fastq	52	130283
1223	G	A	R0_filtered.fastq	13	131289
1227	T	C	R0_filtered.fastq	28	128742
1229	G	A	R0_filtered.fastq	9	131557
1230	C	T	R0_filtered.fastq	31	131611
1231	G	A	R0_filtered.fastq	28	131220
1233	T	C	R0_filtered.fastq	31	131026
1237	A	G	R0_filtered.fastq	12	127443
1239	C	T	R0_filtered.fastq	29	131695
1240	G	A	R0_filtered.fastq	68	130910
1242	A	G	R0_filtered.fastq	43	131308
1245	C	T	R0_filtered.fastq	20	131851
1246	C	T	R0_filtered.fastq	16	130948
1248	G	A	R0_filtered.fastq	22,0	132312
1248	G	C	R0_filtered.fastq	22,0	132312
1252	C	T	R0_filtered.fastq	12	131461
1254	G	A	R0_filtered.fastq	21	132158
1255	A	G	R0_filtered.fastq	22	131261
1258	A	G	R0_filtered.fastq	29	129492
1260	C	T	R0_filtered.fastq	13	131636
1263	C	T	R0_filtered.fastq	24	131003
1266	T	C	R0_filtered.fastq	18	128896
1269	G	A	R0_filtered.fastq	26	131170
1271	A	G	R0_filtered.fastq	36	131369
1274	T	C	R0_filtered.fastq	32	131736
1275	G	A	R0_filtered.fastq	43	131896
1277	T	C	R0_filtered.fastq	25	128788
1278	G	A	R0_filtered.fastq	13	131912
1279	A	G	R0_filtered.fastq	34	130465
1284	A	G	R0_filtered.fastq	13	129481
1288	T	C	R0_filtered.fastq	32	130241
1290	C	T	R0_filtered.fastq	62	131517
1296	G	A	R0_filtered.fastq	32	132335
1299	C	T	R0_filtered.fastq	61	132432
1300	A	G	R0_filtered.fastq	33	130143
1303	G	A	R0_filtered.fastq	27,2	132168
1303	G	C	R0_filtered.fastq	27,2	132168
1305	T	C	R0_filtered.fastq	55	131694
1307	A	G	R0_filtered.fastq	32	129152
1310	A	G	R0_filtered.fastq	27	131325
1311	C	T	R0_filtered.fastq	79	132713
1312	A	G	R0_filtered.fastq	24	129310
1317	C	T	R0_filtered.fastq	13	132333
1319	G	A	R0_filtered.fastq	23	131874
1320	C	T	R0_filtered.fastq	27	131726
1323	G	A	R0_filtered.fastq	48	132525
1325	A	G	R0_filtered.fastq	27	128879
1329	T	C	R0_filtered.fastq	35	131541
1334	C	T	R0_filtered.fastq	44	131823
1338	C	T	R0_filtered.fastq	21	132965
1340	C	T	R0_filtered.fastq	20	133059
1341	G	A	R0_filtered.fastq	14	132536
1344	T	C	R0_filtered.fastq	26	132104
1347	G	A	R0_filtered.fastq	25	132985
1349	T	C	R0_filtered.fastq	29	127991
1350	T	C	R0_filtered.fastq	32	130781
1352	A	G	R0_filtered.fastq	34	129981
1353	A	G	R0_filtered.fastq	22	126657
1354	G	A	R0_filtered.fastq	4	131973
1355	A	G	R0_filtered.fastq	16	130695
1360	A	G	R0_filtered.fastq	28	131194
1361	T	C	R0_filtered.fastq	24	129666
1362	T	C	R0_filtered.fastq	40	129262
1363	G	A	R0_filtered.fastq	40	132607
1365	C	T	R0_filtered.fastq	21	132824
1368	A	G	R0_filtered.fastq	20	128528
1372	A	G	R0_filtered.fastq	27	131683
1375	T	C	R0_filtered.fastq	33	130011
1376	A	G	R0_filtered.fastq	10	129036
1380	CAAAACCACG	CAAACCACG	R0_filtered.fastq	102,25,25,9,30	126640
1380	CAAAACCACG	TAAAACCACG	R0_filtered.fastq	102,25,25,9,30	126640
1380	CAAAACCACG	CAAGACCACG	R0_filtered.fastq	102,25,25,9,30	126640
1380	CAAAACCACG	CAAAATCACG	R0_filtered.fastq	102,25,25,9,30	126640
1380	CAAAACCACG	CAAAACCATG	R0_filtered.fastq	102,25,25,9,30	126640
1392	T	C	R0_filtered.fastq	45	132541
1393	G	A	R0_filtered.fastq	22	134721
1394	A	G	R0_filtered.fastq	37	132011
1395	A	G	R0_filtered.fastq	20,8	131674
1395	A	T	R0_filtered.fastq	20,8	131674
1399	G	A	R0_filtered.fastq	57	134513
1400	C	T	R0_filtered.fastq	69	134724
1401	A	G	R0_filtered.fastq	49	133654
1402	A	G	R0_filtered.fastq	20	125699
1406	A	G	R0_filtered.fastq	27	128512
1407	A	G	R0_filtered.fastq	18	124447
1409	A	G	R0_filtered.fastq	28	129720
1410	G	A	R0_filtered.fastq	29	134431
1411	C	T	R0_filtered.fastq	18	135223
1413	G	A	R0_filtered.fastq	13	135167
1416	T	C	R0_filtered.fastq	31	129147
1422	G	A	R0_filtered.fastq	29	135759
1425	G	A	R0_filtered.fastq	25	135851
1426	C	T	R0_filtered.fastq	32	135553
1428	G	A	R0_filtered.fastq	37	136073
1431	C	T	R0_filtered.fastq	24	136126
1434	C	T	R0_filtered.fastq	22	134919
1437	G	A	R0_filtered.fastq	25	135850
1443	C	T	R0_filtered.fastq	39	135334
1446	A	G	R0_filtered.fastq	8	131781
1449	T	C	R0_filtered.fastq	59	134278
1450	G	A	R0_filtered.fastq	41	135203
1457	A	G	R0_filtered.fastq	11	128886
1458	T	C	R0_filtered.fastq	16	133392
1461	G	A	R0_filtered.fastq	23,11	134353
1461	G	T	R0_filtered.fastq	23,11	134353
1466	T	C	R0_filtered.fastq	8	125888
1467	T	C	R0_filtered.fastq	41	128516
1470	C	T	R0_filtered.fastq	34	134980
1471	G	A	R0_filtered.fastq	19	134967
1472	G	A	R0_filtered.fastq	41	134413
1473	T	C	R0_filtered.fastq	20	132928
1478	T	C	R0_filtered.fastq	24	130167
1482	G	A	R0_filtered.fastq	45	135398
1483	T	C	R0_filtered.fastq	13	127204
1484	A	G	R0_filtered.fastq	19	133361
1488	G	A	R0_filtered.fastq	43	135806
1489	A	G	R0_filtered.fastq	32	134972
1490	A	G	R0_filtered.fastq	40	130582
1493	A	G	R0_filtered.fastq	38	134785
1495	A	G	R0_filtered.fastq	33	131736
1498	G	T	R0_filtered.fastq	5	134769
1499	G	A	R0_filtered.fastq	19	134482
1500	C	T	R0_filtered.fastq	44	135086
1503	T	C	R0_filtered.fastq	28	123852
1509	T	C	R0_filtered.fastq	14	131858
1512	T	C	R0_filtered.fastq	37	134762
1513	C	T	R0_filtered.fastq	30	135114
1514	G	A	R0_filtered.fastq	30	133474
1515	C	T	R0_filtered.fastq	20	134654
1518	G	A	R0_filtered.fastq	22	135239
1519	G	A	R0_filtered.fastq	16	134742
1521	C	T	R0_filtered.fastq	27	133034
1524	A	G	R0_filtered.fastq	32	126142
1528	G	A	R0_filtered.fastq	19	134741
1536	A	G	R0_filtered.fastq	24	131623
1542	G	A	R0_filtered.fastq	29	133535
1545	G	A	R0_filtered.fastq	26	134777
1548	T	C	R0_filtered.fastq	18	131454
1550	C	T	R0_filtered.fastq	63	134358
1551	G	A	R0_filtered.fastq	25	133365
1554	G	A	R0_filtered.fastq	34	134587
1558	G	A	R0_filtered.fastq	24	133825
1560	T	C	R0_filtered.fastq	20	132484
1561	G	A	R0_filtered.fastq	41	134387
1563	T	C	R0_filtered.fastq	33	130219
1567	A	G	R0_filtered.fastq	18	132737
1568	T	C	R0_filtered.fastq	17	128504
1569	T	C	R0_filtered.fastq	50	128203
1573	G	A	R0_filtered.fastq	26	133361
1574	C	T	R0_filtered.fastq	13	133256
1575	G	A	R0_filtered.fastq	31	133759
1585	T	C	R0_filtered.fastq	32	131403
1586	A	G	R0_filtered.fastq	23	131849
1587	C	T	R0_filtered.fastq	62	133374
1588	A	G	R0_filtered.fastq	30	132152
1589	C	T	R0_filtered.fastq	29	132980
1595	T	C	R0_filtered.fastq	17	131214
1596	C	T	R0_filtered.fastq	41	133426
1597	A	G	R0_filtered.fastq	32	131341
1598	C	T	R0_filtered.fastq	19	133123
1600	G	A	R0_filtered.fastq	44	132714
1602	C	T	R0_filtered.fastq	22	132526
1603	G	A	R0_filtered.fastq	39	132429
1604	C	T	R0_filtered.fastq	9	132990
1605	A	G	R0_filtered.fastq	23	131640
1607	A	G	R0_filtered.fastq	34	130277
1608	A	C	R0_filtered.fastq	7,27	124564
1608	A	G	R0_filtered.fastq	7,27	124564
1609	G	A	R0_filtered.fastq	17	130568
1610	C	T	R0_filtered.fastq	24	132184
1611	G	A	R0_filtered.fastq	7	132687
1613	G	A	R0_filtered.fastq	41,8	132187
1613	G	T	R0_filtered.fastq	41,8	132187
1614	C	T	R0_filtered.fastq	44	131088
1615	T	C	R0_filtered.fastq	27	130905
1617	T	C	R0_filtered.fastq	17	131528
1618	G	A	R0_filtered.fastq	21	132379
1622	G	A	R0_filtered.fastq	57	131272
1624	A	G	R0_filtered.fastq	23	130518
1626	T	C	R0_filtered.fastq	28	128834
1627	A	G	R0_filtered.fastq	7	128399
1641	C	T	R0_filtered.fastq	39	130323
1645	T	C	R0_filtered.fastq	32	130167
1647	A	G	R0_filtered.fastq	44	129635
1648	A	G	R0_filtered.fastq	18	124698
1653	T	C	R0_filtered.fastq	15	128345
1654	C	T	R0_filtered.fastq	17	131793
1656	G	A	R0_filtered.fastq	34	131690
1657	A	G	R0_filtered.fastq	25	130575
1659	C	T	R0_filtered.fastq	27	131181
1660	G	A	R0_filtered.fastq	24	130873
1661	G	A	R0_filtered.fastq	64	130602
1662	C	T	R0_filtered.fastq	29	131407
1663	A	G	R0_filtered.fastq	20	128672
1664	C	T	R0_filtered.fastq	22	131180
1665	G	A	R0_filtered.fastq	23	130346
1666	G	A	R0_filtered.fastq	41	130978
1667	A	G	R0_filtered.fastq	34	130993
1668	A	G	R0_filtered.fastq	29	113077
1669	A	G	R0_filtered.fastq	19	122807
1674	G	A	R0_filtered.fastq	18	129947
1675	G	A	R0_filtered.fastq	12	130284
1677	T	C	R0_filtered.fastq	13	127464
1678	G	A	R0_filtered.fastq	30	130864
1680	G	A	R0_filtered.fastq	23	130410
1681	A	G	R0_filtered.fastq	19	130449
1683	T	C	R0_filtered.fastq	30	129818
1684	A	G	R0_filtered.fastq	36	129377
1685	A	G	R0_filtered.fastq	36	128316
1687	G	T	R0_filtered.fastq	8	129774
1692	C	T	R0_filtered.fastq	35	129982
1693	G	A	R0_filtered.fastq	36	129469
1695	T	C	R0_filtered.fastq	28	128392
1699	C	T	R0_filtered.fastq	13	129433
1701	GAAAAAACT	GAAAAAAACT	R0_filtered.fastq	108,40,30,9,13	123503
1701	GAAAAAACT	AAAAAAACT	R0_filtered.fastq	108,40,30,9,13	123503
1701	GAAAAAACT	GAGAAAACT	R0_filtered.fastq	108,40,30,9,13	123503
1701	GAAAAAACT	GAAAGAACT	R0_filtered.fastq	108,40,30,9,13	123503
1701	GAAAAAACT	GAAAAGACT	R0_filtered.fastq	108,40,30,9,13	123503
1714	T	C	R0_filtered.fastq	31	121746
1716	T	C	R0_filtered.fastq	20	122261
1723	C	T	R0_filtered.fastq	45	130173
1724	A	G	R0_filtered.fastq	25	128787
1725	C	T	R0_filtered.fastq	43	129221
1731	G	A	R0_filtered.fastq	45	129991
1737	T	C	R0_filtered.fastq	24	127569
1738	A	G	R0_filtered.fastq	19	127794
1739	A	G	R0_filtered.fastq	34	124875
1741	C	T	R0_filtered.fastq	18	130508
1742	G	A	R0_filtered.fastq	35	130376
1743	T	C	R0_filtered.fastq	21	127119
1746	T	C	R0_filtered.fastq	17	129120
1747	A	G	R0_filtered.fastq	36	127724
1755	G	A	R0_filtered.fastq	13	131258
1758	C	T	R0_filtered.fastq	11	130470
1760	A	G	R0_filtered.fastq	34	131014
1767	G	A	R0_filtered.fastq	31	131428
1770	C	T	R0_filtered.fastq	37	132329
1775	A	G	R0_filtered.fastq	32	131276
1777	G	A	R0_filtered.fastq	8	129758
1787	T	C	R0_filtered.fastq	8	124111
1790	A	G	R0_filtered.fastq	34,2	128551
1790	A	T	R0_filtered.fastq	34,2	128551
1791	A	C	R0_filtered.fastq	0	129442
1793	A	G	R0_filtered.fastq	38	128979
1797	C	A	R0_filtered.fastq	4,36	131627
1797	C	T	R0_filtered.fastq	4,36	131627
1798	G	A	R0_filtered.fastq	38	131661
1799	A	G	R0_filtered.fastq	21,2	130090
1799	A	T	R0_filtered.fastq	21,2	130090
1801	G	A	R0_filtered.fastq	14	132027
1802	G	A	R0_filtered.fastq	72	131123
1803	C	T	R0_filtered.fastq	49	131545
1804	A	G	R0_filtered.fastq	38	129092
1805	A	G	R0_filtered.fastq	27	125074
1807	C	T	R0_filtered.fastq	26	132104
1808	T	C	R0_filtered.fastq	25	128797
1811	T	C	R0_filtered.fastq	11	129998
1812	G	A	R0_filtered.fastq	10	131911
1814	A	G	R0_filtered.fastq	37	129743
1815	A	G	R0_filtered.fastq	25	116876
1818	T	C	R0_filtered.fastq	25	125349
1821	A	G	R0_filtered.fastq	28	129641
1822	C	T	R0_filtered.fastq	19	131670
1824	G	A	R0_filtered.fastq	19	131141
1825	G	A	R0_filtered.fastq	38	131255
1826	A	G	R0_filtered.fastq	30	129966
1828	G	A	R0_filtered.fastq	28	131701
1830	C	T	R0_filtered.fastq	14	130578
1834	A	G	R0_filtered.fastq	24	127354
1835	C	T	R0_filtered.fastq	25	131206
1837	G	A	R0_filtered.fastq	46	131165
1842	T	C	R0_filtered.fastq	38	128563
1843	A	G	R0_filtered.fastq	31	130476
1844	A	G	R0_filtered.fastq	45	127970
1845	A	T	R0_filtered.fastq	6	128165
1847	T	C	R0_filtered.fastq	20	125850
1848	T	C	R0_filtered.fastq	21	125884
1851	G	A	R0_filtered.fastq	24	130049
1857	A	G	R0_filtered.fastq	30	127680
1860	C	T	R0_filtered.fastq	55	131275
1861	G	A	R0_filtered.fastq	43	131322
1863	C	T	R0_filtered.fastq	24	131918
1866	C	T	R0_filtered.fastq	38	131770
1870	A	G	R0_filtered.fastq	20	130379
1871	C	T	R0_filtered.fastq	10	131474
1873	G	A	R0_filtered.fastq	46	131836
1874	A	G	R0_filtered.fastq	18	131988
1876	A	G	R0_filtered.fastq	42	130417
1878	A	G	R0_filtered.fastq	13	127286
1881	T	C	R0_filtered.fastq	25	131416
1885	A	G	R0_filtered.fastq	15	129837
1886	A	G	R0_filtered.fastq	23	128515
1894	A	G	R0_filtered.fastq	25	131076
1895	C	T	R0_filtered.fastq	30	131710
1901	A	G	R0_filtered.fastq	26	131139
1904	A	T	R0_filtered.fastq	11	128681
1909	A	G	R0_filtered.fastq	53	129244
1910	A	G	R0_filtered.fastq	18	125253
1920	C	T	R0_filtered.fastq	27	133011
1923	T	C	R0_filtered.fastq	25	132343
1925	G	A	R0_filtered.fastq	59	130476
1926	C	T	R0_filtered.fastq	24	132179
1927	A	G	R0_filtered.fastq	51	130581
1928	A	G	R0_filtered.fastq	28	126388
1929	A	G	R0_filtered.fastq	22	125584
1933	A	G	R0_filtered.fastq	42	130342
1934	A	G	R0_filtered.fastq	33	125208
1935	A	G	R0_filtered.fastq	23	128320
1938	G	A	R0_filtered.fastq	24	132047
1940	A	G	R0_filtered.fastq	32	127269
1941	A	G	R0_filtered.fastq	24	127872
1944	G	A	R0_filtered.fastq	28	131493
1950	A	G	R0_filtered.fastq	25,0	126747
1950	A	T	R0_filtered.fastq	25,0	126747
1953	T	C	R0_filtered.fastq	34	130060
1956	G	A	R0_filtered.fastq	29	131191
1959	C	T	R0_filtered.fastq	53	130845
1962	C	T	R0_filtered.fastq	52	130148
1963	G	A	R0_filtered.fastq	41	131007
1964	T	C	R0_filtered.fastq	27	125158
1965	T	C	R0_filtered.fastq	64	129774
1966	G	A	R0_filtered.fastq	24	131621
1967	T	C	R0_filtered.fastq	22	129508
1968	G	A	R0_filtered.fastq	47	130921
1969	C	T	R0_filtered.fastq	34	130184
1971	G	A	R0_filtered.fastq	20	130776
1974	C	T	R0_filtered.fastq	40	129864
1975	G	A	R0_filtered.fastq	41	129990
1978	G	A	R0_filtered.fastq	43	131146
1980	C	T	R0_filtered.fastq	52	130730
1981	A	G	R0_filtered.fastq	22	126400
1989	G	A	R0_filtered.fastq	19	129036
1992	C	T	R0_filtered.fastq	25	129270
1994	A	G	R0_filtered.fastq	25	124674
2003	T	C	R0_filtered.fastq	28	126259
2005	T	C	R0_filtered.fastq	24	128792
2008	T	C	R0_filtered.fastq	24	122890
2009	A	G	R0_filtered.fastq	17	121774
2010	G	A	R0_filtered.fastq	4	128288
2012	G	C	R0_filtered.fastq	0	127528
2013	T	C	R0_filtered.fastq	21	123301
2015	T	C	R0_filtered.fastq	16	126899
2017	T	C	R0_filtered.fastq	30	119306
2022	GTTTTTTTCTAC	GTTTTTTCTAC	R0_filtered.fastq	66,219,0,14,24,17,27,27	119627
2022	GTTTTTTTCTAC	GTTTTTTTTCTAC	R0_filtered.fastq	66,219,0,14,24,17,27,27	119627
2022	GTTTTTTTCTAC	GTTTTTTTTTCTAC	R0_filtered.fastq	66,219,0,14,24,17,27,27	119627
2022	GTTTTTTTCTAC	GCTTTTTTCTAC	R0_filtered.fastq	66,219,0,14,24,17,27,27	119627
2022	GTTTTTTTCTAC	GTTTCTTTCTAC	R0_filtered.fastq	66,219,0,14,24,17,27,27	119627
2022	GTTTTTTTCTAC	GTTTTTCTCTAC	R0_filtered.fastq	66,219,0,14,24,17,27,27	119627
2022	GTTTTTTTCTAC	GTTTTTTCCTAC	R0_filtered.fastq	66,219,0,14,24,17,27,27	119627
2022	GTTTTTTTCTAC	GTTTTTTTCCAC	R0_filtered.fastq	66,219,0,14,24,17,27,27	119627
2034	T	C	R0_filtered.fastq	26	124173
2035	A	G	R0_filtered.fastq	17	124571
2038	G	A	R0_filtered.fastq	5	126939
2041	C	T	R0_filtered.fastq	10	122928
2042	T	C	R0_filtered.fastq	30	122866
2049	T	C	R0_filtered.fastq	16	125533
2050	C	T	R0_filtered.fastq	7	124161
2051	T	C	R0_filtered.fastq	46	124366
2052	G	A	R0_filtered.fastq	21	125654
2054	T	C	R0_filtered.fastq	22	123227
2055	A	G	R0_filtered.fastq	35	124439
2056	GTTTTTTTCATC	GTTTTTTCATC	R0_filtered.fastq	59,317,0,8,41,12,16,23,37	116454
2056	GTTTTTTTCATC	GTTTTTTTTCATC	R0_filtered.fastq	59,317,0,8,41,12,16,23,37	116454
2056	GTTTTTTTCATC	GTTTTTTTTTCATC	R0_filtered.fastq	59,317,0,8,41,12,16,23,37	116454
2056	GTTTTTTTCATC	GTTTTTTTCACC	R0_filtered.fastq	59,317,0,8,41,12,16,23,37	116454
2056	GTTTTTTTCATC	GTTTTTTTCATT	R0_filtered.fastq	59,317,0,8,41,12,16,23,37	116454
2056	GTTTTTTTCATC	GTTCTTTTCATC	R0_filtered.fastq	59,317,0,8,41,12,16,23,37	116454
2056	GTTTTTTTCATC	GTTTCTTTCATC	R0_filtered.fastq	59,317,0,8,41,12,16,23,37	116454
2056	GTTTTTTTCATC	GTTTTCTTCATC	R0_filtered.fastq	59,317,0,8,41,12,16,23,37	116454
2056	GTTTTTTTCATC	GTTTTTTCCATC	R0_filtered.fastq	59,317,0,8,41,12,16,23,37	116454
2068	G	A	R0_filtered.fastq	29	122000
2070	A	G	R0_filtered.fastq	11	121578
2074	C	A	R0_filtered.fastq	11,20	123925
2074	C	T	R0_filtered.fastq	11,20	123925
2075	G	A	R0_filtered.fastq	32	123911
2076	G	A	R0_filtered.fastq	10	123336
2077	G	A	R0_filtered.fastq	20	123649
2078	C	T	R0_filtered.fastq	36	123460
2080	C	T	R0_filtered.fastq	27	122497
2081	G	A	R0_filtered.fastq	39,2	123236
2081	G	C	R0_filtered.fastq	39,2	123236
2083	C	T	R0_filtered.fastq	33	122489
2084	G	A	R0_filtered.fastq	33	123518
2085	A	G	R0_filtered.fastq	9	121340
2086	C	T	R0_filtered.fastq	17	123097
2087	T	C	R0_filtered.fastq	30	116636
2088	G	A	R0_filtered.fastq	34	122988
2089	C	T	R0_filtered.fastq	40	121215
2095	C	T	R0_filtered.fastq	58	121949
2099	T	C	R0_filtered.fastq	13	121553
2109	G	A	R0_filtered.fastq	33	123199
2110	C	T	R0_filtered.fastq	16	123198
2113	T	C	R0_filtered.fastq	38	122424
2115	T	C	R0_filtered.fastq	42	118478
2118	A	G	R0_filtered.fastq	33	123373
2120	A	G	R0_filtered.fastq	24	123368
2122	A	G	R0_filtered.fastq	17	118381
2124	C	T	R0_filtered.fastq	33	123149
2125	A	G	R0_filtered.fastq	26	116747
2126	G	A	R0_filtered.fastq	16	123615
2132	T	C	R0_filtered.fastq	18	105511
2133	T	C	R0_filtered.fastq	35	118998
2138	G	A	R0_filtered.fastq	28	123018
2139	T	C	R0_filtered.fastq	19	115482
2140	T	C	R0_filtered.fastq	26	120683
2141	T	C	R0_filtered.fastq	26	122611
2145	T	C	R0_filtered.fastq	30	123508
2146	G	A	R0_filtered.fastq	17	123501
2147	T	C	R0_filtered.fastq	22	114151
2148	T	C	R0_filtered.fastq	21	121348
2149	T	C	R0_filtered.fastq	29	121877
2150	A	G	R0_filtered.fastq	28	121320
2151	A	G	R0_filtered.fastq	18	120220
2153	T	C	R0_filtered.fastq	9	118163
2154	T	C	R0_filtered.fastq	30	117667
2155	T	C	R0_filtered.fastq	21	121033
2156	A	G	R0_filtered.fastq	26	119230
2157	A	G	R0_filtered.fastq	32	118742
2159	A	G	R0_filtered.fastq	23	117486
2165	A	G	R0_filtered.fastq	26	121826
2169	A	G	R0_filtered.fastq	28	121722
2171	T	A	R0_filtered.fastq	63,22	120720
2171	T	C	R0_filtered.fastq	63,22	120720
2172	A	G	R0_filtered.fastq	31	115680
2176	G	A	R0_filtered.fastq	48	120187
2177	C	T	R0_filtered.fastq	36	121437
2178	A	G	R0_filtered.fastq	20	120461
2180	G	A	R0_filtered.fastq	65	122196
2181	C	T	R0_filtered.fastq	30	123004
2182	A	G	R0_filtered.fastq	22	121338
2183	G	A	R0_filtered.fastq	27	122703
2185	C	A	R0_filtered.fastq	2,12	122905
2185	C	T	R0_filtered.fastq	2,12	122905
2186	C	A	R0_filtered.fastq	22	122317
2187	G	A	R0_filtered.fastq	26	122915
2188	C	T	R0_filtered.fastq	42	121832
2189	G	A	R0_filtered.fastq	50	122199
2190	C	T	R0_filtered.fastq	37	122643
2194	C	A	R0_filtered.fastq	19	121930
2195	G	A	R0_filtered.fastq	43	121832
2199	C	A	R0_filtered.fastq	28,26	123112
2199	C	T	R0_filtered.fastq	28,26	123112
2201	A	G	R0_filtered.fastq	26	118788
2206	A	G	R0_filtered.fastq	39	120975
2208	C	T	R0_filtered.fastq	32	122564
2212	A	G	R0_filtered.fastq	49	122019
2213	A	C	R0_filtered.fastq	6	119122
2214	AGCC	GGCT	R0_filtered.fastq	0,9,13,11,31,31,17	122216
2214	AGCC	AACC	R0_filtered.fastq	0,9,13,11,31,31,17	122216
2214	AGCC	ATCC	R0_filtered.fastq	0,9,13,11,31,31,17	122216
2214	AGCC	CGCC	R0_filtered.fastq	0,9,13,11,31,31,17	122216
2214	AGCC	GGCC	R0_filtered.fastq	0,9,13,11,31,31,17	122216
2214	AGCC	AGTC	R0_filtered.fastq	0,9,13,11,31,31,17	122216
2214	AGCC	AGCT	R0_filtered.fastq	0,9,13,11,31,31,17	122216
2220	A	C	R0_filtered.fastq	6,33	119571
2220	A	G	R0_filtered.fastq	6,33	119571
2221	T	C	R0_filtered.fastq	15	119471
2223	C	T	R0_filtered.fastq	58	123785
2224	G	A	R0_filtered.fastq	37	123365
2225	C	T	R0_filtered.fastq	37	122887
2228	G	A	R0_filtered.fastq	39	124131
2230	C	T	R0_filtered.fastq	15	123769
2231	T	A	R0_filtered.fastq	5	120751
2232	G	A	R0_filtered.fastq	28	122838
2233	G	A	R0_filtered.fastq	38	124253
2235	GAAAAATAC	GAAAATAC	R0_filtered.fastq	281,55,52,30,15,19,44	118834
2235	GAAAAATAC	GAAAAAATAC	R0_filtered.fastq	281,55,52,30,15,19,44	118834
2235	GAAAAATAC	AAAAAATAC	R0_filtered.fastq	281,55,52,30,15,19,44	118834
2235	GAAAAATAC	GAGAAATAC	R0_filtered.fastq	281,55,52,30,15,19,44	118834
2235	GAAAAATAC	GAAAAACAC	R0_filtered.fastq	281,55,52,30,15,19,44	118834
2235	GAAAAATAC	GAAAAATGC	R0_filtered.fastq	281,55,52,30,15,19,44	118834
2235	GAAAAATAC	GAAAAATAT	R0_filtered.fastq	281,55,52,30,15,19,44	118834
2245	A	G	R0_filtered.fastq	25	124364
2250	T	C	R0_filtered.fastq	24	123719
2256	C	T	R0_filtered.fastq	23	124331
2257	G	A	R0_filtered.fastq	49	122905
2259	A	G	R0_filtered.fastq	34	120942
2262	T	C	R0_filtered.fastq	10	120389
2266	A	G	R0_filtered.fastq	30	121615
2267	A	G	R0_filtered.fastq	16	121100
2268	GAAAAAATATG	GAAAAATATG	R0_filtered.fastq	154,109,13,21,21,33	118633
2268	GAAAAAATATG	GAAAAAAATATG	R0_filtered.fastq	154,109,13,21,21,33	118633
2268	GAAAAAATATG	GAAAAAATATA	R0_filtered.fastq	154,109,13,21,21,33	118633
2268	GAAAAAATATG	GGAAAAATATG	R0_filtered.fastq	154,109,13,21,21,33	118633
2268	GAAAAAATATG	GAAGAAATATG	R0_filtered.fastq	154,109,13,21,21,33	118633
2268	GAAAAAATATG	GAAAAGATATG	R0_filtered.fastq	154,109,13,21,21,33	118633
2279	G	A	R0_filtered.fastq	13	125157
2280	C	T	R0_filtered.fastq	24	124993
2281	G	A	R0_filtered.fastq	17	125563
2284	G	A	R0_filtered.fastq	20	125385
2287	C	T	R0_filtered.fastq	8	125891
2288	T	C	R0_filtered.fastq	32	124532
2289	G	A	R0_filtered.fastq	40	126108
2291	C	T	R0_filtered.fastq	46	125293
2292	G	A	R0_filtered.fastq	7	124561
2293	G	A	R0_filtered.fastq	31	124670
2294	C	T	R0_filtered.fastq	26	124701
2295	T	C	R0_filtered.fastq	38	124480
2298	A	G	R0_filtered.fastq	28	118745
2301	T	C	R0_filtered.fastq	35	123193
2302	G	A	R0_filtered.fastq	35	125010
2304	C	T	R0_filtered.fastq	43	124923
2305	A	G	R0_filtered.fastq	24	118585
2306	T	C	R0_filtered.fastq	19	121713
2307	C	T	R0_filtered.fastq	20	124631
2308	C	A	R0_filtered.fastq	6	123902
2309	C	T	R0_filtered.fastq	29	124368
2316	G	A	R0_filtered.fastq	19	123823
2321	C	T	R0_filtered.fastq	21	123930
2325	T	C	R0_filtered.fastq	43	122683
2327	A	C	R0_filtered.fastq	3,36	122965
2327	A	G	R0_filtered.fastq	3,36	122965
2328	A	G	R0_filtered.fastq	35	122328
2329	A	G	R0_filtered.fastq	17	122445
2331	C	T	R0_filtered.fastq	18	123624
2333	G	C	R0_filtered.fastq	1	123818
2334	C	T	R0_filtered.fastq	30	123470
2335	G	A	R0_filtered.fastq	21	123648
2337	G	A	R0_filtered.fastq	39	123304
2339	A	G	R0_filtered.fastq	20	122260
2342	T	A	R0_filtered.fastq	7	122071
2343	C	T	R0_filtered.fastq	12	122811
2344	A	G	R0_filtered.fastq	37	122835
2347	A	G	R0_filtered.fastq	34	118858
2349	A	G	R0_filtered.fastq	10	114900
2353	A	G	R0_filtered.fastq	38	122311
2354	A	G	R0_filtered.fastq	33	115651
2363	C	T	R0_filtered.fastq	17	123237
2364	T	C	R0_filtered.fastq	20	120435
2370	T	C	R0_filtered.fastq	142	119986
2371	T	C	R0_filtered.fastq	24	118861
2372	T	C	R0_filtered.fastq	37	118401
2373	T	C	R0_filtered.fastq	35	121574
2374	A	G	R0_filtered.fastq	17	120766
2375	C	T	R0_filtered.fastq	47	123487
2377	A	G	R0_filtered.fastq	31	121654
2378	A	G	R0_filtered.fastq	18	118744
2379	C	G	R0_filtered.fastq	2,18	123628
2379	C	T	R0_filtered.fastq	2,18	123628
2382	T	C	R0_filtered.fastq	17	122220
2384	C	T	R0_filtered.fastq	38	121834
2386	A	G	R0_filtered.fastq	27	122222
2390	T	C	R0_filtered.fastq	20	120337
2392	C	T	R0_filtered.fastq	38	122542
2393	G	A	R0_filtered.fastq	21	122269
2394	C	T	R0_filtered.fastq	9	121721
2399	A	G	R0_filtered.fastq	35	122529
2400	G	A	R0_filtered.fastq	10	122374
2404	G	A	R0_filtered.fastq	28	122535
2406	GAAAAACG	GAAAACG	R0_filtered.fastq	88,9,20,30,28	118081
2406	GAAAAACG	GAAAAAACG	R0_filtered.fastq	88,9,20,30,28	118081
2406	GAAAAACG	GAGAAACG	R0_filtered.fastq	88,9,20,30,28	118081
2406	GAAAAACG	GAAGAACG	R0_filtered.fastq	88,9,20,30,28	118081
2406	GAAAAACG	GAAAAATG	R0_filtered.fastq	88,9,20,30,28	118081
2418	C	T	R0_filtered.fastq	40	122525
2420	G	A	R0_filtered.fastq	20	122524
2421	T	C	R0_filtered.fastq	30	120826
2424	G	A	R0_filtered.fastq	24	121989
2427	T	C	R0_filtered.fastq	36	121833
2428	G	A	R0_filtered.fastq	47	121659
2429	C	T	R0_filtered.fastq	53	121577
2433	G	A	R0_filtered.fastq	25	121324
2434	A	G	R0_filtered.fastq	14	121482
2439	T	C	R0_filtered.fastq	38	120396
2441	A	G	R0_filtered.fastq	38	120026
2445	T	C	R0_filtered.fastq	36	119648
2446	G	A	R0_filtered.fastq	25	120979
2447	C	T	R0_filtered.fastq	44	120380
2450	A	G	R0_filtered.fastq	32	121300
2451	A	G	R0_filtered.fastq	32	118001
2454	C	T	R0_filtered.fastq	34	120371
2455	G	A	R0_filtered.fastq	33	120677
2463	C	T	R0_filtered.fastq	26	121276
2472	A	G	R0_filtered.fastq	13	118323
2475	T	C	R0_filtered.fastq	22	118606
2485	G	A	R0_filtered.fastq	8	121746
2487	C	T	R0_filtered.fastq	32	120003
2490	T	C	R0_filtered.fastq	25	118896
2491	GAAAAAATC	GAAAAAAATC	R0_filtered.fastq	45,38,21,31	115819
2491	GAAAAAATC	GAGAAAATC	R0_filtered.fastq	45,38,21,31	115819
2491	GAAAAAATC	GAAAGAATC	R0_filtered.fastq	45,38,21,31	115819
2491	GAAAAAATC	GAAAAAATT	R0_filtered.fastq	45,38,21,31	115819
2500	A	G	R0_filtered.fastq	57	120384
2502	A	T	R0_filtered.fastq	10	118725
2504	C	T	R0_filtered.fastq	23	119916
2506	A	G	R0_filtered.fastq	9	115804
2508	G	A	R0_filtered.fastq	19	120595
2509	A	G	R0_filtered.fastq	28	119519
2517	A	G	R0_filtered.fastq	17	108670
2526	C	T	R0_filtered.fastq	40	119344
2529	A	G	R0_filtered.fastq	34	117732
2532	C	T	R0_filtered.fastq	31	118914
2536	A	G	R0_filtered.fastq	36	117480
2537	A	G	R0_filtered.fastq	36	115916
2541	G	A	R0_filtered.fastq	40	118330
2547	C	T	R0_filtered.fastq	19	118216
2549	C	T	R0_filtered.fastq	45	117197
2550	G	A	R0_filtered.fastq	24	118016
2553	T	C	R0_filtered.fastq	31	116564
2555	A	G	R0_filtered.fastq	17	115916
2556	A	G	R0_filtered.fastq	13	114154
2558	A	G	R0_filtered.fastq	22	115772
2559	A	G	R0_filtered.fastq	15	113586
2565	C	T	R0_filtered.fastq	20	116450
2566	G	A	R0_filtered.fastq	44	116327
2568	C	T	R0_filtered.fastq	12	116541
2577	A	G	R0_filtered.fastq	31	112390
2580	G	A	R0_filtered.fastq	34	114891
2581	G	A	R0_filtered.fastq	30	114582
2582	C	T	R0_filtered.fastq	25	115252
2583	A	G	R0_filtered.fastq	11	114270
2586	T	C	R0_filtered.fastq	22	112032
2589	G	A	R0_filtered.fastq	31	114795
2590	A	G	R0_filtered.fastq	18	112014
2591	C	T	R0_filtered.fastq	37	114185
2595	T	C	R0_filtered.fastq	21	112344
2598	C	T	R0_filtered.fastq	33	113687
2601	C	T	R0_filtered.fastq	25	113105
2607	G	A	R0_filtered.fastq	37	112040
2609	A	G	R0_filtered.fastq	8	110642
2610	C	T	R0_filtered.fastq	25	111224
2612	ATTTTGA	ATTTGA	R0_filtered.fastq	82,40	107473
2612	ATTTTGA	ATTTCGA	R0_filtered.fastq	82,40	107473
2619	C	T	R0_filtered.fastq	6	110878
2631	T	C	R0_filtered.fastq	25	108876
2634	C	T	R0_filtered.fastq	42	109184
2636	G	A	R0_filtered.fastq	12	108862
2638	T	C	R0_filtered.fastq	26	107425
2643	C	A	R0_filtered.fastq	6	107867
2647	C	T	R0_filtered.fastq	21	107261
2649	G	A	R0_filtered.fastq	30	107230
2650	C	T	R0_filtered.fastq	37	106244
2651	G	A	R0_filtered.fastq	37	106303
2652	C	T	R0_filtered.fastq	38	106599
2655	C	T	R0_filtered.fastq	7	105915
2658	G	A	R0_filtered.fastq	14	104953
2660	A	G	R0_filtered.fastq	28	104800
2661	A	G	R0_filtered.fastq	14	99821
2673	A	G	R0_filtered.fastq	23	85753
2674	A	G	R0_filtered.fastq	16	98844
2675	T	C	R0_filtered.fastq	15	100132
2676	G	A	R0_filtered.fastq	24	103115
2679	C	T	R0_filtered.fastq	18	102560
2681	C	T	R0_filtered.fastq	41	102070
2682	G	A	R0_filtered.fastq	22,19	101586
2682	G	T	R0_filtered.fastq	22,19	101586
2683	G	A	R0_filtered.fastq	17	101888
2688	G	A	R0_filtered.fastq	35	100496
2697	C	T	R0_filtered.fastq	10	98691
2700	A	G	R0_filtered.fastq	16	97154
2712	T	C	R0_filtered.fastq	20	96793
2715	G	A	R0_filtered.fastq	23	97762
2716	C	T	R0_filtered.fastq	6	97896
2718	G	A	R0_filtered.fastq	29	97301
2730	T	C	R0_filtered.fastq	26	95958
2731	A	G	R0_filtered.fastq	19	95880
2733	C	T	R0_filtered.fastq	17	95541
2736	A	G	R0_filtered.fastq	14	87991
2739	C	T	R0_filtered.fastq	27	94177
2742	C	T	R0_filtered.fastq	23	93933
2745	A	G	R0_filtered.fastq	25	91678
2748	C	T	R0_filtered.fastq	18	92439
2751	A	G	R0_filtered.fastq	19	91323
2754	T	C	R0_filtered.fastq	13	90578
2760	G	A	R0_filtered.fastq	16	90580
2763	C	T	R0_filtered.fastq	15	90684
2765	A	G	R0_filtered.fastq	8	88485
2767	G	A	R0_filtered.fastq	23	90328
2768	C	T	R0_filtered.fastq	39	89855
2769	G	A	R0_filtered.fastq	11	89759
2771	C	T	R0_filtered.fastq	38	89134
2772	C	A	R0_filtered.fastq	12,24	88574
2772	C	T	R0_filtered.fastq	12,24	88574
2773	G	A	R0_filtered.fastq	18	89169
2775	C	T	R0_filtered.fastq	22	87815
2776	G	A	R0_filtered.fastq	25	88324
2779	C	T	R0_filtered.fastq	12	87208
2781	G	A	R0_filtered.fastq	23	87614
2782	A	G	R0_filtered.fastq	10	86978
2784	T	C	R0_filtered.fastq	27	86887
2785	G	A	R0_filtered.fastq	7	87116
2786	A	G	R0_filtered.fastq	19	86090
2787	A	G	R0_filtered.fastq	14	85913
2793	G	A	R0_filtered.fastq	28	85475
2798	A	G	R0_filtered.fastq	15	80939
2800	A	G	R0_filtered.fastq	17	80071
2802	T	C	R0_filtered.fastq	18	82895
2805	G	A	R0_filtered.fastq	20	82998
2806	C	T	R0_filtered.fastq	8	82629
2808	G	A	R0_filtered.fastq	14,9	82117
2808	G	T	R0_filtered.fastq	14,9	82117
2809	G	A	R0_filtered.fastq	16	82391
2810	A	G	R0_filtered.fastq	9	82242
2817	T	C	R0_filtered.fastq	23	78699
2820	T	C	R0_filtered.fastq	9	79631
2823	A	G	R0_filtered.fastq	12	76689
2824	C	T	R0_filtered.fastq	11	79758
2826	G	A	R0_filtered.fastq	14	79566
2829	C	T	R0_filtered.fastq	14	78944
2832	G	A	R0_filtered.fastq	20	78660
2838	T	C	R0_filtered.fastq	21	73831
2839	A	G	R0_filtered.fastq	9	76182
2840	G	A	R0_filtered.fastq	9	76215
2850	T	C	R0_filtered.fastq	24	72571
2853	T	C	R0_filtered.fastq	19	73387
2855	A	G	R0_filtered.fastq	15	73025
2856	A	G	R0_filtered.fastq	12	72784
2862	C	T	R0_filtered.fastq	23	71241
2868	T	C	R0_filtered.fastq	21	70794
2870	A	G	R0_filtered.fastq	13	68861
2874	C	T	R0_filtered.fastq	10	69199
2877	C	T	R0_filtered.fastq	32	69038
2880	C	T	R0_filtered.fastq	6	67693
2881	G	A	R0_filtered.fastq	24	68135
2883	C	T	R0_filtered.fastq	21	66636
2886	A	C	R0_filtered.fastq	1,10	65731
2886	A	G	R0_filtered.fastq	1,10	65731
2898	T	C	R0_filtered.fastq	12	63643
2900	A	G	R0_filtered.fastq	13	62931
2902	G	A	R0_filtered.fastq	13	63301
2904	T	C	R0_filtered.fastq	9	61031
2905	T	C	R0_filtered.fastq	18	60102
2907	C	T	R0_filtered.fastq	18	62235
2910	A	G	R0_filtered.fastq	14	60061
2916	G	A	R0_filtered.fastq	10	60709
2919	G	A	R0_filtered.fastq	13	59776
2925	G	A	R0_filtered.fastq	9,2	58271
2925	G	T	R0_filtered.fastq	9,2	58271
2931	A	G	R0_filtered.fastq	4	55262
2943	T	C	R0_filtered.fastq	9	53858
2945	ATTTTGA	ATTTGA	R0_filtered.fastq	31,2,14,11,11,10	51402
2945	ATTTTGA	GTTTTGA	R0_filtered.fastq	31,2,14,11,11,10	51402
2945	ATTTTGA	ATCTTGA	R0_filtered.fastq	31,2,14,11,11,10	51402
2945	ATTTTGA	ATTTCGA	R0_filtered.fastq	31,2,14,11,11,10	51402
2945	ATTTTGA	ATTTTAA	R0_filtered.fastq	31,2,14,11,11,10	51402
2945	ATTTTGA	ATTTTGG	R0_filtered.fastq	31,2,14,11,11,10	51402
2954	T	C	R0_filtered.fastq	18	50915
2957	C	T	R0_filtered.fastq	23	50223
2958	G	A	R0_filtered.fastq	14	49937
2959	CT	TC	R0_filtered.fastq	0,12	49838
2959	CT	CC	R0_filtered.fastq	0,12	49838
2961	G	A	R0_filtered.fastq	12	49291
2962	A	G	R0_filtered.fastq	6	48723
2963	A	G	R0_filtered.fastq	11	47987
2964	A	G	R0_filtered.fastq	5	48292
2966	G	A	R0_filtered.fastq	15	47601
2967	C	T	R0_filtered.fastq	5	46314
2968	T	C	R0_filtered.fastq	13	45600
2969	T	C	R0_filtered.fastq	7	46579
2970	C	T	R0_filtered.fastq	2	45839
2974	T	A	R0_filtered.fastq	0	39426
2975	A	G	R0_filtered.fastq	19	43263
2976	G	A	R0_filtered.fastq	7	43781
2977	C	T	R0_filtered.fastq	6	44102
2980	A	G	R0_filtered.fastq	7	42824
2981	ACCCCTTGGGGCCT	ACCCCTTGGGCCT	R0_filtered.fastq	4,3,1,8,8,5,11,8,5,3	37755
2981	ACCCCTTGGGGCCT	ACCCCCTTGGGGCCT	R0_filtered.fastq	4,3,1,8,8,5,11,8,5,3	37755
2981	ACCCCTTGGGGCCT	ACCCCTTGGGGGCCT	R0_filtered.fastq	4,3,1,8,8,5,11,8,5,3	37755
2981	ACCCCTTGGGGCCT	ACCCCTTGGGACCT	R0_filtered.fastq	4,3,1,8,8,5,11,8,5,3	37755
2981	ACCCCTTGGGGCCT	ACCCCTTGGGGTCT	R0_filtered.fastq	4,3,1,8,8,5,11,8,5,3	37755
2981	ACCCCTTGGGGCCT	ACCCCTTGGGGCCC	R0_filtered.fastq	4,3,1,8,8,5,11,8,5,3	37755
2981	ACCCCTTGGGGCCT	GCCCCTTGGGGCCT	R0_filtered.fastq	4,3,1,8,8,5,11,8,5,3	37755
2981	ACCCCTTGGGGCCT	ACCCCCTGGGGCCT	R0_filtered.fastq	4,3,1,8,8,5,11,8,5,3	37755
2981	ACCCCTTGGGGCCT	ACCCCTCGGGGCCT	R0_filtered.fastq	4,3,1,8,8,5,11,8,5,3	37755
2981	ACCCCTTGGGGCCT	ACCCCTTGTGGCCT	R0_filtered.fastq	4,3,1,8,8,5,11,8,5,3	37755
2996	T	C	R0_filtered.fastq	12	36735
2997	A	G	R0_filtered.fastq	8	35319
2998	A	G	R0_filtered.fastq	5	31488
3001	G	A	R0_filtered.fastq	6,4	35343
3001	G	T	R0_filtered.fastq	6,4	35343
3002	G	A	R0_filtered.fastq	4	33798
3004	T	C	R0_filtered.fastq	4	34300
3006	T	C	R0_filtered.fastq	6	33577
3007	T	C	R0_filtered.fastq	15	33617
3008	G	A	R0_filtered.fastq	4	33658
3009	AGGGGTTTTTTGC	AGGGGTTTTTGC	R0_filtered.fastq	19,1,27,0,6,8,14,9,14	28896
3009	AGGGGTTTTTTGC	AGGGGGTTTTTTGC	R0_filtered.fastq	19,1,27,0,6,8,14,9,14	28896
3009	AGGGGTTTTTTGC	AGGGGTTTTTTTGC	R0_filtered.fastq	19,1,27,0,6,8,14,9,14	28896
3009	AGGGGTTTTTTGC	AGGGGTTTTTTTTGC	R0_filtered.fastq	19,1,27,0,6,8,14,9,14	28896
3009	AGGGGTTTTTTGC	AGGGGTTTTTCGC	R0_filtered.fastq	19,1,27,0,6,8,14,9,14	28896
3009	AGGGGTTTTTTGC	AGGGGTTTTTTAC	R0_filtered.fastq	19,1,27,0,6,8,14,9,14	28896
3009	AGGGGTTTTTTGC	AGGGGTTTTTTGT	R0_filtered.fastq	19,1,27,0,6,8,14,9,14	28896
3009	AGGGGTTTTTTGC	AGGGGTTTCTTGC	R0_filtered.fastq	19,1,27,0,6,8,14,9,14	28896
3009	AGGGGTTTTTTGC	AGGGGTTTTCTGC	R0_filtered.fastq	19,1,27,0,6,8,14,9,14	28896
3023	T	C	R0_filtered.fastq	3	28245
3025	C	A	R0_filtered.fastq	6	27366
3026	T	C	R0_filtered.fastq	4	27236
3032	T	C	R0_filtered.fastq	6	24791
3033	G	A	R0_filtered.fastq	1	24660
3034	G	A	R0_filtered.fastq	5	24201
3035	T	C	R0_filtered.fastq	8	22744
3036	T	C	R0_filtered.fastq	7	23274
3037	G	A	R0_filtered.fastq	1	23513
3041	T	C	R0_filtered.fastq	9	22165
3042	A	G	R0_filtered.fastq	4	21905
3043	T	C	R0_filtered.fastq	4	20222
3044	T	C	R0_filtered.fastq	8	20061
3045	A	G	R0_filtered.fastq	3	20651
3047	C	A	R0_filtered.fastq	3	20042
3049	T	C	R0_filtered.fastq	3	19809
3052	T	C	R0_filtered.fastq	0	18551
3057	T	C	R0_filtered.fastq	1	17319
3058	T	C	R0_filtered.fastq	3	17521
3059	A	G	R0_filtered.fastq	4	17146
3061	A	G	R0_filtered.fastq	3	17301
3062	G	A	R0_filtered.fastq	2	17515
3067	A	G	R0_filtered.fastq	5	17817
3070	T	C	R0_filtered.fastq	1	17092
3072	T	C	R0_filtered.fastq	4	16382
3073	T	C	R0_filtered.fastq	6,0	15591
3073	T	G	R0_filtered.fastq	6,0	15591
3074	A	G	R0_filtered.fastq	5	16316
3075	A	G	R0_filtered.fastq	2	14684
3076	A	G	R0_filtered.fastq	2	14112
3077	C	T	R0_filtered.fastq	2	15291
3081	A	G	R0_filtered.fastq	1	14592
3082	G	A	R0_filtered.fastq	1	14244
3083	T	C	R0_filtered.fastq	2	13854
3085	T	C	R0_filtered.fastq	2	12810
3093	CTTTTCG	CTTTTTCG	R0_filtered.fastq	0,0,2,1	10609
3093	CTTTTCG	ATTTTCG	R0_filtered.fastq	0,0,2,1	10609
3093	CTTTTCG	CTTTCCG	R0_filtered.fastq	0,0,2,1	10609
3093	CTTTTCG	CTTTTTG	R0_filtered.fastq	0,0,2,1	10609
3100	A	G	R0_filtered.fastq	1	10121
3102	A	G	R0_filtered.fastq	2	10127
3106	T	C	R0_filtered.fastq	3	9322
3107	G	A	R0_filtered.fastq	1	9297
3108	A	G	R0_filtered.fastq	2	8991
3111	A	G	R0_filtered.fastq	2	8575
3113	A	G	R0_filtered.fastq	2	8236
3118	A	G	R0_filtered.fastq	2	7585
3121	G	A	R0_filtered.fastq	0	7266
3125	A	G	R0_filtered.fastq	2	6793
3158	T	C	R0_filtered.fastq	3	4404
3159	G	A	R0_filtered.fastq	0	4493
3160	T	C	R0_filtered.fastq	0	4415
3164	A	C	R0_filtered.fastq	0	4380
3168	A	G	R0_filtered.fastq	3	4304
3169	G	A	R0_filtered.fastq	0	4296
3171	C	T	R0_filtered.fastq	0	4240
3177	A	G	R0_filtered.fastq	1	4099
3178	TGGGGAAATG	TGGGAAATG	R0_filtered.fastq	2,0,2	4104
3178	TGGGGAAATG	TGGGGAATG	R0_filtered.fastq	2,0,2	4104
3178	TGGGGAAATG	TGGGGGAAATG	R0_filtered.fastq	2,0,2	4104
3191	T	C	R0_filtered.fastq	0	4056
3209	TAC	TCT	R0_filtered.fastq	20,12	2470
3209	TAC	TAT	R0_filtered.fastq	20,12	2470

## Sheet: R0
position	REF	ALT	SAMPLE	AO	DP	allele frequency
2056	GTTTTTTTCATC	GTTTTTTTTCATC	R0_filtered.fastq	317	116454	0.0027221
2235	GAAAAATAC	GAAAATAC	R0_filtered.fastq	281	118834	0.00236464
2022	GTTTTTTTCTAC	GTTTTTTTTCTAC	R0_filtered.fastq	219	119627	0.00183069
768	TAAAAACG	TTAAAACG	R0_filtered.fastq	158	113267	0.00139493
2268	GAAAAAATATG	GAAAAATATG	R0_filtered.fastq	154	118633	0.00129812
2370	T	C	R0_filtered.fastq	142	119986	0.00118347	0.0120021
985	GAAAAAGAAATT	GAAAAGGAAATT	R0_filtered.fastq	140	115885	0.00120809
2268	GAAAAAATATG	GAAAAAAATATG	R0_filtered.fastq	109	118633	0.0009188
1701	GAAAAAACT	GAAAAAAACT	R0_filtered.fastq	108	123503	0.000874473
768	TAAAAACG	TAAAACG	R0_filtered.fastq	107	113267	0.000944671
1380	CAAAACCACG	CAAACCACG	R0_filtered.fastq	102	126640	0.000805433
985	GAAAAAGAAATT	GAAAAGAAATT	R0_filtered.fastq	91	115885	0.000785261
2406	GAAAAACG	GAAAACG	R0_filtered.fastq	88	118081	0.000745251
2612	ATTTTGA	ATTTGA	R0_filtered.fastq	82	107473	0.000762982
1311	C	T	R0_filtered.fastq	79	132713	0.000595269
639	GAAAAAACT	GAAAAAAACT	R0_filtered.fastq	77	103890	0.000741169
1802	G	A	R0_filtered.fastq	72	131123	0.000549103
1014	T	C	R0_filtered.fastq	71	123774	0.000573626
1400	C	T	R0_filtered.fastq	69	134724	0.000512158
1240	G	A	R0_filtered.fastq	68	130910	0.000519441
2022	GTTTTTTTCTAC	GTTTTTTCTAC	R0_filtered.fastq	66	119627	0.000551715
2180	G	A	R0_filtered.fastq	65	122196	0.000531932
1661	G	A	R0_filtered.fastq	64	130602	0.000490038
1965	T	C	R0_filtered.fastq	64	129774	0.000493165
2171	T	A	R0_filtered.fastq	63	120720	0.000521869
1550	C	T	R0_filtered.fastq	63	134358	0.000468897
1290	C	T	R0_filtered.fastq	62	131517	0.000471422
1587	C	T	R0_filtered.fastq	62	133374	0.000464858
1299	C	T	R0_filtered.fastq	61	132432	0.000460614
2056	GTTTTTTTCATC	GTTTTTTCATC	R0_filtered.fastq	59	116454	0.000506638
1449	T	C	R0_filtered.fastq	59	134278	0.000439387
1925	G	A	R0_filtered.fastq	59	130476	0.00045219
2095	C	T	R0_filtered.fastq	58	121949	0.000475609
2223	C	T	R0_filtered.fastq	58	123785	0.000468554
1399	G	A	R0_filtered.fastq	57	134513	0.000423751
1622	G	A	R0_filtered.fastq	57	131272	0.000434213
2500	A	G	R0_filtered.fastq	57	120384	0.000473485
2235	GAAAAATAC	GAAAAAATAC	R0_filtered.fastq	55	118834	0.000462831
1120	C	T	R0_filtered.fastq	55	128334	0.000428569
1305	T	C	R0_filtered.fastq	55	131694	0.000417635
1860	C	T	R0_filtered.fastq	55	131275	0.000418968
830	G	A	R0_filtered.fastq	53	119289	0.000444299
972	C	T	R0_filtered.fastq	53	123724	0.000428373
1062	G	A	R0_filtered.fastq	53	127621	0.000415292
1146	T	C	R0_filtered.fastq	53	128639	0.000412006
1909	A	G	R0_filtered.fastq	53	129244	0.000410077
1959	C	T	R0_filtered.fastq	53	130845	0.000405059
2429	C	T	R0_filtered.fastq	53	121577	0.000435938
2235	GAAAAATAC	AAAAAATAC	R0_filtered.fastq	52	118834	0.000437585
739	A	G	R0_filtered.fastq	52	115163	0.000451534
1222	A	G	R0_filtered.fastq	52	130283	0.000399131
1962	C	T	R0_filtered.fastq	52	130148	0.000399545
1980	C	T	R0_filtered.fastq	52	130730	0.000397766
944	C	T	R0_filtered.fastq	51	122605	0.00041597
1927	A	G	R0_filtered.fastq	51	130581	0.000390562
1056	G	A	R0_filtered.fastq	50	127367	0.000392566
1569	T	C	R0_filtered.fastq	50	128203	0.000390006
2189	G	A	R0_filtered.fastq	50	122199	0.000409169
1401	A	G	R0_filtered.fastq	49	133654	0.000366618
1803	C	T	R0_filtered.fastq	49	131545	0.000372496
2212	A	G	R0_filtered.fastq	49	122019	0.000401577
2257	G	A	R0_filtered.fastq	49	122905	0.000398682
1323	G	A	R0_filtered.fastq	48	132525	0.000362196
2176	G	A	R0_filtered.fastq	48	120187	0.000399378
608	G	A	R0_filtered.fastq	47	101677	0.000462248
838	G	A	R0_filtered.fastq	47	120386	0.000390411
1129	C	T	R0_filtered.fastq	47	128719	0.000365136
1968	G	A	R0_filtered.fastq	47	130921	0.000358995
2375	C	T	R0_filtered.fastq	47	123487	0.000380607
2428	G	A	R0_filtered.fastq	47	121659	0.000386326
1837	G	A	R0_filtered.fastq	46	131165	0.000350703
1873	G	A	R0_filtered.fastq	46	131836	0.000348918
2051	T	C	R0_filtered.fastq	46	124366	0.000369876
2291	C	T	R0_filtered.fastq	46	125293	0.000367139
2491	GAAAAAATC	GAAAAAAATC	R0_filtered.fastq	45	115819	0.000388537
633	C	T	R0_filtered.fastq	45	107386	0.000419049
1187	G	A	R0_filtered.fastq	45	129463	0.00034759
1392	T	C	R0_filtered.fastq	45	132541	0.000339518
1482	G	A	R0_filtered.fastq	45	135398	0.000332354
1723	C	T	R0_filtered.fastq	45	130173	0.000345694
1731	G	A	R0_filtered.fastq	45	129991	0.000346178
1844	A	G	R0_filtered.fastq	45	127970	0.000351645
2549	C	T	R0_filtered.fastq	45	117197	0.000383969
2235	GAAAAATAC	GAAAAATAT	R0_filtered.fastq	44	118834	0.000370264
622	G	A	R0_filtered.fastq	44	105072	0.00041876
682	A	G	R0_filtered.fastq	44	111550	0.000394442
1116	G	A	R0_filtered.fastq	44	128335	0.000342853
1119	G	A	R0_filtered.fastq	44	128426	0.00034261
1334	C	T	R0_filtered.fastq	44	131823	0.000333781
1500	C	T	R0_filtered.fastq	44	135086	0.000325718
1600	G	A	R0_filtered.fastq	44	132714	0.00033154
1614	C	T	R0_filtered.fastq	44	131088	0.000335652
1647	A	G	R0_filtered.fastq	44	129635	0.000339415
2447	C	T	R0_filtered.fastq	44	120380	0.000365509
2566	G	A	R0_filtered.fastq	44	116327	0.000378244
719	A	G	R0_filtered.fastq	43	108331	0.000396932
801	G	A	R0_filtered.fastq	43	119469	0.000359926
1091	A	G	R0_filtered.fastq	43	123453	0.000348311
1242	A	G	R0_filtered.fastq	43	131308	0.000327474
1275	G	A	R0_filtered.fastq	43	131896	0.000326014
1488	G	A	R0_filtered.fastq	43	135806	0.000316628
1725	C	T	R0_filtered.fastq	43	129221	0.000332763
1861	G	A	R0_filtered.fastq	43	131322	0.000327439
1978	G	A	R0_filtered.fastq	43	131146	0.000327879
2195	G	A	R0_filtered.fastq	43	121832	0.000352945
2304	C	T	R0_filtered.fastq	43	124923	0.000344212
2325	T	C	R0_filtered.fastq	43	122683	0.000350497
761	C	T	R0_filtered.fastq	42	115457	0.000363772
973	G	A	R0_filtered.fastq	42	124033	0.00033862
982	A	G	R0_filtered.fastq	42	122647	0.000342446
1876	A	G	R0_filtered.fastq	42	130417	0.000322044
1933	A	G	R0_filtered.fastq	42	130342	0.000322229
2115	T	C	R0_filtered.fastq	42	118478	0.000354496
2188	C	T	R0_filtered.fastq	42	121832	0.000344737
2634	C	T	R0_filtered.fastq	42	109184	0.000384672
2056	GTTTTTTTCATC	GTTTTTTTCATT	R0_filtered.fastq	41	116454	0.00035207
1613	G	A	R0_filtered.fastq	41	132187	0.000310167
671	C	T	R0_filtered.fastq	41	107278	0.000382185
968	T	C	R0_filtered.fastq	41	121864	0.000336441
1450	G	A	R0_filtered.fastq	41	135203	0.000303248
1467	T	C	R0_filtered.fastq	41	128516	0.000319026
1472	G	A	R0_filtered.fastq	41	134413	0.00030503
1561	G	A	R0_filtered.fastq	41	134387	0.000305089
1596	C	T	R0_filtered.fastq	41	133426	0.000307286
1666	G	A	R0_filtered.fastq	41	130978	0.00031303
1963	G	A	R0_filtered.fastq	41	131007	0.00031296
1975	G	A	R0_filtered.fastq	41	129990	0.000315409
2681	C	T	R0_filtered.fastq	41	102070	0.000401685
2612	ATTTTGA	ATTTCGA	R0_filtered.fastq	40	107473	0.000372187
1701	GAAAAAACT	AAAAAAACT	R0_filtered.fastq	40	123503	0.000323879
736	T	C	R0_filtered.fastq	40	113305	0.000353029
980	T	C	R0_filtered.fastq	40	123318	0.000324365
1052	G	A	R0_filtered.fastq	40	127091	0.000314735
1060	C	T	R0_filtered.fastq	40	127027	0.000314894
1125	T	C	R0_filtered.fastq	40	128258	0.000311871
1362	T	C	R0_filtered.fastq	40	129262	0.000309449
1363	G	A	R0_filtered.fastq	40	132607	0.000301643
1490	A	G	R0_filtered.fastq	40	130582	0.000306321
1974	C	T	R0_filtered.fastq	40	129864	0.000308015
2089	C	T	R0_filtered.fastq	40	121215	0.000329992
2289	G	A	R0_filtered.fastq	40	126108	0.000317188
2418	C	T	R0_filtered.fastq	40	122525	0.000326464
2526	C	T	R0_filtered.fastq	40	119344	0.000335166
2541	G	A	R0_filtered.fastq	40	118330	0.000338038
2081	G	A	R0_filtered.fastq	39	123236	0.000316466
854	T	C	R0_filtered.fastq	39	118353	0.000329523
1036	G	A	R0_filtered.fastq	39	126543	0.000308196
1443	C	T	R0_filtered.fastq	39	135334	0.000288176
1603	G	A	R0_filtered.fastq	39	132429	0.000294497
1641	C	T	R0_filtered.fastq	39	130323	0.000299256
2206	A	G	R0_filtered.fastq	39	120975	0.000322381
2228	G	A	R0_filtered.fastq	39	124131	0.000314184
2337	G	A	R0_filtered.fastq	39	123304	0.000316291
2491	GAAAAAATC	GAGAAAATC	R0_filtered.fastq	38	115819	0.000328098
746	C	T	R0_filtered.fastq	38	115991	0.000327612
792	A	G	R0_filtered.fastq	38	117426	0.000323608
809	A	G	R0_filtered.fastq	38	115093	0.000330168
1029	G	A	R0_filtered.fastq	38	126964	0.000299297
1055	T	C	R0_filtered.fastq	38	126117	0.000301308
1493	A	G	R0_filtered.fastq	38	134785	0.00028193
1793	A	G	R0_filtered.fastq	38	128979	0.000294622
1798	G	A	R0_filtered.fastq	38	131661	0.00028862
1804	A	G	R0_filtered.fastq	38	129092	0.000294364
1825	G	A	R0_filtered.fastq	38	131255	0.000289513
1842	T	C	R0_filtered.fastq	38	128563	0.000295575
1866	C	T	R0_filtered.fastq	38	131770	0.000288381
2113	T	C	R0_filtered.fastq	38	122424	0.000310397
2233	G	A	R0_filtered.fastq	38	124253	0.000305828
2295	T	C	R0_filtered.fastq	38	124480	0.00030527
2353	A	G	R0_filtered.fastq	38	122311	0.000310683
2384	C	T	R0_filtered.fastq	38	121834	0.0003119
2392	C	T	R0_filtered.fastq	38	122542	0.000310098
2439	T	C	R0_filtered.fastq	38	120396	0.000315625
2441	A	G	R0_filtered.fastq	38	120026	0.000316598
2652	C	T	R0_filtered.fastq	38	106599	0.000356476
2056	GTTTTTTTCATC	GTTTTTTCCATC	R0_filtered.fastq	37	116454	0.000317722
983	A	G	R0_filtered.fastq	37	120825	0.000306228
1394	A	G	R0_filtered.fastq	37	132011	0.00028028
1428	G	A	R0_filtered.fastq	37	136073	0.000271913
1512	T	C	R0_filtered.fastq	37	134762	0.000274558
1770	C	T	R0_filtered.fastq	37	132329	0.000279606
1814	A	G	R0_filtered.fastq	37	129743	0.000285179
2190	C	T	R0_filtered.fastq	37	122643	0.000301689
2224	G	A	R0_filtered.fastq	37	123365	0.000299923
2225	C	T	R0_filtered.fastq	37	122887	0.00030109
2344	A	G	R0_filtered.fastq	37	122835	0.000301217
2372	T	C	R0_filtered.fastq	37	118401	0.000312497
2591	C	T	R0_filtered.fastq	37	114185	0.000324036
2607	G	A	R0_filtered.fastq	37	112040	0.000330239
2650	C	T	R0_filtered.fastq	37	106244	0.000348255
2651	G	A	R0_filtered.fastq	37	106303	0.000348062
1797	C	T	R0_filtered.fastq	36	131627	0.0002735
2327	A	G	R0_filtered.fastq	36	122965	0.000292766
474	G	A	R0_filtered.fastq	36	86986	0.00041386
709	G	A	R0_filtered.fastq	36	111665	0.000322393
738	C	T	R0_filtered.fastq	36	115269	0.000312313
970	A	G	R0_filtered.fastq	36	121055	0.000297385
1170	G	A	R0_filtered.fastq	36	129251	0.000278528
1271	A	G	R0_filtered.fastq	36	131369	0.000274037
1684	A	G	R0_filtered.fastq	36	129377	0.000278257
1685	A	G	R0_filtered.fastq	36	128316	0.000280557
1693	G	A	R0_filtered.fastq	36	129469	0.000278059
1747	A	G	R0_filtered.fastq	36	127724	0.000281858
2078	C	T	R0_filtered.fastq	36	123460	0.000291592
2177	C	T	R0_filtered.fastq	36	121437	0.00029645
2427	T	C	R0_filtered.fastq	36	121833	0.000295486
2445	T	C	R0_filtered.fastq	36	119648	0.000300883
2536	A	G	R0_filtered.fastq	36	117480	0.000306435
2537	A	G	R0_filtered.fastq	36	115916	0.00031057
747	G	A	R0_filtered.fastq	35	115290	0.000303582
765	C	T	R0_filtered.fastq	35	117202	0.00029863
847	G	A	R0_filtered.fastq	35	121169	0.000288853
945	A	G	R0_filtered.fastq	35	119725	0.000292337
1106	A	G	R0_filtered.fastq	35	125543	0.000278789
1107	A	G	R0_filtered.fastq	35	125174	0.000279611
1167	T	C	R0_filtered.fastq	35	127226	0.000275101
1329	T	C	R0_filtered.fastq	35	131541	0.000266077
1692	C	T	R0_filtered.fastq	35	129982	0.000269268
1742	G	A	R0_filtered.fastq	35	130376	0.000268454
2055	A	G	R0_filtered.fastq	35	124439	0.000281262
2133	T	C	R0_filtered.fastq	35	118998	0.000294123
2301	T	C	R0_filtered.fastq	35	123193	0.000284107
2302	G	A	R0_filtered.fastq	35	125010	0.000279978
2328	A	G	R0_filtered.fastq	35	122328	0.000286116
2373	T	C	R0_filtered.fastq	35	121574	0.000287891
2399	A	G	R0_filtered.fastq	35	122529	0.000285647
2688	G	A	R0_filtered.fastq	35	100496	0.000348273
1790	A	G	R0_filtered.fastq	34	128551	0.000264486
790	G	A	R0_filtered.fastq	34	116363	0.000292189
1084	G	A	R0_filtered.fastq	34	127613	0.000266431
1113	C	T	R0_filtered.fastq	34	128592	0.000264402
1176	T	C	R0_filtered.fastq	34	128045	0.000265532
1279	A	G	R0_filtered.fastq	34	130465	0.000260606
1352	A	G	R0_filtered.fastq	34	129981	0.000261577
1470	C	T	R0_filtered.fastq	34	134980	0.000251889
1554	G	A	R0_filtered.fastq	34	134587	0.000252625
1607	A	G	R0_filtered.fastq	34	130277	0.000260982
1656	G	A	R0_filtered.fastq	34	131690	0.000258182
1667	A	G	R0_filtered.fastq	34	130993	0.000259556
1739	A	G	R0_filtered.fastq	34	124875	0.000272272
1760	A	G	R0_filtered.fastq	34	131014	0.000259514
1953	T	C	R0_filtered.fastq	34	130060	0.000261418
1969	C	T	R0_filtered.fastq	34	130184	0.000261169
2088	G	A	R0_filtered.fastq	34	122988	0.00027645
2259	A	G	R0_filtered.fastq	34	120942	0.000281126
2347	A	G	R0_filtered.fastq	34	118858	0.000286056
2454	C	T	R0_filtered.fastq	34	120371	0.00028246
2529	A	G	R0_filtered.fastq	34	117732	0.000288791
2580	G	A	R0_filtered.fastq	34	114891	0.000295933
2220	A	G	R0_filtered.fastq	33	119571	0.000275987
2268	GAAAAAATATG	GAAAAGATATG	R0_filtered.fastq	33	118633	0.000278169
648	G	A	R0_filtered.fastq	33	108030	0.000305471
673	A	G	R0_filtered.fastq	33	110265	0.000299279
843	C	T	R0_filtered.fastq	33	120777	0.000273231
876	C	T	R0_filtered.fastq	33	122064	0.00027035
928	A	G	R0_filtered.fastq	33	119322	0.000276563
1300	A	G	R0_filtered.fastq	33	130143	0.000253567
1375	T	C	R0_filtered.fastq	33	130011	0.000253825
1495	A	G	R0_filtered.fastq	33	131736	0.000250501
1563	T	C	R0_filtered.fastq	33	130219	0.000253419
1934	A	G	R0_filtered.fastq	33	125208	0.000263561
2083	C	T	R0_filtered.fastq	33	122489	0.000269412
2084	G	A	R0_filtered.fastq	33	123518	0.000267168
2109	G	A	R0_filtered.fastq	33	123199	0.000267859
2118	A	G	R0_filtered.fastq	33	123373	0.000267482
2124	C	T	R0_filtered.fastq	33	123149	0.000267968
2354	A	G	R0_filtered.fastq	33	115651	0.000285341
2455	G	A	R0_filtered.fastq	33	120677	0.000273457
2598	C	T	R0_filtered.fastq	33	113687	0.000290271
882	GAAAAAATTTAAG	GAAAAAATTTGAG	R0_filtered.fastq	32	112999	0.000283188
511	TGGAGCGC	TGGGGCGC	R0_filtered.fastq	32	90070	0.000355279
454	A	G	R0_filtered.fastq	32	84220	0.000379957
497	G	A	R0_filtered.fastq	32	90416	0.00035392
587	G	A	R0_filtered.fastq	32	101861	0.000314154
661	A	G	R0_filtered.fastq	32	108376	0.000295268
834	G	A	R0_filtered.fastq	32	120540	0.000265472
1274	T	C	R0_filtered.fastq	32	131736	0.00024291
1288	T	C	R0_filtered.fastq	32	130241	0.000245698
1296	G	A	R0_filtered.fastq	32	132335	0.000241811
1307	A	G	R0_filtered.fastq	32	129152	0.00024777
1350	T	C	R0_filtered.fastq	32	130781	0.000244684
1426	C	T	R0_filtered.fastq	32	135553	0.00023607
1489	A	G	R0_filtered.fastq	32	134972	0.000237086
1524	A	G	R0_filtered.fastq	32	126142	0.000253682
1585	T	C	R0_filtered.fastq	32	131403	0.000243526
1597	A	G	R0_filtered.fastq	32	131341	0.000243641
1645	T	C	R0_filtered.fastq	32	130167	0.000245838
1775	A	G	R0_filtered.fastq	32	131276	0.000243761
1940	A	G	R0_filtered.fastq	32	127269	0.000251436
2075	G	A	R0_filtered.fastq	32	123911	0.00025825
2157	A	G	R0_filtered.fastq	32	118742	0.000269492
2208	C	T	R0_filtered.fastq	32	122564	0.000261088
2288	T	C	R0_filtered.fastq	32	124532	0.000256962
2450	A	G	R0_filtered.fastq	32	121300	0.000263809
2451	A	G	R0_filtered.fastq	32	118001	0.000271184
2487	C	T	R0_filtered.fastq	32	120003	0.00026666
2491	GAAAAAATC	GAAAAAATT	R0_filtered.fastq	31	115819	0.000267659
2214	AGCC	GGCC	R0_filtered.fastq	31	122216	0.000253649
2214	AGCC	AGTC	R0_filtered.fastq	31	122216	0.000253649
687	G	A	R0_filtered.fastq	31	110372	0.000280868
718	A	G	R0_filtered.fastq	31	112208	0.000276273
729	G	A	R0_filtered.fastq	31	114324	0.000271159
818	A	G	R0_filtered.fastq	31	113136	0.000274007
940	T	C	R0_filtered.fastq	31	119801	0.000258762
1083	C	T	R0_filtered.fastq	31	127390	0.000243347
1105	G	A	R0_filtered.fastq	31	128376	0.000241478
1201	A	G	R0_filtered.fastq	31	127573	0.000242998
1230	C	T	R0_filtered.fastq	31	131611	0.000235543
1233	T	C	R0_filtered.fastq	31	131026	0.000236594
1416	T	C	R0_filtered.fastq	31	129147	0.000240037
1575	G	A	R0_filtered.fastq	31	133759	0.00023176
1714	T	C	R0_filtered.fastq	31	121746	0.000254628
1767	G	A	R0_filtered.fastq	31	131428	0.000235871
1843	A	G	R0_filtered.fastq	31	130476	0.000237592
2172	A	G	R0_filtered.fastq	31	115680	0.000267981
2293	G	A	R0_filtered.fastq	31	124670	0.000248656
2377	A	G	R0_filtered.fastq	31	121654	0.000254821
2532	C	T	R0_filtered.fastq	31	118914	0.000260693
2553	T	C	R0_filtered.fastq	31	116564	0.000265948
2577	A	G	R0_filtered.fastq	31	112390	0.000275825
2589	G	A	R0_filtered.fastq	31	114795	0.000270047
2406	GAAAAACG	GAAGAACG	R0_filtered.fastq	30	118081	0.000254063
2235	GAAAAATAC	GAGAAATAC	R0_filtered.fastq	30	118834	0.000252453
1701	GAAAAAACT	GAGAAAACT	R0_filtered.fastq	30	123503	0.000242909
1380	CAAAACCACG	CAAAACCATG	R0_filtered.fastq	30	126640	0.000236892
1018	GTG	GTA	R0_filtered.fastq	30	124385	0.000241187
465	T	C	R0_filtered.fastq	30	85921	0.000349158
507	T	C	R0_filtered.fastq	30	92226	0.000325288
541	A	G	R0_filtered.fastq	30	94187	0.000318515
807	T	C	R0_filtered.fastq	30	118197	0.000253814
844	A	G	R0_filtered.fastq	30	119369	0.000251322
924	G	A	R0_filtered.fastq	30	122232	0.000245435
1057	C	T	R0_filtered.fastq	30	127582	0.000235143
1090	A	G	R0_filtered.fastq	30	119911	0.000250186
1513	C	T	R0_filtered.fastq	30	135114	0.000222035
1514	G	A	R0_filtered.fastq	30	133474	0.000224763
1588	A	G	R0_filtered.fastq	30	132152	0.000227011
1678	G	A	R0_filtered.fastq	30	130864	0.000229246
1683	T	C	R0_filtered.fastq	30	129818	0.000231093
1826	A	G	R0_filtered.fastq	30	129966	0.00023083
1857	A	G	R0_filtered.fastq	30	127680	0.000234962
1895	C	T	R0_filtered.fastq	30	131710	0.000227773
2017	T	C	R0_filtered.fastq	30	119306	0.000251454
2042	T	C	R0_filtered.fastq	30	122866	0.000244168
2087	T	C	R0_filtered.fastq	30	116636	0.00025721
2145	T	C	R0_filtered.fastq	30	123508	0.000242899
2154	T	C	R0_filtered.fastq	30	117667	0.000254957
2181	C	T	R0_filtered.fastq	30	123004	0.000243895
2266	A	G	R0_filtered.fastq	30	121615	0.00024668
2334	C	T	R0_filtered.fastq	30	123470	0.000242974
2421	T	C	R0_filtered.fastq	30	120826	0.000248291
2581	G	A	R0_filtered.fastq	30	114582	0.000261821
2649	G	A	R0_filtered.fastq	30	107230	0.000279772
683	A	G	R0_filtered.fastq	29	110172	0.000263225
690	C	T	R0_filtered.fastq	29	109557	0.000264702
695	T	C	R0_filtered.fastq	29	109600	0.000264599
741	A	G	R0_filtered.fastq	29	114242	0.000253847
906	G	A	R0_filtered.fastq	29	122839	0.000236081
948	C	T	R0_filtered.fastq	29	122929	0.000235909
1239	C	T	R0_filtered.fastq	29	131695	0.000220206
1258	A	G	R0_filtered.fastq	29	129492	0.000223952
1349	T	C	R0_filtered.fastq	29	127991	0.000226578
1410	G	A	R0_filtered.fastq	29	134431	0.000215724
1422	G	A	R0_filtered.fastq	29	135759	0.000213614
1542	G	A	R0_filtered.fastq	29	133535	0.000217172
1589	C	T	R0_filtered.fastq	29	132980	0.000218078
1662	C	T	R0_filtered.fastq	29	131407	0.000220688
1668	A	G	R0_filtered.fastq	29	113077	0.000256462
1956	G	A	R0_filtered.fastq	29	131191	0.000221052
2068	G	A	R0_filtered.fastq	29	122000	0.000237705
2149	T	C	R0_filtered.fastq	29	121877	0.000237945
2309	C	T	R0_filtered.fastq	29	124368	0.000233179
2406	GAAAAACG	GAAAAATG	R0_filtered.fastq	28	118081	0.000237125
882	GAAAAAATTTAAG	GAAAAAAATTTAAG	R0_filtered.fastq	28	112999	0.00024779
2199	C	A	R0_filtered.fastq	28	123112	0.000227435
971	A	G	R0_filtered.fastq	28	118923	0.000235446
480	T	C	R0_filtered.fastq	28	87593	0.00031966
528	G	A	R0_filtered.fastq	28	95405	0.000293486
532	A	G	R0_filtered.fastq	28	95973	0.000291749
654	T	C	R0_filtered.fastq	28	108752	0.000257467
782	A	G	R0_filtered.fastq	28	113895	0.00024584
786	T	C	R0_filtered.fastq	28	115795	0.000241807
1046	A	G	R0_filtered.fastq	28	125527	0.00022306
1227	T	C	R0_filtered.fastq	28	128742	0.000217489
1231	G	A	R0_filtered.fastq	28	131220	0.000213382
1360	A	G	R0_filtered.fastq	28	131194	0.000213424
1409	A	G	R0_filtered.fastq	28	129720	0.00021585
1503	T	C	R0_filtered.fastq	28	123852	0.000226076
1626	T	C	R0_filtered.fastq	28	128834	0.000217334
1695	T	C	R0_filtered.fastq	28	128392	0.000218082
1821	A	G	R0_filtered.fastq	28	129641	0.000215981
1828	G	A	R0_filtered.fastq	28	131701	0.000212603
1928	A	G	R0_filtered.fastq	28	126388	0.00022154
1944	G	A	R0_filtered.fastq	28	131493	0.000212939
2003	T	C	R0_filtered.fastq	28	126259	0.000221766
2138	G	A	R0_filtered.fastq	28	123018	0.000227609
2150	A	G	R0_filtered.fastq	28	121320	0.000230795
2169	A	G	R0_filtered.fastq	28	121722	0.000230032
2232	G	A	R0_filtered.fastq	28	122838	0.000227942
2298	A	G	R0_filtered.fastq	28	118745	0.000235799
2404	G	A	R0_filtered.fastq	28	122535	0.000228506
2509	A	G	R0_filtered.fastq	28	119519	0.000234272
2660	A	G	R0_filtered.fastq	28	104800	0.000267176
1608	A	G	R0_filtered.fastq	27	124564	0.000216756
2022	GTTTTTTTCTAC	GTTTTTTCCTAC	R0_filtered.fastq	27	119627	0.000225702
2022	GTTTTTTTCTAC	GTTTTTTTCCAC	R0_filtered.fastq	27	119627	0.000225702
1303	G	A	R0_filtered.fastq	27	132168	0.000204285
483	C	T	R0_filtered.fastq	27	88348	0.00030561
681	C	T	R0_filtered.fastq	27	108834	0.000248084
725	G	A	R0_filtered.fastq	27	113541	0.0002378
745	A	G	R0_filtered.fastq	27	115459	0.000233849
819	A	G	R0_filtered.fastq	27	110100	0.000245232
960	T	C	R0_filtered.fastq	27	122208	0.000220935
966	G	A	R0_filtered.fastq	27	123350	0.000218889
1017	T	C	R0_filtered.fastq	27	118635	0.000227589
1155	A	G	R0_filtered.fastq	27	127416	0.000211904
1157	A	G	R0_filtered.fastq	27	124886	0.000216197
1175	T	C	R0_filtered.fastq	27	124772	0.000216395
1209	C	T	R0_filtered.fastq	27	129938	0.000207791
1310	A	G	R0_filtered.fastq	27	131325	0.000205597
1320	C	T	R0_filtered.fastq	27	131726	0.000204971
1325	A	G	R0_filtered.fastq	27	128879	0.000209499
1372	A	G	R0_filtered.fastq	27	131683	0.000205038
1406	A	G	R0_filtered.fastq	27	128512	0.000210097
1521	C	T	R0_filtered.fastq	27	133034	0.000202956
1615	T	C	R0_filtered.fastq	27	130905	0.000206256
1659	C	T	R0_filtered.fastq	27	131181	0.000205822
1805	A	G	R0_filtered.fastq	27	125074	0.000215872
1920	C	T	R0_filtered.fastq	27	133011	0.000202991
1964	T	C	R0_filtered.fastq	27	125158	0.000215727
2080	C	T	R0_filtered.fastq	27	122497	0.000220414
2183	G	A	R0_filtered.fastq	27	122703	0.000220044
2386	A	G	R0_filtered.fastq	27	122222	0.000220909
639	GAAAAAACT	AAAAAAACT	R0_filtered.fastq	26	103890	0.000250265
2199	C	T	R0_filtered.fastq	26	123112	0.00021119
434	A	G	R0_filtered.fastq	26	81104	0.000320576
615	T	C	R0_filtered.fastq	26	103168	0.000252016
740	A	G	R0_filtered.fastq	26	112560	0.000230988
976	C	T	R0_filtered.fastq	26	123697	0.000210191
1027	C	T	R0_filtered.fastq	26	126483	0.000205561
1077	C	T	R0_filtered.fastq	26	127571	0.000203808
1099	T	C	R0_filtered.fastq	26	126804	0.000205041
1140	T	C	R0_filtered.fastq	26	127836	0.000203386
1269	G	A	R0_filtered.fastq	26	131170	0.000198216
1344	T	C	R0_filtered.fastq	26	132104	0.000196815
1545	G	A	R0_filtered.fastq	26	134777	0.000192911
1573	G	A	R0_filtered.fastq	26	133361	0.00019496
1807	C	T	R0_filtered.fastq	26	132104	0.000196815
1901	A	G	R0_filtered.fastq	26	131139	0.000198263
2034	T	C	R0_filtered.fastq	26	124173	0.000209385
2125	A	G	R0_filtered.fastq	26	116747	0.000222704
2140	T	C	R0_filtered.fastq	26	120683	0.00021544
2141	T	C	R0_filtered.fastq	26	122611	0.000212053
2156	A	G	R0_filtered.fastq	26	119230	0.000218066
2165	A	G	R0_filtered.fastq	26	121826	0.000213419
2187	G	A	R0_filtered.fastq	26	122915	0.000211528
2201	A	G	R0_filtered.fastq	26	118788	0.000218877
2294	C	T	R0_filtered.fastq	26	124701	0.000208499
2463	C	T	R0_filtered.fastq	26	121276	0.000214387
2638	T	C	R0_filtered.fastq	26	107425	0.000242029
985	GAAAAAGAAATT	GAAAGAGAAATT	R0_filtered.fastq	25	115885	0.000215731
882	GAAAAAATTTAAG	GAAAAAATTCAAG	R0_filtered.fastq	25	112999	0.000221241
1950	A	G	R0_filtered.fastq	25	126747	0.000197243
768	TAAAAACG	TAAAAATG	R0_filtered.fastq	25	113267	0.000220717
503	G	A	R0_filtered.fastq	25	90511	0.00027621
560	T	C	R0_filtered.fastq	25	97852	0.000255488
579	T	C	R0_filtered.fastq	25	100439	0.000248907
657	G	A	R0_filtered.fastq	25	108230	0.00023099
669	T	C	R0_filtered.fastq	25	108225	0.000231
826	G	A	R0_filtered.fastq	25	119966	0.000208392
1049	C	T	R0_filtered.fastq	25	127105	0.000196688
1164	T	C	R0_filtered.fastq	25	127247	0.000196468
1218	G	A	R0_filtered.fastq	25	131767	0.000189729
1277	T	C	R0_filtered.fastq	25	128788	0.000194117
1347	G	A	R0_filtered.fastq	25	132985	0.000187991
1425	G	A	R0_filtered.fastq	25	135851	0.000184025
1437	G	A	R0_filtered.fastq	25	135850	0.000184026
1551	G	A	R0_filtered.fastq	25	133365	0.000187455
1657	A	G	R0_filtered.fastq	25	130575	0.000191461
1724	A	G	R0_filtered.fastq	25	128787	0.000194119
1808	T	C	R0_filtered.fastq	25	128797	0.000194104
1815	A	G	R0_filtered.fastq	25	116876	0.000213902
1818	T	C	R0_filtered.fastq	25	125349	0.000199443
1835	C	T	R0_filtered.fastq	25	131206	0.00019054
1881	T	C	R0_filtered.fastq	25	131416	0.000190236
1894	A	G	R0_filtered.fastq	25	131076	0.000190729
1923	T	C	R0_filtered.fastq	25	132343	0.000188903
1992	C	T	R0_filtered.fastq	25	129270	0.000193394
1994	A	G	R0_filtered.fastq	25	124674	0.000200523
2245	A	G	R0_filtered.fastq	25	124364	0.000201023
2433	G	A	R0_filtered.fastq	25	121324	0.00020606
2446	G	A	R0_filtered.fastq	25	120979	0.000206647
2490	T	C	R0_filtered.fastq	25	118896	0.000210268
2582	C	T	R0_filtered.fastq	25	115252	0.000216916
2601	C	T	R0_filtered.fastq	25	113105	0.000221034
2610	C	T	R0_filtered.fastq	25	111224	0.000224772
2631	T	C	R0_filtered.fastq	25	108876	0.000229619
985	GAAAAAGAAATT	GAGAAAGAAATT	R0_filtered.fastq	24	115885	0.000207102
2022	GTTTTTTTCTAC	GTTTCTTTCTAC	R0_filtered.fastq	24	119627	0.000200624
444	G	A	R0_filtered.fastq	24	82750	0.00029003
597	C	T	R0_filtered.fastq	24	102395	0.000234386
634	A	G	R0_filtered.fastq	24	106037	0.000226336
666	A	G	R0_filtered.fastq	24	108533	0.000221131
679	T	C	R0_filtered.fastq	24	108382	0.000221439
688	A	G	R0_filtered.fastq	24	111153	0.000215919
708	T	C	R0_filtered.fastq	24	109542	0.000219094
841	G	A	R0_filtered.fastq	24	120672	0.000198886
867	A	G	R0_filtered.fastq	24	115649	0.000207524
874	A	G	R0_filtered.fastq	24	120883	0.000198539
929	A	G	R0_filtered.fastq	24	119985	0.000200025
963	G	A	R0_filtered.fastq	24	123496	0.000194338
977	G	A	R0_filtered.fastq	24	124220	0.000193206
999	C	T	R0_filtered.fastq	24	124770	0.000192354
1007	T	C	R0_filtered.fastq	24	122747	0.000195524
1208	A	G	R0_filtered.fastq	24	125934	0.000190576
1263	C	T	R0_filtered.fastq	24	131003	0.000183202
1312	A	G	R0_filtered.fastq	24	129310	0.0001856
1361	T	C	R0_filtered.fastq	24	129666	0.000185091
1431	C	T	R0_filtered.fastq	24	136126	0.000176307
1478	T	C	R0_filtered.fastq	24	130167	0.000184379
1536	A	G	R0_filtered.fastq	24	131623	0.000182339
1558	G	A	R0_filtered.fastq	24	133825	0.000179339
1610	C	T	R0_filtered.fastq	24	132184	0.000181565
1660	G	A	R0_filtered.fastq	24	130873	0.000183384
1737	T	C	R0_filtered.fastq	24	127569	0.000188133
1834	A	G	R0_filtered.fastq	24	127354	0.000188451
1851	G	A	R0_filtered.fastq	24	130049	0.000184546
1863	C	T	R0_filtered.fastq	24	131918	0.000181931
1926	C	T	R0_filtered.fastq	24	132179	0.000181572
1938	G	A	R0_filtered.fastq	24	132047	0.000181753
1941	A	G	R0_filtered.fastq	24	127872	0.000187688
1966	G	A	R0_filtered.fastq	24	131621	0.000182342
2005	T	C	R0_filtered.fastq	24	128792	0.000186347
2008	T	C	R0_filtered.fastq	24	122890	0.000195297
2120	A	G	R0_filtered.fastq	24	123368	0.00019454
2250	T	C	R0_filtered.fastq	24	123719	0.000193988
2280	C	T	R0_filtered.fastq	24	124993	0.000192011
2305	A	G	R0_filtered.fastq	24	118585	0.000202386
2371	T	C	R0_filtered.fastq	24	118861	0.000201917
2424	G	A	R0_filtered.fastq	24	121989	0.000196739
2550	G	A	R0_filtered.fastq	24	118016	0.000203362
2676	G	A	R0_filtered.fastq	24	103115	0.00023275
2056	GTTTTTTTCATC	GTTTTCTTCATC	R0_filtered.fastq	23	116454	0.000197503
1461	G	A	R0_filtered.fastq	23	134353	0.000171191
1380	CAAAACCACG	TAAAACCACG	R0_filtered.fastq	23	126640	0.000181617
1380	CAAAACCACG	CAAGACCACG	R0_filtered.fastq	23	126640	0.000181617
492	G	A	R0_filtered.fastq	23	90203	0.00025498
526	C	T	R0_filtered.fastq	23	95433	0.000241007
529	C	T	R0_filtered.fastq	23	94729	0.000242798
564	C	T	R0_filtered.fastq	23	98618	0.000233223
600	A	G	R0_filtered.fastq	23	96750	0.000237726
630	T	C	R0_filtered.fastq	23	105338	0.000218345
656	C	T	R0_filtered.fastq	23	107257	0.000214438
699	A	G	R0_filtered.fastq	23	109091	0.000210833
840	C	T	R0_filtered.fastq	23	120691	0.000190569
902	T	C	R0_filtered.fastq	23	121615	0.000189121
1006	A	G	R0_filtered.fastq	23	109760	0.000209548
1008	G	A	R0_filtered.fastq	23	125988	0.000182557
1026	T	C	R0_filtered.fastq	23	125246	0.000183639
1059	G	A	R0_filtered.fastq	23	127639	0.000180196
1065	T	C	R0_filtered.fastq	23	126158	0.000182311
1068	C	T	R0_filtered.fastq	23	126046	0.000182473
1074	G	A	R0_filtered.fastq	23	127964	0.000179738
1319	G	A	R0_filtered.fastq	23	131874	0.000174409
1586	A	G	R0_filtered.fastq	23	131849	0.000174442
1605	A	G	R0_filtered.fastq	23	131640	0.000174719
1624	A	G	R0_filtered.fastq	23	130518	0.000176221
1665	G	A	R0_filtered.fastq	23	130346	0.000176453
1680	G	A	R0_filtered.fastq	23	130410	0.000176367
1886	A	G	R0_filtered.fastq	23	128515	0.000178967
1935	A	G	R0_filtered.fastq	23	128320	0.000179239
2159	A	G	R0_filtered.fastq	23	117486	0.000195768
2256	C	T	R0_filtered.fastq	23	124331	0.00018499
2504	C	T	R0_filtered.fastq	23	119916	0.000191801
2673	A	G	R0_filtered.fastq	23	85753	0.000268212
2171	T	C	R0_filtered.fastq	22	120720	0.00018224
2682	G	A	R0_filtered.fastq	22	101586	0.000216565
1248	G	A	R0_filtered.fastq	22	132312	0.000166274
802	C	T	R0_filtered.fastq	22	119057	0.000184785
814	A	G	R0_filtered.fastq	22	117517	0.000187207
831	C	T	R0_filtered.fastq	22	120249	0.000182954
915	C	T	R0_filtered.fastq	22	122223	0.000179999
918	G	A	R0_filtered.fastq	22	122843	0.00017909
1023	T	C	R0_filtered.fastq	22	118220	0.000186094
1038	T	C	R0_filtered.fastq	22	125106	0.000175851
1103	A	G	R0_filtered.fastq	22	127012	0.000173212
1128	G	A	R0_filtered.fastq	22	128418	0.000171316
1173	C	T	R0_filtered.fastq	22	129177	0.000170309
1202	A	G	R0_filtered.fastq	22	126833	0.000173456
1255	A	G	R0_filtered.fastq	22	131261	0.000167605
1353	A	G	R0_filtered.fastq	22	126657	0.000173697
1393	G	A	R0_filtered.fastq	22	134721	0.0001633
1434	C	T	R0_filtered.fastq	22	134919	0.000163061
1518	G	A	R0_filtered.fastq	22	135239	0.000162675
1602	C	T	R0_filtered.fastq	22	132526	0.000166005
1664	C	T	R0_filtered.fastq	22	131180	0.000167708
1929	A	G	R0_filtered.fastq	22	125584	0.000175182
1967	T	C	R0_filtered.fastq	22	129508	0.000169874
1981	A	G	R0_filtered.fastq	22	126400	0.000174051
2054	T	C	R0_filtered.fastq	22	123227	0.000178532
2147	T	C	R0_filtered.fastq	22	114151	0.000192727
2182	A	G	R0_filtered.fastq	22	121338	0.000181312
2186	C	A	R0_filtered.fastq	22	122317	0.000179861
2475	T	C	R0_filtered.fastq	22	118606	0.000185488
2558	A	G	R0_filtered.fastq	22	115772	0.000190029
2586	T	C	R0_filtered.fastq	22	112032	0.000196372
2491	GAAAAAATC	GAAAGAATC	R0_filtered.fastq	21	115819	0.000181317
882	GAAAAAATTTAAG	GAAGAAATTTAAG	R0_filtered.fastq	21	112999	0.000185842
1799	A	G	R0_filtered.fastq	21	130090	0.000161427
2268	GAAAAAATATG	GGAAAAATATG	R0_filtered.fastq	21	118633	0.000177017
2268	GAAAAAATATG	GAAGAAATATG	R0_filtered.fastq	21	118633	0.000177017
473	C	T	R0_filtered.fastq	21	86271	0.000243419
722	A	G	R0_filtered.fastq	21	109875	0.000191126
752	A	G	R0_filtered.fastq	21	116135	0.000180824
803	T	C	R0_filtered.fastq	21	119298	0.00017603
858	A	G	R0_filtered.fastq	21	116637	0.000180046
942	T	C	R0_filtered.fastq	21	121068	0.000173456
1085	A	G	R0_filtered.fastq	21	127525	0.000164674
1137	T	C	R0_filtered.fastq	21	121445	0.000172918
1179	A	G	R0_filtered.fastq	21	127674	0.000164481
1254	G	A	R0_filtered.fastq	21	132158	0.000158901
1338	C	T	R0_filtered.fastq	21	132965	0.000157936
1365	C	T	R0_filtered.fastq	21	132824	0.000158104
1618	G	A	R0_filtered.fastq	21	132379	0.000158635
1743	T	C	R0_filtered.fastq	21	127119	0.0001652
1848	T	C	R0_filtered.fastq	21	125884	0.00016682
2013	T	C	R0_filtered.fastq	21	123301	0.000170315
2052	G	A	R0_filtered.fastq	21	125654	0.000167126
2148	T	C	R0_filtered.fastq	21	121348	0.000173056
2155	T	C	R0_filtered.fastq	21	121033	0.000173506
2321	C	T	R0_filtered.fastq	21	123930	0.00016945
2335	G	A	R0_filtered.fastq	21	123648	0.000169837
2393	G	A	R0_filtered.fastq	21	122269	0.000171752
2595	T	C	R0_filtered.fastq	21	112344	0.000186926
2647	C	T	R0_filtered.fastq	21	107261	0.000195784
2406	GAAAAACG	GAGAAACG	R0_filtered.fastq	20	118081	0.000169375
882	GAAAAAATTTAAG	AAAAAAATTTAAG	R0_filtered.fastq	20	112999	0.000176993
1395	A	G	R0_filtered.fastq	20	131674	0.00015189
2074	C	T	R0_filtered.fastq	20	123925	0.000161388
599	A	G	R0_filtered.fastq	20	100277	0.000199448
758	A	G	R0_filtered.fastq	20	114546	0.000174602
954	C	T	R0_filtered.fastq	20	123065	0.000162516
1080	T	C	R0_filtered.fastq	20	117225	0.000170612
1126	C	T	R0_filtered.fastq	20	129052	0.000154976
1149	A	G	R0_filtered.fastq	20	127698	0.00015662
1161	C	T	R0_filtered.fastq	20	127012	0.000157465
1195	T	C	R0_filtered.fastq	20	121947	0.000164006
1245	C	T	R0_filtered.fastq	20	131851	0.000151686
1340	C	T	R0_filtered.fastq	20	133059	0.000150309
1368	A	G	R0_filtered.fastq	20	128528	0.000155608
1402	A	G	R0_filtered.fastq	20	125699	0.00015911
1473	T	C	R0_filtered.fastq	20	132928	0.000150457
1515	C	T	R0_filtered.fastq	20	134654	0.000148529
1560	T	C	R0_filtered.fastq	20	132484	0.000150962
1663	A	G	R0_filtered.fastq	20	128672	0.000155434
1716	T	C	R0_filtered.fastq	20	122261	0.000163584
1847	T	C	R0_filtered.fastq	20	125850	0.000158919
1870	A	G	R0_filtered.fastq	20	130379	0.000153399
1971	G	A	R0_filtered.fastq	20	130776	0.000152933
2077	G	A	R0_filtered.fastq	20	123649	0.000161748
2178	A	G	R0_filtered.fastq	20	120461	0.000166029
2284	G	A	R0_filtered.fastq	20	125385	0.000159509
2307	C	T	R0_filtered.fastq	20	124631	0.000160474
2339	A	G	R0_filtered.fastq	20	122260	0.000163586
2364	T	C	R0_filtered.fastq	20	120435	0.000166065
2390	T	C	R0_filtered.fastq	20	120337	0.0001662
2420	G	A	R0_filtered.fastq	20	122524	0.000163233
2565	C	T	R0_filtered.fastq	20	116450	0.000171748
2235	GAAAAATAC	GAAAAATGC	R0_filtered.fastq	19	118834	0.000159887
2682	G	T	R0_filtered.fastq	19	101586	0.000187034
804	G	A	R0_filtered.fastq	19	119978	0.000158362
437	C	T	R0_filtered.fastq	19	81438	0.000233306
477	C	T	R0_filtered.fastq	19	87851	0.000216275
522	T	C	R0_filtered.fastq	19	93655	0.000202872
664	A	G	R0_filtered.fastq	19	108469	0.000175165
707	T	C	R0_filtered.fastq	19	111074	0.000171057
714	T	C	R0_filtered.fastq	19	111390	0.000170572
821	G	A	R0_filtered.fastq	19	118642	0.000160146
846	T	C	R0_filtered.fastq	19	118754	0.000159995
1001	A	G	R0_filtered.fastq	19	122540	0.000155051
1088	G	A	R0_filtered.fastq	19	128351	0.000148032
1095	T	C	R0_filtered.fastq	19	125350	0.000151576
1122	T	C	R0_filtered.fastq	19	127908	0.000148544
1123	A	G	R0_filtered.fastq	19	127312	0.00014924
1185	A	G	R0_filtered.fastq	19	115135	0.000165024
1471	G	A	R0_filtered.fastq	19	134967	0.000140775
1484	A	G	R0_filtered.fastq	19	133361	0.00014247
1499	G	A	R0_filtered.fastq	19	134482	0.000141283
1528	G	A	R0_filtered.fastq	19	134741	0.000141011
1598	C	T	R0_filtered.fastq	19	133123	0.000142725
1669	A	G	R0_filtered.fastq	19	122807	0.000154714
1681	A	G	R0_filtered.fastq	19	130449	0.000145651
1738	A	G	R0_filtered.fastq	19	127794	0.000148677
1822	C	T	R0_filtered.fastq	19	131670	0.0001443
1824	G	A	R0_filtered.fastq	19	131141	0.000144882
1989	G	A	R0_filtered.fastq	19	129036	0.000147246
2139	T	C	R0_filtered.fastq	19	115482	0.000164528
2194	C	A	R0_filtered.fastq	19	121930	0.000155827
2306	T	C	R0_filtered.fastq	19	121713	0.000156105
2316	G	A	R0_filtered.fastq	19	123823	0.000153445
2508	G	A	R0_filtered.fastq	19	120595	0.000157552
2547	C	T	R0_filtered.fastq	19	118216	0.000160723
2379	C	T	R0_filtered.fastq	18	123628	0.000145598
768	TAAAAACG	TAAAGACG	R0_filtered.fastq	18	113267	0.000158917
459	G	A	R0_filtered.fastq	18	85136	0.000211426
490	C	T	R0_filtered.fastq	18	89522	0.000201068
509	A	G	R0_filtered.fastq	18	91316	0.000197118
635	G	A	R0_filtered.fastq	18	106410	0.000169157
728	C	T	R0_filtered.fastq	18	113689	0.000158327
737	A	G	R0_filtered.fastq	18	114513	0.000157187
760	G	A	R0_filtered.fastq	18	116678	0.000154271
783	G	A	R0_filtered.fastq	18	118094	0.000152421
849	C	T	R0_filtered.fastq	18	121121	0.000148612
936	T	C	R0_filtered.fastq	18	120663	0.000149176
1110	C	T	R0_filtered.fastq	18	128256	0.000140344
1112	A	G	R0_filtered.fastq	18	126640	0.000142135
1191	C	T	R0_filtered.fastq	18	129384	0.000139121
1266	T	C	R0_filtered.fastq	18	128896	0.000139647
1407	A	G	R0_filtered.fastq	18	124447	0.00014464
1411	C	T	R0_filtered.fastq	18	135223	0.000133113
1548	T	C	R0_filtered.fastq	18	131454	0.00013693
1567	A	G	R0_filtered.fastq	18	132737	0.000135607
1648	A	G	R0_filtered.fastq	18	124698	0.000144349
1674	G	A	R0_filtered.fastq	18	129947	0.000138518
1741	C	T	R0_filtered.fastq	18	130508	0.000137923
1874	A	G	R0_filtered.fastq	18	131988	0.000136376
1910	A	G	R0_filtered.fastq	18	125253	0.000143709
2132	T	C	R0_filtered.fastq	18	105511	0.000170598
2151	A	G	R0_filtered.fastq	18	120220	0.000149726
2331	C	T	R0_filtered.fastq	18	123624	0.000145603
2378	A	G	R0_filtered.fastq	18	118744	0.000151587
2590	A	G	R0_filtered.fastq	18	112014	0.000160694
2679	C	T	R0_filtered.fastq	18	102560	0.000175507
2022	GTTTTTTTCTAC	GTTTTTCTCTAC	R0_filtered.fastq	17	119627	0.000142108
658	G	A	R0_filtered.fastq	17	108630	0.000156495
706	A	G	R0_filtered.fastq	17	110270	0.000154167
2214	AGCC	AGCT	R0_filtered.fastq	17	122216	0.000139098
520	G	A	R0_filtered.fastq	17	94392	0.0001801
566	A	G	R0_filtered.fastq	17	97020	0.000175222
594	C	T	R0_filtered.fastq	17	100647	0.000168907
612	A	G	R0_filtered.fastq	17	103255	0.000164641
651	G	A	R0_filtered.fastq	17	108100	0.000157262
742	A	G	R0_filtered.fastq	17	114155	0.00014892
921	T	C	R0_filtered.fastq	17	117486	0.000144698
1035	G	A	R0_filtered.fastq	17	126403	0.00013449
1089	T	C	R0_filtered.fastq	17	126864	0.000134002
1131	C	T	R0_filtered.fastq	17	129107	0.000131674
1193	G	A	R0_filtered.fastq	17	129459	0.000131316
1206	T	C	R0_filtered.fastq	17	128896	0.000131889
1568	T	C	R0_filtered.fastq	17	128504	0.000132292
1595	T	C	R0_filtered.fastq	17	131214	0.000129559
1609	G	A	R0_filtered.fastq	17	130568	0.0001302
1617	T	C	R0_filtered.fastq	17	131528	0.00012925
1654	C	T	R0_filtered.fastq	17	131793	0.00012899
1746	T	C	R0_filtered.fastq	17	129120	0.00013166
2009	A	G	R0_filtered.fastq	17	121774	0.000139603
2035	A	G	R0_filtered.fastq	17	124571	0.000136468
2086	C	T	R0_filtered.fastq	17	123097	0.000138102
2122	A	G	R0_filtered.fastq	17	118381	0.000143604
2146	G	A	R0_filtered.fastq	17	123501	0.000137651
2281	G	A	R0_filtered.fastq	17	125563	0.00013539
2329	A	G	R0_filtered.fastq	17	122445	0.000138838
2363	C	T	R0_filtered.fastq	17	123237	0.000137946
2374	A	G	R0_filtered.fastq	17	120766	0.000140768
2382	T	C	R0_filtered.fastq	17	122220	0.000139093
2517	A	G	R0_filtered.fastq	17	108670	0.000156437
2555	A	G	R0_filtered.fastq	17	115916	0.000146658
2683	G	A	R0_filtered.fastq	17	101888	0.00016685
2056	GTTTTTTTCATC	GTTTCTTTCATC	R0_filtered.fastq	16	116454	0.000137393
879	C	T	R0_filtered.fastq	16	121305	0.000131899
511	TGGAGCGC	TGGAGCAC	R0_filtered.fastq	16	90070	0.00017764
461	A	G	R0_filtered.fastq	16	81887	0.000195391
508	A	G	R0_filtered.fastq	16	92437	0.000173091
533	A	G	R0_filtered.fastq	16	95385	0.000167741
543	T	C	R0_filtered.fastq	16	94401	0.00016949
546	G	A	R0_filtered.fastq	16	96011	0.000166648
585	C	T	R0_filtered.fastq	16	101507	0.000157625
659	T	C	R0_filtered.fastq	16	102563	0.000156002
692	T	C	R0_filtered.fastq	16	110057	0.000145379
716	A	G	R0_filtered.fastq	16	113879	0.0001405
861	T	C	R0_filtered.fastq	16	120119	0.000133201
872	T	C	R0_filtered.fastq	16	120481	0.000132801
1168	C	T	R0_filtered.fastq	16	129225	0.000123815
1246	C	T	R0_filtered.fastq	16	130948	0.000122186
1355	A	G	R0_filtered.fastq	16	130695	0.000122422
1458	T	C	R0_filtered.fastq	16	133392	0.000119947
1519	G	A	R0_filtered.fastq	16	134742	0.000118745
2015	T	C	R0_filtered.fastq	16	126899	0.000126085
2049	T	C	R0_filtered.fastq	16	125533	0.000127457
2110	C	T	R0_filtered.fastq	16	123198	0.000129872
2126	G	A	R0_filtered.fastq	16	123615	0.000129434
2267	A	G	R0_filtered.fastq	16	121100	0.000132122
2674	A	G	R0_filtered.fastq	16	98844	0.000161871
2700	A	G	R0_filtered.fastq	16	97154	0.000164687
2235	GAAAAATAC	GAAAAACAC	R0_filtered.fastq	15	118834	0.000126227
481	A	G	R0_filtered.fastq	15	87896	0.000170656
486	C	T	R0_filtered.fastq	15	89491	0.000167615
559	A	G	R0_filtered.fastq	15	95813	0.000156555
625	A	G	R0_filtered.fastq	15	106698	0.000140584
629	A	G	R0_filtered.fastq	15	103833	0.000144463
678	T	C	R0_filtered.fastq	15	109043	0.00013756
705	T	C	R0_filtered.fastq	15	107541	0.000139482
733	G	A	R0_filtered.fastq	15	114697	0.000130779
842	G	A	R0_filtered.fastq	15	120109	0.000124887
957	T	C	R0_filtered.fastq	15	120427	0.000124557
969	G	A	R0_filtered.fastq	15	124085	0.000120885
1000	G	A	R0_filtered.fastq	15	125785	0.000119251
1096	G	A	R0_filtered.fastq	15	127892	0.000117286
1109	A	G	R0_filtered.fastq	15	127055	0.000118059
1160	G	A	R0_filtered.fastq	15	128176	0.000117027
1653	T	C	R0_filtered.fastq	15	128345	0.000116872
1885	A	G	R0_filtered.fastq	15	129837	0.000115529
2221	T	C	R0_filtered.fastq	15	119471	0.000125553
2230	C	T	R0_filtered.fastq	15	123769	0.000121194
2559	A	G	R0_filtered.fastq	15	113586	0.000132059
2675	T	C	R0_filtered.fastq	15	100132	0.000149802
985	GAAAAAGAAATT	GAAAAAGAAATC	R0_filtered.fastq	14	115885	0.000120809
2022	GTTTTTTTCTAC	GCTTTTTTCTAC	R0_filtered.fastq	14	119627	0.00011703
432	T	C	R0_filtered.fastq	14	80468	0.000173982
578	T	C	R0_filtered.fastq	14	100041	0.000139943
636	C	T	R0_filtered.fastq	14	106472	0.00013149
702	C	T	R0_filtered.fastq	14	110748	0.000126413
908	C	T	R0_filtered.fastq	14	122926	0.00011389
939	T	C	R0_filtered.fastq	14	117216	0.000119438
967	C	T	R0_filtered.fastq	14	123500	0.00011336
1051	C	T	R0_filtered.fastq	14	126834	0.00011038
1097	T	C	R0_filtered.fastq	14	126555	0.000110624
1341	G	A	R0_filtered.fastq	14	132536	0.000105632
1509	T	C	R0_filtered.fastq	14	131858	0.000106175
1801	G	A	R0_filtered.fastq	14	132027	0.000106039
1830	C	T	R0_filtered.fastq	14	130578	0.000107216
2434	A	G	R0_filtered.fastq	14	121482	0.000115243
2658	G	A	R0_filtered.fastq	14	104953	0.000133393
2661	A	G	R0_filtered.fastq	14	99821	0.000140251
882	GAAAAAATTTAAG	GAAAAAATTTAGG	R0_filtered.fastq	13	112999	0.000115045
2268	GAAAAAATATG	GAAAAAATATA	R0_filtered.fastq	13	118633	0.000109582
1701	GAAAAAACT	GAAAAGACT	R0_filtered.fastq	13	123503	0.000105261
2214	AGCC	ATCC	R0_filtered.fastq	13	122216	0.000106369
439	G	A	R0_filtered.fastq	13	81902	0.000158726
442	C	T	R0_filtered.fastq	13	82228	0.000158097
519	C	T	R0_filtered.fastq	13	92746	0.000140168
621	C	T	R0_filtered.fastq	13	103457	0.000125656
720	A	G	R0_filtered.fastq	13	108753	0.000119537
735	T	C	R0_filtered.fastq	13	111285	0.000116817
778	A	G	R0_filtered.fastq	13	112206	0.000115858
780	C	T	R0_filtered.fastq	13	117315	0.000110813
950	G	A	R0_filtered.fastq	13	123004	0.000105688
1134	C	T	R0_filtered.fastq	13	128816	0.000100919
1223	G	A	R0_filtered.fastq	13	131289	9.90182e-05
1260	C	T	R0_filtered.fastq	13	131636	9.87572e-05
1278	G	A	R0_filtered.fastq	13	131912	9.85505e-05
1284	A	G	R0_filtered.fastq	13	129481	0.000100401
1317	C	T	R0_filtered.fastq	13	132333	9.8237e-05
1413	G	A	R0_filtered.fastq	13	135167	9.61773e-05
1483	T	C	R0_filtered.fastq	13	127204	0.000102198
1574	C	T	R0_filtered.fastq	13	133256	9.75566e-05
1677	T	C	R0_filtered.fastq	13	127464	0.00010199
1699	C	T	R0_filtered.fastq	13	129433	0.000100438
1755	G	A	R0_filtered.fastq	13	131258	9.90416e-05
1878	A	G	R0_filtered.fastq	13	127286	0.000102132
2099	T	C	R0_filtered.fastq	13	121553	0.000106949
2279	G	A	R0_filtered.fastq	13	125157	0.00010387
2472	A	G	R0_filtered.fastq	13	118323	0.000109869
2556	A	G	R0_filtered.fastq	13	114154	0.000113881
2056	GTTTTTTTCATC	GTTCTTTTCATC	R0_filtered.fastq	12	116454	0.000103045
2185	C	T	R0_filtered.fastq	12	122905	9.76364e-05
565	C	A	R0_filtered.fastq	12	99201	0.000120967
567	A	G	R0_filtered.fastq	12	95063	0.000126232
591	G	A	R0_filtered.fastq	12	102018	0.000117626
623	T	C	R0_filtered.fastq	12	104500	0.000114833
975	C	T	R0_filtered.fastq	12	124249	9.65803e-05
1237	A	G	R0_filtered.fastq	12	127443	9.41597e-05
1252	C	T	R0_filtered.fastq	12	131461	9.12818e-05
1675	G	A	R0_filtered.fastq	12	130284	9.21065e-05
2343	C	T	R0_filtered.fastq	12	122811	9.77111e-05
2568	C	T	R0_filtered.fastq	12	116541	0.000102968
2636	G	A	R0_filtered.fastq	12	108862	0.000110231
1461	G	T	R0_filtered.fastq	11	134353	8.18739e-05
2074	C	A	R0_filtered.fastq	11	123925	8.87634e-05
879	C	A	R0_filtered.fastq	11	121305	9.06805e-05
2214	AGCC	CGCC	R0_filtered.fastq	11	122216	9.00046e-05
489	G	A	R0_filtered.fastq	11	88951	0.000123664
537	C	T	R0_filtered.fastq	11	95728	0.000114909
677	A	G	R0_filtered.fastq	11	108625	0.000101266
693	C	T	R0_filtered.fastq	11	111493	9.86609e-05
704	A	G	R0_filtered.fastq	11	111607	9.85601e-05
912	G	T	R0_filtered.fastq	11	122945	8.94709e-05
1092	A	G	R0_filtered.fastq	11	123728	8.89047e-05
1100	G	T	R0_filtered.fastq	11	128175	8.58202e-05
1143	A	G	R0_filtered.fastq	11	119016	9.24245e-05
1457	A	G	R0_filtered.fastq	11	128886	8.53467e-05
1758	C	T	R0_filtered.fastq	11	130470	8.43106e-05
1811	T	C	R0_filtered.fastq	11	129998	8.46167e-05
1904	A	T	R0_filtered.fastq	11	128681	8.54827e-05
2070	A	G	R0_filtered.fastq	11	121578	9.04769e-05
2583	A	G	R0_filtered.fastq	11	114270	9.62632e-05
561	G	A	R0_filtered.fastq	10	98737	0.000101279
734	G	A	R0_filtered.fastq	10	114897	8.70345e-05
922	C	T	R0_filtered.fastq	10	120554	8.29504e-05
1172	C	T	R0_filtered.fastq	10	128750	7.76699e-05
1376	A	G	R0_filtered.fastq	10	129036	7.74978e-05
1812	G	A	R0_filtered.fastq	10	131911	7.58087e-05
1871	C	T	R0_filtered.fastq	10	131474	7.60607e-05
2041	C	T	R0_filtered.fastq	10	122928	8.13484e-05
2076	G	A	R0_filtered.fastq	10	123336	8.10793e-05
2262	T	C	R0_filtered.fastq	10	120389	8.30641e-05
2349	A	G	R0_filtered.fastq	10	114900	8.70322e-05
2400	G	A	R0_filtered.fastq	10	122374	8.17167e-05
2502	A	T	R0_filtered.fastq	10	118725	8.42283e-05
2697	C	T	R0_filtered.fastq	10	98691	0.000101326
985	GAAAAAGAAATT	GAAAAAAGAAATT	R0_filtered.fastq	9	115885	7.76632e-05
2406	GAAAAACG	GAAAAAACG	R0_filtered.fastq	9	118081	7.62189e-05
804	G	T	R0_filtered.fastq	9	119978	7.50138e-05
1701	GAAAAAACT	GAAAGAACT	R0_filtered.fastq	9	123503	7.28727e-05
1380	CAAAACCACG	CAAAATCACG	R0_filtered.fastq	9	126640	7.10676e-05
2214	AGCC	AACC	R0_filtered.fastq	9	122216	7.36401e-05
502	G	A	R0_filtered.fastq	9	91512	9.83478e-05
510	A	G	R0_filtered.fastq	9	89537	0.000100517
627	C	T	R0_filtered.fastq	9	104376	8.62267e-05
727	C	T	R0_filtered.fastq	9	114486	7.86122e-05
919	G	A	R0_filtered.fastq	9	122013	7.37626e-05
1079	T	C	R0_filtered.fastq	9	119507	7.53094e-05
1104	T	C	R0_filtered.fastq	9	126906	7.09186e-05
1188	T	C	R0_filtered.fastq	9	125769	7.15598e-05
1229	G	A	R0_filtered.fastq	9	131557	6.84114e-05
1604	C	T	R0_filtered.fastq	9	132990	6.76743e-05
2085	A	G	R0_filtered.fastq	9	121340	7.41717e-05
2153	T	C	R0_filtered.fastq	9	118163	7.6166e-05
2394	C	T	R0_filtered.fastq	9	121721	7.39396e-05
2506	A	G	R0_filtered.fastq	9	115804	7.77175e-05
639	GAAAAAACT	GAAAAAGCT	R0_filtered.fastq	8	103890	7.70045e-05
2056	GTTTTTTTCATC	GTTTTTTTCACC	R0_filtered.fastq	8	116454	6.86967e-05
1613	G	T	R0_filtered.fastq	8	132187	6.05203e-05
1395	A	T	R0_filtered.fastq	8	131674	6.07561e-05
583	A	G	R0_filtered.fastq	8	101009	7.92009e-05
637	C	T	R0_filtered.fastq	8	106859	7.4865e-05
731	T	C	R0_filtered.fastq	8	106385	7.51986e-05
1011	C	T	R0_filtered.fastq	8	124035	6.44979e-05
1446	A	G	R0_filtered.fastq	8	131781	6.07068e-05
1466	T	C	R0_filtered.fastq	8	125888	6.35486e-05
1687	G	T	R0_filtered.fastq	8	129774	6.16456e-05
1777	G	A	R0_filtered.fastq	8	129758	6.16532e-05
1787	T	C	R0_filtered.fastq	8	124111	6.44584e-05
2287	C	T	R0_filtered.fastq	8	125891	6.3547e-05
2485	G	A	R0_filtered.fastq	8	121746	6.57106e-05
2609	A	G	R0_filtered.fastq	8	110642	7.23053e-05
1608	A	C	R0_filtered.fastq	7	124564	5.6196e-05
768	TAAAAACG	TAAAAAACG	R0_filtered.fastq	7	113267	6.18009e-05
530	C	T	R0_filtered.fastq	7	94340	7.41997e-05
675	A	T	R0_filtered.fastq	7	109232	6.40838e-05
868	G	A	R0_filtered.fastq	7	120457	5.8112e-05
1180	A	G	R0_filtered.fastq	7	121860	5.7443e-05
1611	G	A	R0_filtered.fastq	7	132687	5.27557e-05
1627	A	G	R0_filtered.fastq	7	128399	5.45176e-05
2050	C	T	R0_filtered.fastq	7	124161	5.63784e-05
2292	G	A	R0_filtered.fastq	7	124561	5.61974e-05
2342	T	A	R0_filtered.fastq	7	122071	5.73437e-05
2655	C	T	R0_filtered.fastq	7	105915	6.60907e-05
985	GAAAAAGAAATT	GAAAAAGGAATT	R0_filtered.fastq	6	115885	5.17755e-05
2220	A	C	R0_filtered.fastq	6	119571	5.01794e-05
456	T	C	R0_filtered.fastq	6	83207	7.21093e-05
701	G	A	R0_filtered.fastq	6	111105	5.4003e-05
796	G	T	R0_filtered.fastq	6	118324	5.07082e-05
1076	T	C	R0_filtered.fastq	6	125414	4.78415e-05
1117	C	T	R0_filtered.fastq	6	128207	4.67993e-05
1845	A	T	R0_filtered.fastq	6	128165	4.68147e-05
2213	A	C	R0_filtered.fastq	6	119122	5.03685e-05
2308	C	A	R0_filtered.fastq	6	123902	4.84254e-05
2619	C	T	R0_filtered.fastq	6	110878	5.41135e-05
2643	C	A	R0_filtered.fastq	6	107867	5.56241e-05
430	G	A	R0_filtered.fastq	5	80307	6.22611e-05
457	C	T	R0_filtered.fastq	5	85048	5.87903e-05
904	C	A	R0_filtered.fastq	5	122088	4.09541e-05
998	G	A	R0_filtered.fastq	5	123895	4.03568e-05
1203	G	A	R0_filtered.fastq	5	130019	3.84559e-05
1498	G	T	R0_filtered.fastq	5	134769	3.71005e-05
2038	G	A	R0_filtered.fastq	5	126939	3.9389e-05
2231	T	A	R0_filtered.fastq	5	120751	4.14075e-05
1797	C	A	R0_filtered.fastq	4	131627	3.03889e-05
951	C	T	R0_filtered.fastq	4	123038	3.25103e-05
1354	G	A	R0_filtered.fastq	4	131973	3.03092e-05
2010	G	A	R0_filtered.fastq	4	128288	3.11798e-05
2327	A	C	R0_filtered.fastq	3	122965	2.43972e-05
658	G	T	R0_filtered.fastq	3	108630	2.76167e-05
2081	G	C	R0_filtered.fastq	2	123236	1.6229e-05
1790	A	T	R0_filtered.fastq	2	128551	1.5558e-05
1303	G	C	R0_filtered.fastq	2	132168	1.51323e-05
1799	A	T	R0_filtered.fastq	2	130090	1.5374e-05
2379	C	G	R0_filtered.fastq	2	123628	1.61776e-05
2185	C	A	R0_filtered.fastq	2	122905	1.62727e-05
706	A	T	R0_filtered.fastq	2	110270	1.81373e-05
590	T	A	R0_filtered.fastq	2	101829	1.96408e-05
747	G	C	R0_filtered.fastq	1	115290	8.67378e-06
2333	G	C	R0_filtered.fastq	1	123818	8.07637e-06
2022	GTTTTTTTCTAC	GTTTTTTTTTCTAC	R0_filtered.fastq	0	119627
2056	GTTTTTTTCATC	GTTTTTTTTTCATC	R0_filtered.fastq	0	116454
971	A	T	R0_filtered.fastq	0	118923
1950	A	T	R0_filtered.fastq	0	126747
1248	G	C	R0_filtered.fastq	0	132312
2214	AGCC	GGCT	R0_filtered.fastq	0	122216
1018	GTG	ATA	R0_filtered.fastq	0	124385
511	TGGAGCGC	CGGGGCGC	R0_filtered.fastq	0	90070
511	TGGAGCGC	TGGGGCAC	R0_filtered.fastq	0	90070
511	TGGAGCGC	TGGGGCGT	R0_filtered.fastq	0	90070
511	TGGAGCGC	TGAGGCGC	R0_filtered.fastq	0	90070
1791	A	C	R0_filtered.fastq	0	129442
2012	G	C	R0_filtered.fastq	0	127528
					121024

## Sheet: R3
position	REF	ALT	SAMPLE	AO	DP	allele frequency
2056	GTTTTTTTCATC	GTTTTTTTTCATC	R3_filtered.fastq	1929	104546	0.0184512
1885	A	G	R3_filtered.fastq	1813	116951	0.0155022
2214	AGCC	AGCT	R3_filtered.fastq	1715	111211	0.0154211
2022	GTTTTTTTCTAC	GTTTTTTTTCTAC	R3_filtered.fastq	1561	106541	0.0146516
511	TGGAGCGC	TGGGGCGC	R3_filtered.fastq	946	85632	0.0110473
2181	C	T	R3_filtered.fastq	1074	112271	0.00956614
2022	GTTTTTTTCTAC	GTTTTTTCTAC	R3_filtered.fastq	934	106541	0.00876658		A to C	2
439	G	A	R3_filtered.fastq	684	79913	0.00855931		A to G	80
454	A	G	R3_filtered.fastq	683	81611	0.00836897		A to T	1
1521	C	T	R3_filtered.fastq	961	120534	0.00797285
1116	G	A	R3_filtered.fastq	918	115327	0.00795997		G to A	125
623	T	C	R3_filtered.fastq	756	97481	0.00775536		G to C	2
511	TGGAGCGC	TGGAGCAC	R3_filtered.fastq	581	85632	0.00678485		G to T	4
2688	G	A	R3_filtered.fastq	648	96511	0.00671426
826	G	A	R3_filtered.fastq	723	108739	0.00664895		T to A	1
1589	C	T	R3_filtered.fastq	766	120428	0.00636065		T to C	64
1036	G	A	R3_filtered.fastq	711	113896	0.00624254		T to G	0
2651	G	A	R3_filtered.fastq	632	101491	0.00622715
1866	C	T	R3_filtered.fastq	715	118240	0.00604702		C to A	2
2339	A	G	R3_filtered.fastq	651	111778	0.00582404		C to G	0
1603	G	A	R3_filtered.fastq	686	119810	0.00572573		C to T	93
1600	G	A	R3_filtered.fastq	636	120020	0.00529912
1149	A	G	R3_filtered.fastq	597	114957	0.00519325		A:T to G:C	144
490	C	T	R3_filtered.fastq	436	86192	0.00505847		G:C to A:T	218
2221	T	C	R3_filtered.fastq	541	109533	0.00493915		A:T to C:G	2
1901	A	G	R3_filtered.fastq	571	117982	0.00483972		A:T to T:A	2
985	GAAAAAGAAATT	GAAAAGGAAATT	R3_filtered.fastq	501	104685	0.00478579		G:C to C:G	2
2235	GAAAAATAC	GAGAAATAC	R3_filtered.fastq	503	107920	0.00466086		G:C to T:A	6
2349	A	G	R3_filtered.fastq	471	105972	0.00444457
2056	GTTTTTTTCATC	GTTTCTTTCATC	R3_filtered.fastq	464	104546	0.00443824		Transitions	362
2257	G	A	R3_filtered.fastq	488	112037	0.0043557		Transversions	12
2295	T	C	R3_filtered.fastq	486	113040	0.00429936
1260	C	T	R3_filtered.fastq	499	117731	0.00423848
2370	T	C	R3_filtered.fastq	462	109986	0.00420053
2607	G	A	R3_filtered.fastq	434	106060	0.00409202
2235	GAAAAATAC	GAAAATAC	R3_filtered.fastq	420	107920	0.00389177
1120	C	T	R3_filtered.fastq	447	115329	0.00387587
729	G	A	R3_filtered.fastq	399	104895	0.0038038
1518	G	A	R3_filtered.fastq	463	122367	0.0037837
1661	G	A	R3_filtered.fastq	443	117412	0.00377304
998	G	A	R3_filtered.fastq	420	111939	0.00375204
1406	A	G	R3_filtered.fastq	425	115759	0.00367142
841	G	A	R3_filtered.fastq	400	109267	0.00366076
483	C	T	R3_filtered.fastq	305	85207	0.00357952
465	T	C	R3_filtered.fastq	297	83057	0.00357586
2084	G	A	R3_filtered.fastq	395	111921	0.00352928
2446	G	A	R3_filtered.fastq	381	111347	0.00342174
2676	G	A	R3_filtered.fastq	335	98758	0.00339213
1994	A	G	R3_filtered.fastq	376	111928	0.0033593
1334	C	T	R3_filtered.fastq	393	117846	0.00333486
1202	A	G	R3_filtered.fastq	373	114282	0.00326386
1320	C	T	R3_filtered.fastq	381	117760	0.00323539
1052	G	A	R3_filtered.fastq	370	114383	0.00323475
1077	C	T	R3_filtered.fastq	370	114536	0.00323043
2118	A	G	R3_filtered.fastq	361	112239	0.00321635
2189	G	A	R3_filtered.fastq	357	111704	0.00319595
1701	GAAAAAACT	GAAAAAAACT	R3_filtered.fastq	354	110898	0.00319212
761	C	T	R3_filtered.fastq	333	105502	0.00315634
1542	G	A	R3_filtered.fastq	381	121259	0.00314203
1248	G	C	R3_filtered.fastq	371	118306	0.00313594
1666	G	A	R3_filtered.fastq	368	117642	0.00312813
1851	G	A	R3_filtered.fastq	363	116639	0.00311217
1608	A	C	R3_filtered.fastq	347	113115	0.00306767
2658	G	A	R3_filtered.fastq	302	100422	0.00300731
2377	A	G	R3_filtered.fastq	331	111579	0.00296651
879	C	T	R3_filtered.fastq	324	109645	0.00295499
1478	T	C	R3_filtered.fastq	350	118619	0.00295062
1739	A	G	R3_filtered.fastq	332	112596	0.00294859
615	T	C	R3_filtered.fastq	281	96396	0.00291506
2212	A	G	R3_filtered.fastq	322	111380	0.002891
639	GAAAAAACT	GAAAAAAACT	R3_filtered.fastq	278	96178	0.00289047
2220	A	G	R3_filtered.fastq	314	109410	0.00286994
2201	A	G	R3_filtered.fastq	312	109013	0.00286204
1300	A	G	R3_filtered.fastq	331	116622	0.00283823
2188	C	T	R3_filtered.fastq	315	111435	0.00282676
2268	GAAAAAATATG	GAAAAAAATATG	R3_filtered.fastq	304	107910	0.00281716
2491	GAAAAAATC	GAGAAAATC	R3_filtered.fastq	302	107225	0.00281651
1160	G	A	R3_filtered.fastq	324	115108	0.00281475
2373	T	C	R3_filtered.fastq	313	111338	0.00281126
430	G	A	R3_filtered.fastq	220	78457	0.00280408
2634	C	T	R3_filtered.fastq	291	104007	0.00279789
1770	C	T	R3_filtered.fastq	326	117932	0.0027643
1974	C	T	R3_filtered.fastq	315	115916	0.00271749
1843	A	G	R3_filtered.fastq	315	116823	0.00269639
2083	C	T	R3_filtered.fastq	298	111023	0.00268413
1775	A	G	R3_filtered.fastq	311	117106	0.00265571
480	T	C	R3_filtered.fastq	225	84740	0.00265518
1088	G	A	R3_filtered.fastq	305	115143	0.00264888
2220	A	C	R3_filtered.fastq	288	109410	0.0026323
1598	C	T	R3_filtered.fastq	313	120344	0.00260088
1059	G	A	R3_filtered.fastq	298	114851	0.00259467
1966	G	A	R3_filtered.fastq	304	117422	0.00258895
1665	G	A	R3_filtered.fastq	300	117193	0.00255988
1802	G	A	R3_filtered.fastq	297	117035	0.0025377
1737	T	C	R3_filtered.fastq	288	114626	0.00251252
2233	G	A	R3_filtered.fastq	281	113052	0.00248558
564	C	T	R3_filtered.fastq	230	92743	0.00247997
648	G	A	R3_filtered.fastq	246	100246	0.00245396
1062	G	A	R3_filtered.fastq	281	114885	0.00244592
1056	G	A	R3_filtered.fastq	277	114526	0.00241866
728	C	T	R3_filtered.fastq	251	104518	0.0024015
2081	G	C	R3_filtered.fastq	265	111808	0.00237013
1965	T	C	R3_filtered.fastq	274	116143	0.00235916
1615	T	C	R3_filtered.fastq	279	118264	0.00235913
2056	GTTTTTTTCATC	GTTTTTTCATC	R3_filtered.fastq	245	104546	0.00234347
912	G	T	R3_filtered.fastq	260	110982	0.00234272
2393	G	A	R3_filtered.fastq	262	112004	0.0023392
2095	C	T	R3_filtered.fastq	259	110759	0.00233841
2268	GAAAAAATATG	GAAAAATATG	R3_filtered.fastq	252	107910	0.00233528
2232	G	A	R3_filtered.fastq	261	111823	0.00233405
1126	C	T	R3_filtered.fastq	266	115860	0.00229587
2195	G	A	R3_filtered.fastq	255	111368	0.00228971
1252	C	T	R3_filtered.fastq	265	117749	0.00225055
2406	GAAAAACG	GAAAAAACG	R3_filtered.fastq	240	107933	0.0022236
2225	C	T	R3_filtered.fastq	248	111769	0.00221886
2214	AGCC	AGTC	R3_filtered.fastq	246	111211	0.00221201
664	A	G	R3_filtered.fastq	221	100604	0.00219673
1934	A	G	R3_filtered.fastq	249	113838	0.00218732
2675	T	C	R3_filtered.fastq	211	96476	0.00218707
968	T	C	R3_filtered.fastq	241	110328	0.0021844
838	G	A	R3_filtered.fastq	236	109061	0.00216393
1000	G	A	R3_filtered.fastq	245	113597	0.00215675
2433	G	A	R3_filtered.fastq	239	111408	0.00214527
1428	G	A	R3_filtered.fastq	261	121940	0.0021404
1871	C	T	R3_filtered.fastq	249	118095	0.00210847
2392	C	T	R3_filtered.fastq	235	112108	0.00209619
1046	A	G	R3_filtered.fastq	232	113276	0.00204809
2180	G	A	R3_filtered.fastq	226	111631	0.00202453
1758	C	T	R3_filtered.fastq	235	116544	0.00201641
2491	GAAAAAATC	GAAAAAAATC	R3_filtered.fastq	216	107225	0.00201446
1743	T	C	R3_filtered.fastq	230	114202	0.00201398
520	G	A	R3_filtered.fastq	180	89835	0.00200367
687	G	A	R3_filtered.fastq	204	101998	0.00200004
1461	G	A	R3_filtered.fastq	240	120864	0.0019857
1515	C	T	R3_filtered.fastq	242	122010	0.00198344
1375	T	C	R3_filtered.fastq	231	116866	0.00197662
1586	A	G	R3_filtered.fastq	236	119551	0.00197405
1119	G	A	R3_filtered.fastq	227	115381	0.00196739
2581	G	A	R3_filtered.fastq	212	108218	0.00195901
1962	C	T	R3_filtered.fastq	227	116391	0.00195032
1573	G	A	R3_filtered.fastq	235	120797	0.00194541
915	C	T	R3_filtered.fastq	214	110415	0.00193814
529	C	T	R3_filtered.fastq	173	89752	0.00192753
1793	A	G	R3_filtered.fastq	222	115215	0.00192683
2541	G	A	R3_filtered.fastq	213	110747	0.0019233
2682	G	A	R3_filtered.fastq	187	97485	0.00191824
2176	G	A	R3_filtered.fastq	205	108323	0.00189249
1007	T	C	R3_filtered.fastq	207	110555	0.00187237
2589	G	A	R3_filtered.fastq	201	108413	0.00185402
1968	G	A	R3_filtered.fastq	216	116876	0.00184811
739	A	G	R3_filtered.fastq	195	105723	0.00184444
1609	G	A	R3_filtered.fastq	215	118326	0.00181701
1938	G	A	R3_filtered.fastq	214	118201	0.00181048
1411	C	T	R3_filtered.fastq	218	121165	0.0017992
1860	C	T	R3_filtered.fastq	211	117705	0.00179262
2078	C	T	R3_filtered.fastq	200	111793	0.00178902
597	C	T	R3_filtered.fastq	171	95596	0.00178878
1873	G	A	R3_filtered.fastq	211	118139	0.00178603
786	T	C	R3_filtered.fastq	186	105364	0.00176531
509	A	G	R3_filtered.fastq	154	87420	0.00176161
972	C	T	R3_filtered.fastq	194	111682	0.00173707
1626	T	C	R3_filtered.fastq	203	117171	0.00173251
2172	A	G	R3_filtered.fastq	184	106432	0.0017288
1835	C	T	R3_filtered.fastq	203	117431	0.00172867
1109	A	G	R3_filtered.fastq	197	114262	0.00172411
719	A	G	R3_filtered.fastq	172	100125	0.00171785
1290	C	T	R3_filtered.fastq	201	117445	0.00171144
1180	A	G	R3_filtered.fastq	186	109758	0.00169464
768	TAAAAACG	TAAAACG	R3_filtered.fastq	174	103074	0.00168811
2532	C	T	R3_filtered.fastq	187	110986	0.0016849
2224	G	A	R3_filtered.fastq	187	112127	0.00166775
1837	G	A	R3_filtered.fastq	195	117308	0.00166229
622	G	A	R3_filtered.fastq	162	98058	0.00165208
1467	T	C	R3_filtered.fastq	193	116882	0.00165124
768	TAAAAACG	TAAAAAACG	R3_filtered.fastq	170	103074	0.0016493
969	G	A	R3_filtered.fastq	184	111890	0.00164447
2235	GAAAAATAC	GAAAAAATAC	R3_filtered.fastq	175	107920	0.00162157
768	TAAAAACG	TAAAAATG	R3_filtered.fastq	167	103074	0.0016202
2371	T	C	R3_filtered.fastq	177	109329	0.00161897
1269	G	A	R3_filtered.fastq	188	117277	0.00160304
1519	G	A	R3_filtered.fastq	195	122036	0.00159789
1959	C	T	R3_filtered.fastq	187	117107	0.00159683
2042	T	C	R3_filtered.fastq	177	111245	0.00159108
2080	C	T	R3_filtered.fastq	176	111122	0.00158384
906	G	A	R3_filtered.fastq	175	110969	0.00157702
590	T	A	R3_filtered.fastq	150	95223	0.00157525
560	T	C	R3_filtered.fastq	145	92463	0.00156819
802	C	T	R3_filtered.fastq	169	108155	0.00156257
2110	C	T	R3_filtered.fastq	175	112007	0.0015624
1275	G	A	R3_filtered.fastq	184	117840	0.00156144
2155	T	C	R3_filtered.fastq	172	110721	0.00155345
1218	G	A	R3_filtered.fastq	183	117834	0.00155303
2190	C	T	R3_filtered.fastq	174	112060	0.00155274
1613	G	T	R3_filtered.fastq	185	119413	0.00154925
2536	A	G	R3_filtered.fastq	170	109805	0.0015482
1055	T	C	R3_filtered.fastq	176	113715	0.00154773
1372	A	G	R3_filtered.fastq	183	118244	0.00154765
2208	C	T	R3_filtered.fastq	173	111926	0.00154566
1338	C	T	R3_filtered.fastq	183	118731	0.0015413
2674	A	G	R3_filtered.fastq	147	95499	0.00153928
2404	G	A	R3_filtered.fastq	172	111892	0.0015372
2679	C	T	R3_filtered.fastq	151	98252	0.00153686
2424	G	A	R3_filtered.fastq	171	111888	0.00152831
1588	A	G	R3_filtered.fastq	183	119771	0.00152792
2165	A	G	R3_filtered.fastq	170	111586	0.00152349
2636	G	A	R3_filtered.fastq	158	103718	0.00152336
1926	C	T	R3_filtered.fastq	180	118501	0.00151897
2610	C	T	R3_filtered.fastq	159	105480	0.00150739
1473	T	C	R3_filtered.fastq	181	120375	0.00150363
977	G	A	R3_filtered.fastq	168	112119	0.00149841
783	G	A	R3_filtered.fastq	161	107477	0.00149799
1614	C	T	R3_filtered.fastq	177	118560	0.00149291
2151	A	G	R3_filtered.fastq	163	110214	0.00147894
1910	A	G	R3_filtered.fastq	166	112380	0.00147713
1495	A	G	R3_filtered.fastq	176	119460	0.0014733
1143	A	G	R3_filtered.fastq	158	107496	0.00146982
1790	A	G	R3_filtered.fastq	169	115172	0.00146737
768	TAAAAACG	TTAAAACG	R3_filtered.fastq	151	103074	0.00146497
2384	C	T	R3_filtered.fastq	162	111426	0.00145388
1575	G	A	R3_filtered.fastq	176	121197	0.00145218
583	A	G	R3_filtered.fastq	137	94486	0.00144995
1684	A	G	R3_filtered.fastq	168	116339	0.00144406
2390	T	C	R3_filtered.fastq	159	110426	0.00143988
1209	C	T	R3_filtered.fastq	167	116356	0.00143525
2447	C	T	R3_filtered.fastq	159	110843	0.00143446
657	G	A	R3_filtered.fastq	143	100167	0.00142762
2325	T	C	R3_filtered.fastq	160	112218	0.0014258
1349	T	C	R3_filtered.fastq	164	115470	0.00142028
1956	G	A	R3_filtered.fastq	166	117355	0.00141451
1392	T	C	R3_filtered.fastq	168	118817	0.00141394
2550	G	A	R3_filtered.fastq	156	110636	0.00141003
578	T	C	R3_filtered.fastq	132	93659	0.00140937
1341	G	A	R3_filtered.fastq	167	118512	0.00140914
747	G	A	R3_filtered.fastq	148	105627	0.00140116
1431	C	T	R3_filtered.fastq	171	122130	0.00140015
489	G	A	R3_filtered.fastq	120	85710	0.00140007
681	C	T	R3_filtered.fastq	141	100729	0.0013998
2250	T	C	R3_filtered.fastq	158	112900	0.00139947
980	T	C	R3_filtered.fastq	156	111505	0.00139904
621	C	T	R3_filtered.fastq	134	96583	0.00138741
1065	T	C	R3_filtered.fastq	157	113793	0.0013797
1641	C	T	R3_filtered.fastq	162	117517	0.00137852
2141	T	C	R3_filtered.fastq	154	112163	0.001373
1060	C	T	R3_filtered.fastq	157	114447	0.00137181
1554	G	A	R3_filtered.fastq	167	121813	0.00137095
1674	G	A	R3_filtered.fastq	160	116835	0.00136945
474	G	A	R3_filtered.fastq	114	83964	0.00135772
1310	A	G	R3_filtered.fastq	159	117530	0.00135285
716	A	G	R3_filtered.fastq	141	104539	0.00134878
2673	A	G	R3_filtered.fastq	111	82558	0.00134451
1876	A	G	R3_filtered.fastq	158	117540	0.00134422
1242	A	G	R3_filtered.fastq	158	117681	0.00134261
1425	G	A	R3_filtered.fastq	163	121655	0.00133985
2619	C	T	R3_filtered.fastq	141	105291	0.00133915
1296	G	A	R3_filtered.fastq	158	118172	0.00133703
503	G	A	R3_filtered.fastq	116	86829	0.00133596
1821	A	G	R3_filtered.fastq	154	116236	0.00132489
579	T	C	R3_filtered.fastq	124	93808	0.00132185
639	GAAAAAACT	AAAAAAACT	R3_filtered.fastq	127	96178	0.00132047
2631	T	C	R3_filtered.fastq	137	103838	0.00131936
2386	A	G	R3_filtered.fastq	148	112181	0.0013193
2289	G	A	R3_filtered.fastq	151	114889	0.00131431
1074	G	A	R3_filtered.fastq	151	114995	0.0013131
945	A	G	R3_filtered.fastq	143	108991	0.00131203
2347	A	G	R3_filtered.fastq	143	109104	0.00131068
1927	A	G	R3_filtered.fastq	154	117501	0.00131063
1969	C	T	R3_filtered.fastq	152	116366	0.00130622
1767	G	A	R3_filtered.fastq	153	117304	0.0013043
1091	A	G	R3_filtered.fastq	146	111963	0.001304
2291	C	T	R3_filtered.fastq	149	114376	0.00130272
1185	A	G	R3_filtered.fastq	135	104006	0.001298
2109	G	A	R3_filtered.fastq	145	111880	0.00129603
1489	A	G	R3_filtered.fastq	158	121924	0.00129589
1524	A	G	R3_filtered.fastq	149	115030	0.00129531
1401	A	G	R3_filtered.fastq	155	119907	0.00129267
985	GAAAAAGAAATT	GAAAAGAAATT	R3_filtered.fastq	135	104685	0.00128958
1933	A	G	R3_filtered.fastq	151	117094	0.00128956
2529	A	G	R3_filtered.fastq	142	110198	0.00128859
790	G	A	R3_filtered.fastq	136	105701	0.00128665
702	C	T	R3_filtered.fastq	131	102073	0.0012834
2445	T	C	R3_filtered.fastq	141	110155	0.00128001
1443	C	T	R3_filtered.fastq	155	121473	0.001276
2363	C	T	R3_filtered.fastq	143	112442	0.00127177
1677	T	C	R3_filtered.fastq	146	115212	0.00126723
1110	C	T	R3_filtered.fastq	146	115242	0.0012669
1607	A	G	R3_filtered.fastq	149	118006	0.00126265
473	C	T	R3_filtered.fastq	105	83307	0.0012604
718	A	G	R3_filtered.fastq	130	103375	0.00125756
1035	G	A	R3_filtered.fastq	143	113818	0.00125639
882	GAAAAAATTTAAG	GAAAAAAATTTAAG	R3_filtered.fastq	128	102086	0.00125384
2099	T	C	R3_filtered.fastq	139	111091	0.00125123
1362	T	C	R3_filtered.fastq	146	116780	0.00125021
1693	G	A	R3_filtered.fastq	145	116327	0.00124649
508	A	G	R3_filtered.fastq	110	88386	0.00124454
1803	C	T	R3_filtered.fastq	146	117380	0.00124382
2177	C	T	R3_filtered.fastq	137	110776	0.00123673
2428	G	A	R3_filtered.fastq	138	111607	0.00123648
1528	G	A	R3_filtered.fastq	151	122229	0.00123539
2500	A	G	R3_filtered.fastq	138	112028	0.00123183
2187	G	A	R3_filtered.fastq	138	112117	0.00123086
1179	A	G	R3_filtered.fastq	141	114677	0.00122954
2186	C	A	R3_filtered.fastq	137	111676	0.00122676
2612	ATTTTGA	ATTTCGA	R3_filtered.fastq	125	101897	0.00122673
2223	C	T	R3_filtered.fastq	138	112554	0.00122608
2284	G	A	R3_filtered.fastq	140	114349	0.00122432
966	G	A	R3_filtered.fastq	136	111204	0.00122298
1129	C	T	R3_filtered.fastq	141	115519	0.00122058
1409	A	G	R3_filtered.fastq	142	116549	0.00121837
2504	C	T	R3_filtered.fastq	134	111515	0.00120163
2580	G	A	R3_filtered.fastq	130	108454	0.00119866
2301	T	C	R3_filtered.fastq	135	112676	0.00119813
2683	G	A	R3_filtered.fastq	117	97756	0.00119686
842	G	A	R3_filtered.fastq	130	108786	0.00119501
1319	G	A	R3_filtered.fastq	141	118154	0.00119336
497	G	A	R3_filtered.fastq	103	86837	0.00118613
1500	C	T	R3_filtered.fastq	144	121986	0.00118046
780	C	T	R3_filtered.fastq	125	106814	0.00117026
2427	T	C	R3_filtered.fastq	131	111965	0.00117001
1176	T	C	R3_filtered.fastq	134	114816	0.00116708
760	G	A	R3_filtered.fastq	124	106496	0.00116436
1458	T	C	R3_filtered.fastq	140	120336	0.00116341
2133	T	C	R3_filtered.fastq	127	109312	0.00116181
1380	CAAAACCACG	CAAACCACG	R3_filtered.fastq	131	113123	0.00115803
2245	A	G	R3_filtered.fastq	131	113229	0.00115695
1360	A	G	R3_filtered.fastq	136	117615	0.00115632
971	A	T	R3_filtered.fastq	125	108237	0.00115487
1195	T	C	R3_filtered.fastq	127	110079	0.00115372
2582	C	T	R3_filtered.fastq	125	108708	0.00114987
2256	C	T	R3_filtered.fastq	130	113073	0.0011497
1299	C	T	R3_filtered.fastq	136	118320	0.00114943
1935	A	G	R3_filtered.fastq	133	116045	0.00114611
2434	A	G	R3_filtered.fastq	128	111849	0.0011444
1105	G	A	R3_filtered.fastq	132	115375	0.0011441
528	G	A	R3_filtered.fastq	103	90174	0.00114224
1881	T	C	R3_filtered.fastq	135	118272	0.00114144
1814	A	G	R3_filtered.fastq	132	116098	0.00113697
2145	T	C	R3_filtered.fastq	128	112636	0.0011364
526	C	T	R3_filtered.fastq	102	90211	0.00113068
2149	T	C	R3_filtered.fastq	125	111289	0.0011232
2182	A	G	R3_filtered.fastq	125	111392	0.00112216
1812	G	A	R3_filtered.fastq	132	117726	0.00112125
960	T	C	R3_filtered.fastq	123	110404	0.00111409
746	C	T	R3_filtered.fastq	118	106140	0.00111174
2682	G	T	R3_filtered.fastq	108	97485	0.00110786
950	G	A	R3_filtered.fastq	123	111041	0.0011077
1399	G	A	R3_filtered.fastq	133	120159	0.00110687
1622	G	A	R3_filtered.fastq	131	118552	0.001105
1029	G	A	R3_filtered.fastq	126	114203	0.0011033
1113	C	T	R3_filtered.fastq	127	115423	0.0011003
1944	G	A	R3_filtered.fastq	129	117819	0.0010949
432	T	C	R3_filtered.fastq	86	78594	0.00109423
2612	ATTTTGA	ATTTGA	R3_filtered.fastq	111	101897	0.00108934
1085	A	G	R3_filtered.fastq	124	114517	0.00108281
2089	C	T	R3_filtered.fastq	119	110036	0.00108146
2609	A	G	R3_filtered.fastq	113	104916	0.00107705
1461	G	T	R3_filtered.fastq	130	120864	0.00107559
2081	G	A	R3_filtered.fastq	120	111808	0.00107327
502	G	A	R3_filtered.fastq	94	87693	0.00107192
1685	A	G	R3_filtered.fastq	124	115742	0.00107135
2406	GAAAAACG	GAAAACG	R3_filtered.fastq	115	107933	0.00106548
1755	G	A	R3_filtered.fastq	125	117455	0.00106424
2124	C	T	R3_filtered.fastq	119	112143	0.00106115
942	T	C	R3_filtered.fastq	116	109644	0.00105797
625	A	G	R3_filtered.fastq	105	99311	0.00105728
818	A	G	R3_filtered.fastq	108	102153	0.00105724
1624	A	G	R3_filtered.fastq	125	118418	0.00105558
831	C	T	R3_filtered.fastq	115	108960	0.00105543
918	G	A	R3_filtered.fastq	117	110913	0.00105488
2077	G	A	R3_filtered.fastq	118	111983	0.00105373
1230	C	T	R3_filtered.fastq	124	117734	0.00105322
1587	C	T	R3_filtered.fastq	127	120711	0.0010521
803	T	C	R3_filtered.fastq	114	108630	0.00104943
1057	C	T	R3_filtered.fastq	120	114759	0.00104567
1978	G	A	R3_filtered.fastq	122	116893	0.00104369
1509	T	C	R3_filtered.fastq	125	120087	0.00104091
1844	A	G	R3_filtered.fastq	120	115312	0.00104065
1258	A	G	R3_filtered.fastq	121	116299	0.00104042
693	C	T	R3_filtered.fastq	107	102914	0.0010397
1797	C	T	R3_filtered.fastq	122	117373	0.00103942
1798	G	A	R3_filtered.fastq	122	117393	0.00103924
1104	T	C	R3_filtered.fastq	119	114510	0.00103921
1323	G	A	R3_filtered.fastq	123	118424	0.00103864
902	T	C	R3_filtered.fastq	114	109890	0.0010374
2307	C	T	R3_filtered.fastq	118	113811	0.00103681
2075	G	A	R3_filtered.fastq	116	112041	0.00103534
1416	T	C	R3_filtered.fastq	121	117142	0.00103293
843	C	T	R3_filtered.fastq	112	109258	0.0010251
678	T	C	R3_filtered.fastq	103	101074	0.00101906
954	C	T	R3_filtered.fastq	113	111042	0.00101763
830	G	A	R3_filtered.fastq	110	108175	0.00101687
1051	C	T	R3_filtered.fastq	116	114237	0.00101543
1569	T	C	R3_filtered.fastq	118	116440	0.0010134
1008	G	A	R3_filtered.fastq	115	113579	0.00101251
1667	A	G	R3_filtered.fastq	119	117706	0.00101099
1080	T	C	R3_filtered.fastq	106	104957	0.00100994
1989	G	A	R3_filtered.fastq	116	115124	0.00100761
2344	A	G	R3_filtered.fastq	113	112266	0.00100654
904	C	A	R3_filtered.fastq	111	110297	0.00100637
1125	T	C	R3_filtered.fastq	116	115302	0.00100605
1863	C	T	R3_filtered.fastq	119	118331	0.00100565
1350	T	C	R3_filtered.fastq	118	117433	0.00100483
2056	GTTTTTTTCATC	GTTTTTTTTTCATC	R3_filtered.fastq	105	104546	0.00100434
708	T	C	R3_filtered.fastq	101	100600	0.00100398
2335	G	A	R3_filtered.fastq	113	112866	0.00100119
2293	G	A	R3_filtered.fastq	114	113867	0.00100117
2400	G	A	R3_filtered.fastq	112	111903	0.00100087
2017	T	C	R3_filtered.fastq	107	107392	0.00099635	0.892876
2088	G	A	R3_filtered.fastq	111	111467	0.00099581
1450	G	A	R3_filtered.fastq	121	121534	0.000995606
2206	A	G	R3_filtered.fastq	110	110834	0.000992475
2262	T	C	R3_filtered.fastq	109	110246	0.000988698
2491	GAAAAAATC	GAAAAAATT	R3_filtered.fastq	106	107225	0.000988575
1161	C	T	R3_filtered.fastq	113	114307	0.000988566
1303	G	A	R3_filtered.fastq	116	118062	0.000982535
1128	G	A	R3_filtered.fastq	113	115291	0.000980129
1731	G	A	R3_filtered.fastq	113	116363	0.000971099
1311	C	T	R3_filtered.fastq	115	118486	0.000970579
1695	T	C	R3_filtered.fastq	112	115509	0.000969621
2591	C	T	R3_filtered.fastq	104	107912	0.000963748
765	C	T	R3_filtered.fastq	103	106887	0.000963634
566	A	G	R3_filtered.fastq	88	91520	0.000961538
635	G	A	R3_filtered.fastq	95	99015	0.000959451
999	C	T	R3_filtered.fastq	108	112780	0.000957617
2280	C	T	R3_filtered.fastq	109	114015	0.000956015
2304	C	T	R3_filtered.fastq	109	114141	0.000954959
792	A	G	R3_filtered.fastq	102	107083	0.000952532
1662	C	T	R3_filtered.fastq	112	118060	0.00094867
1963	G	A	R3_filtered.fastq	111	117026	0.000948507
2074	C	T	R3_filtered.fastq	106	112052	0.000945989
2288	T	C	R3_filtered.fastq	107	113769	0.000940502
2406	GAAAAACG	GAAAAATG	R3_filtered.fastq	101	107933	0.000935766
1660	G	A	R3_filtered.fastq	110	117632	0.00093512
2526	C	T	R3_filtered.fastq	104	111287	0.000934521
1239	C	T	R3_filtered.fastq	110	117859	0.000933319
1170	G	A	R3_filtered.fastq	108	116048	0.000930649
1400	C	T	R3_filtered.fastq	112	120393	0.000930287
2122	A	G	R3_filtered.fastq	100	108165	0.000924513
2337	G	A	R3_filtered.fastq	103	112580	0.000914905
801	G	A	R3_filtered.fastq	99	108412	0.000913183
636	C	T	R3_filtered.fastq	90	98781	0.000911106
2138	G	A	R3_filtered.fastq	102	112152	0.00090948
2055	A	G	R3_filtered.fastq	102	112220	0.000908929
1014	T	C	R3_filtered.fastq	101	111153	0.000908657
846	T	C	R3_filtered.fastq	98	107898	0.000908265
2598	C	T	R3_filtered.fastq	97	107462	0.000902645
659	T	C	R3_filtered.fastq	86	95507	0.000900458
1146	T	C	R3_filtered.fastq	104	115622	0.000899483
1811	T	C	R3_filtered.fastq	104	116394	0.000893517
666	A	G	R3_filtered.fastq	89	100695	0.000883857
2650	C	T	R3_filtered.fastq	89	101525	0.000876631
849	C	T	R3_filtered.fastq	96	109511	0.000876624
2115	T	C	R3_filtered.fastq	94	107391	0.000875306
2183	G	A	R3_filtered.fastq	98	112071	0.000874446
587	G	A	R3_filtered.fastq	83	95197	0.000871876
533	A	G	R3_filtered.fastq	78	90107	0.000865638
982	A	G	R3_filtered.fastq	96	111097	0.00086411
1068	C	T	R3_filtered.fastq	98	113549	0.000863064
1017	T	C	R3_filtered.fastq	93	107809	0.000862637
1233	T	C	R3_filtered.fastq	101	117250	0.000861407
819	A	G	R3_filtered.fastq	86	100019	0.000859837
1742	G	A	R3_filtered.fastq	100	116713	0.000856803
2148	T	C	R3_filtered.fastq	95	110951	0.000856234
2199	C	T	R3_filtered.fastq	96	112412	0.000854001
1681	A	G	R3_filtered.fastq	100	117340	0.000852224
442	C	T	R3_filtered.fastq	68	80033	0.00084965
1380	CAAAACCACG	CAAGACCACG	R3_filtered.fastq	96	113123	0.000848634
1647	A	G	R3_filtered.fastq	99	117319	0.000843853
2354	A	G	R3_filtered.fastq	89	106290	0.000837332
908	C	T	R3_filtered.fastq	93	111117	0.000836956
1227	T	C	R3_filtered.fastq	96	115703	0.000829711
1352	A	G	R3_filtered.fastq	96	116775	0.000822094
2328	A	G	R3_filtered.fastq	92	111976	0.000821605
1909	A	G	R3_filtered.fastq	95	116054	0.000818584
1106	A	G	R3_filtered.fastq	92	113126	0.000813252
1701	GAAAAAACT	AAAAAAACT	R3_filtered.fastq	90	110898	0.000811557
1187	G	A	R3_filtered.fastq	94	116086	0.000809744
1842	T	C	R3_filtered.fastq	94	116117	0.000809528
2214	AGCC	CGCC	R3_filtered.fastq	90	111211	0.000809272
1240	G	A	R3_filtered.fastq	94	117098	0.000802746
1363	G	A	R3_filtered.fastq	95	118698	0.00080035
1140	T	C	R3_filtered.fastq	92	115178	0.000798764
651	G	A	R3_filtered.fastq	80	100192	0.000798467
594	C	T	R3_filtered.fastq	75	93934	0.000798433
2577	A	G	R3_filtered.fastq	85	106471	0.000798339
2051	T	C	R3_filtered.fastq	89	111573	0.000797684
2681	C	T	R3_filtered.fastq	78	97973	0.000796138
1925	G	A	R3_filtered.fastq	93	117268	0.000793055
951	C	T	R3_filtered.fastq	88	111074	0.000792265
1380	CAAAACCACG	CAAAACCATG	R3_filtered.fastq	89	113123	0.000786754
537	C	T	R3_filtered.fastq	71	90462	0.00078486
1980	C	T	R3_filtered.fastq	91	116600	0.000780446
1723	C	T	R3_filtered.fastq	91	116652	0.000780098
944	C	T	R3_filtered.fastq	86	110732	0.00077665
1263	C	T	R3_filtered.fastq	91	117255	0.000776086
725	G	A	R3_filtered.fastq	81	104373	0.000776063
2185	C	T	R3_filtered.fastq	87	112195	0.000775436
2287	C	T	R3_filtered.fastq	89	114805	0.000775228
2418	C	T	R3_filtered.fastq	87	112241	0.000775118
561	G	A	R3_filtered.fastq	72	93028	0.000773961
2171	T	C	R3_filtered.fastq	85	110394	0.000769969
1550	C	T	R3_filtered.fastq	93	121793	0.000763591
2087	T	C	R3_filtered.fastq	82	107696	0.000761402
2454	C	T	R3_filtered.fastq	84	111023	0.0007566
758	A	G	R3_filtered.fastq	79	104675	0.000754717
2316	G	A	R3_filtered.fastq	85	113056	0.00075184
1602	C	T	R3_filtered.fastq	90	119828	0.000751077
1368	A	G	R3_filtered.fastq	87	115878	0.00075079
2406	GAAAAACG	GAGAAACG	R3_filtered.fastq	81	107933	0.000750466
1822	C	T	R3_filtered.fastq	88	117654	0.000747956
1410	G	A	R3_filtered.fastq	90	120356	0.000747782
673	A	G	R3_filtered.fastq	76	101965	0.000745354
2549	C	T	R3_filtered.fastq	82	110105	0.000744744
1513	C	T	R3_filtered.fastq	91	122259	0.000744321
2558	A	G	R3_filtered.fastq	81	109244	0.000741459
1950	A	G	R3_filtered.fastq	84	113449	0.000740421
1018	GTG	GTA	R3_filtered.fastq	83	112120	0.000740278
1668	A	G	R3_filtered.fastq	76	103360	0.000735294
882	GAAAAAATTTAAG	GAAAAAATTCAAG	R3_filtered.fastq	75	102086	0.000734675
737	A	G	R3_filtered.fastq	77	105026	0.000733152
1975	G	A	R3_filtered.fastq	85	115968	0.000732961
1271	A	G	R3_filtered.fastq	85	117599	0.000722795
1613	G	A	R3_filtered.fastq	86	119413	0.00072019
1597	A	G	R3_filtered.fastq	86	119541	0.000719418
985	GAAAAAGAAATT	GAAAAAAGAAATT	R3_filtered.fastq	75	104685	0.000716435
1380	CAAAACCACG	TAAAACCACG	R3_filtered.fastq	81	113123	0.000716035
671	C	T	R3_filtered.fastq	71	99288	0.000715091
970	A	G	R3_filtered.fastq	78	109610	0.000711614
2153	T	C	R3_filtered.fastq	77	108261	0.000711244
682	A	G	R3_filtered.fastq	73	103066	0.000708284
1426	C	T	R3_filtered.fastq	86	121510	0.000707761
1193	G	A	R3_filtered.fastq	82	115937	0.000707281
741	A	G	R3_filtered.fastq	74	104646	0.000707146
2298	A	G	R3_filtered.fastq	77	109117	0.000705665
1878	A	G	R3_filtered.fastq	81	114935	0.000704746
1482	G	A	R3_filtered.fastq	86	122097	0.000704358
608	G	A	R3_filtered.fastq	67	95219	0.000703641
2228	G	A	R3_filtered.fastq	79	112726	0.000700814
963	G	A	R3_filtered.fastq	78	111346	0.000700519
1536	A	G	R3_filtered.fastq	84	120118	0.000699312
1604	C	T	R3_filtered.fastq	84	120139	0.00069919
924	G	A	R3_filtered.fastq	77	110320	0.00069797
1096	G	A	R3_filtered.fastq	80	114994	0.000695688
434	A	G	R3_filtered.fastq	55	79192	0.000694515
1808	T	C	R3_filtered.fastq	80	115268	0.000694035
1168	C	T	R3_filtered.fastq	80	115996	0.000689679
1305	T	C	R3_filtered.fastq	81	117598	0.000688787
2235	GAAAAATAC	AAAAAATAC	R3_filtered.fastq	74	107920	0.000685693
1254	G	A	R3_filtered.fastq	81	118190	0.000685337
2649	G	A	R3_filtered.fastq	70	102349	0.000683934
2302	G	A	R3_filtered.fastq	78	114102	0.000683599
444	G	A	R3_filtered.fastq	55	80557	0.000682746
633	C	T	R3_filtered.fastq	68	99644	0.000682429
2169	A	G	R3_filtered.fastq	76	111381	0.000682343
2379	C	T	R3_filtered.fastq	77	113054	0.00068109
1657	A	G	R3_filtered.fastq	80	117520	0.000680735
2268	GAAAAAATATG	GAAGAAATATG	R3_filtered.fastq	73	107910	0.00067649
2235	GAAAAATAC	GAAAAATAT	R3_filtered.fastq	73	107920	0.000676427
1738	A	G	R3_filtered.fastq	77	114644	0.000671644
1229	G	A	R3_filtered.fastq	79	117721	0.000671078
1953	T	C	R3_filtered.fastq	78	116488	0.000669597
599	A	G	R3_filtered.fastq	63	94160	0.000669074
1560	T	C	R3_filtered.fastq	80	120357	0.000664689
1231	G	A	R3_filtered.fastq	78	117350	0.000664678
2487	C	T	R3_filtered.fastq	74	111475	0.000663826
736	T	C	R3_filtered.fastq	69	104313	0.000661471
1894	A	G	R3_filtered.fastq	78	118143	0.000660217
2054	T	C	R3_filtered.fastq	73	110955	0.000657924
2279	G	A	R3_filtered.fastq	75	114085	0.000657405
1920	C	T	R3_filtered.fastq	78	119241	0.000654137
840	C	T	R3_filtered.fastq	71	109241	0.000649939
1857	A	G	R3_filtered.fastq	75	115533	0.000649165
2156	A	G	R3_filtered.fastq	71	109563	0.000648029
2553	T	C	R3_filtered.fastq	71	109671	0.000647391
1312	A	G	R3_filtered.fastq	75	116092	0.000646039
1610	C	T	R3_filtered.fastq	77	119438	0.000644686
807	T	C	R3_filtered.fastq	69	107545	0.000641592
2661	A	G	R3_filtered.fastq	61	95942	0.000635801
1222	A	G	R3_filtered.fastq	74	116788	0.000633627
1347	G	A	R3_filtered.fastq	75	118773	0.000631457
2268	GAAAAAATATG	GAAAAGATATG	R3_filtered.fastq	68	107910	0.000630155
1446	A	G	R3_filtered.fastq	75	119277	0.000628788
600	A	G	R3_filtered.fastq	57	90743	0.000628148
532	A	G	R3_filtered.fastq	57	90866	0.000627297
882	GAAAAAATTTAAG	GAAGAAATTTAAG	R3_filtered.fastq	64	102086	0.000626922
939	T	C	R3_filtered.fastq	67	106906	0.000626719
2132	T	C	R3_filtered.fastq	61	97575	0.00062516
2647	C	T	R3_filtered.fastq	64	102414	0.000624915
834	G	A	R3_filtered.fastq	68	109156	0.000622962
1365	C	T	R3_filtered.fastq	74	118918	0.000622278
1376	A	G	R3_filtered.fastq	72	116242	0.000619397
1344	T	C	R3_filtered.fastq	73	118268	0.000617242
1493	A	G	R3_filtered.fastq	75	121884	0.000615339
1568	T	C	R3_filtered.fastq	72	117075	0.00061499
2566	G	A	R3_filtered.fastq	67	109320	0.00061288
690	C	T	R3_filtered.fastq	62	101258	0.000612297
2375	C	T	R3_filtered.fastq	69	112860	0.000611377
2194	C	A	R3_filtered.fastq	68	111336	0.000610764
1472	G	A	R3_filtered.fastq	74	121263	0.000610244
1826	A	G	R3_filtered.fastq	71	116614	0.000608846
1248	G	A	R3_filtered.fastq	72	118306	0.000608591
559	A	G	R3_filtered.fastq	55	90545	0.000607433
1760	A	G	R3_filtered.fastq	71	117042	0.00060662
1449	T	C	R3_filtered.fastq	73	120981	0.000603401
2056	GTTTTTTTCATC	GTTTTCTTCATC	R3_filtered.fastq	63	104546	0.000602606
1664	C	T	R3_filtered.fastq	71	117882	0.000602297
1167	T	C	R3_filtered.fastq	69	114562	0.000602294
2353	A	G	R3_filtered.fastq	67	112054	0.000597926
1134	C	T	R3_filtered.fastq	69	115509	0.000597356
745	A	G	R3_filtered.fastq	63	105712	0.000595959
1084	G	A	R3_filtered.fastq	68	114728	0.000592706
1512	T	C	R3_filtered.fastq	72	122133	0.000589521
1277	T	C	R3_filtered.fastq	68	115573	0.000588373
1551	G	A	R3_filtered.fastq	71	120940	0.000587068
634	A	G	R3_filtered.fastq	58	98946	0.000586178
1095	T	C	R3_filtered.fastq	66	112906	0.000584557
1317	C	T	R3_filtered.fastq	69	118136	0.000584073
2056	GTTTTTTTCATC	GTTTTTTTCATT	R3_filtered.fastq	61	104546	0.000583475
752	A	G	R3_filtered.fastq	62	106318	0.000583156
2429	C	T	R3_filtered.fastq	65	111474	0.000583096
1656	G	A	R3_filtered.fastq	69	118460	0.000582475
2595	T	C	R3_filtered.fastq	62	106451	0.000582428
2450	A	G	R3_filtered.fastq	65	111872	0.000581021
733	G	A	R3_filtered.fastq	61	105063	0.000580604
437	C	T	R3_filtered.fastq	46	79560	0.00057818
2327	A	G	R3_filtered.fastq	65	112458	0.000577994
1274	T	C	R3_filtered.fastq	68	117738	0.000577554
1023	T	C	R3_filtered.fastq	62	107672	0.000575823
1422	G	A	R3_filtered.fastq	70	121660	0.000575374
1123	A	G	R3_filtered.fastq	66	114794	0.000574943
1329	T	C	R3_filtered.fastq	67	117883	0.00056836
882	GAAAAAATTTAAG	GAAAAAATTTGAG	R3_filtered.fastq	58	102086	0.000568148
2150	A	G	R3_filtered.fastq	63	110993	0.000567603
507	T	C	R3_filtered.fastq	50	88198	0.000566906
477	C	T	R3_filtered.fastq	48	84768	0.000566251
2509	A	G	R3_filtered.fastq	63	111426	0.000565398
1825	G	A	R3_filtered.fastq	66	117340	0.000562468
2399	A	G	R3_filtered.fastq	63	112041	0.000562294
1191	C	T	R3_filtered.fastq	65	115963	0.000560524
2049	T	C	R3_filtered.fastq	63	112724	0.000558887
1971	G	A	R3_filtered.fastq	65	116658	0.000557184
742	A	G	R3_filtered.fastq	58	104452	0.000555279
2309	C	T	R3_filtered.fastq	63	113536	0.00055489
876	C	T	R3_filtered.fastq	61	110245	0.000553313
1558	G	A	R3_filtered.fastq	67	121200	0.000552805
2420	G	A	R3_filtered.fastq	62	112358	0.000551808
804	G	A	R3_filtered.fastq	60	108796	0.000551491
940	T	C	R3_filtered.fastq	60	108874	0.000551096
2013	T	C	R3_filtered.fastq	61	110793	0.000550576
738	C	T	R3_filtered.fastq	58	105584	0.000549326
854	T	C	R3_filtered.fastq	59	107463	0.000549026
882	GAAAAAATTTAAG	GAAAAAATTTAGG	R3_filtered.fastq	56	102086	0.000548557
2113	T	C	R3_filtered.fastq	61	111415	0.000547503
1490	A	G	R3_filtered.fastq	65	118764	0.000547304
661	A	G	R3_filtered.fastq	55	100609	0.000546671
768	TAAAAACG	TAAAGACG	R3_filtered.fastq	56	103074	0.000543299
1561	G	A	R3_filtered.fastq	66	121615	0.000542696
740	A	G	R3_filtered.fastq	56	103635	0.000540358
1683	T	C	R3_filtered.fastq	63	116954	0.000538673
1279	A	G	R3_filtered.fastq	63	116985	0.000538531
1514	G	A	R3_filtered.fastq	65	120866	0.000537786
701	G	A	R3_filtered.fastq	55	102518	0.000536491
1585	T	C	R3_filtered.fastq	64	119331	0.000536323
2463	C	T	R3_filtered.fastq	60	111981	0.000535805
1861	G	A	R3_filtered.fastq	63	117809	0.000534764
1805	A	G	R3_filtered.fastq	60	112383	0.000533889
2441	A	G	R3_filtered.fastq	59	110667	0.000533131
2372	T	C	R3_filtered.fastq	58	108804	0.000533069
1437	G	A	R3_filtered.fastq	65	122035	0.000532634
861	T	C	R3_filtered.fastq	58	108927	0.000532467
1107	A	G	R3_filtered.fastq	60	112783	0.000531995
1964	T	C	R3_filtered.fastq	59	112495	0.000524468
1503	T	C	R3_filtered.fastq	60	114479	0.000524114
695	T	C	R3_filtered.fastq	53	101413	0.000522615
1099	T	C	R3_filtered.fastq	59	113922	0.000517898
2586	T	C	R3_filtered.fastq	55	106281	0.000517496
709	G	A	R3_filtered.fastq	53	102708	0.000516026
2652	C	T	R3_filtered.fastq	52	101765	0.000510981
882	GAAAAAATTTAAG	AAAAAAATTTAAG	R3_filtered.fastq	52	102086	0.000509374
2022	GTTTTTTTCTAC	GTTTTTTTTTCTAC	R3_filtered.fastq	54	106541	0.000506847
948	C	T	R3_filtered.fastq	56	111066	0.000504205
1325	A	G	R3_filtered.fastq	58	115649	0.000501518
1659	C	T	R3_filtered.fastq	59	118002	0.000499992
2022	GTTTTTTTCTAC	GTTTTTTCCTAC	R3_filtered.fastq	53	106541	0.000497461
735	T	C	R3_filtered.fastq	51	102538	0.000497377
585	C	T	R3_filtered.fastq	47	94693	0.000496341
1617	T	C	R3_filtered.fastq	59	118888	0.000496265
1340	C	T	R3_filtered.fastq	59	118963	0.000495953
929	A	G	R3_filtered.fastq	54	108976	0.000495522
2213	A	C	R3_filtered.fastq	54	109460	0.000493331
1928	A	G	R3_filtered.fastq	56	113808	0.000492057
1746	T	C	R3_filtered.fastq	57	115886	0.000491863
629	A	G	R3_filtered.fastq	47	97048	0.000484296
2281	G	A	R3_filtered.fastq	55	114518	0.000480274
1692	C	T	R3_filtered.fastq	56	116685	0.000479925
1605	A	G	R3_filtered.fastq	57	119107	0.000478561
847	G	A	R3_filtered.fastq	52	109572	0.000474574
2565	C	T	R3_filtered.fastq	52	109603	0.00047444
1815	A	G	R3_filtered.fastq	51	107667	0.000473683
1895	C	T	R3_filtered.fastq	56	118376	0.000473069
975	C	T	R3_filtered.fastq	53	112089	0.000472839
1103	A	G	R3_filtered.fastq	54	114446	0.000471838
543	T	C	R3_filtered.fastq	42	89072	0.000471529
2334	C	T	R3_filtered.fastq	53	112663	0.00047043
844	A	G	R3_filtered.fastq	51	108419	0.000470397
1870	A	G	R3_filtered.fastq	55	117348	0.000468691
985	GAAAAAGAAATT	GAAAAAGAAATC	R3_filtered.fastq	49	104685	0.000468071
727	C	T	R3_filtered.fastq	49	105087	0.00046628
1394	A	G	R3_filtered.fastq	55	118301	0.000464916
1083	C	T	R3_filtered.fastq	53	114387	0.000463339
2490	T	C	R3_filtered.fastq	51	110314	0.000462317
591	G	A	R3_filtered.fastq	44	95297	0.000461714
2140	T	C	R3_filtered.fastq	51	110563	0.000461275
2259	A	G	R3_filtered.fastq	51	110594	0.000461146
1090	A	G	R3_filtered.fastq	50	108530	0.000460702
1172	C	T	R3_filtered.fastq	53	115736	0.000457939
2638	T	C	R3_filtered.fastq	47	102717	0.000457568
567	A	G	R3_filtered.fastq	41	89924	0.000455941
983	A	G	R3_filtered.fastq	50	109736	0.000455639
1288	T	C	R3_filtered.fastq	53	116331	0.000455597
2406	GAAAAACG	GAAGAACG	R3_filtered.fastq	49	107933	0.000453985
2022	GTTTTTTTCTAC	GTTTCTTTCTAC	R3_filtered.fastq	48	106541	0.000450531
814	A	G	R3_filtered.fastq	48	106734	0.000449716
1725	C	T	R3_filtered.fastq	52	115852	0.000448849
654	T	C	R3_filtered.fastq	45	100827	0.000446309
2343	C	T	R3_filtered.fastq	50	112087	0.000446082
1470	C	T	R3_filtered.fastq	54	121529	0.000444338
2178	A	G	R3_filtered.fastq	49	110699	0.000442642
2547	C	T	R3_filtered.fastq	49	110794	0.000442262
1929	A	G	R3_filtered.fastq	50	113443	0.00044075
2056	GTTTTTTTCATC	GTTCTTTTCATC	R3_filtered.fastq	46	104546	0.000439998
936	T	C	R3_filtered.fastq	48	109610	0.000437916
2475	T	C	R3_filtered.fastq	48	110059	0.00043613
2268	GAAAAAATATG	GAAAAAATATA	R3_filtered.fastq	47	107910	0.000435548
2159	A	G	R3_filtered.fastq	47	108050	0.000434984
1940	A	G	R3_filtered.fastq	50	115049	0.000434597
1089	T	C	R3_filtered.fastq	49	113190	0.0004329
456	T	C	R3_filtered.fastq	35	80901	0.000432628
1804	A	G	R3_filtered.fastq	50	115579	0.000432605
2537	A	G	R3_filtered.fastq	47	108809	0.00043195
1545	G	A	R3_filtered.fastq	52	122139	0.000425744
2139	T	C	R3_filtered.fastq	45	106127	0.00042402
928	A	G	R3_filtered.fastq	46	108541	0.000423803
1038	T	C	R3_filtered.fastq	48	113409	0.000423247
692	T	C	R3_filtered.fastq	43	101804	0.00042238
656	C	T	R3_filtered.fastq	42	99575	0.000421793
2294	C	T	R3_filtered.fastq	48	113843	0.000421633
2555	A	G	R3_filtered.fastq	46	109228	0.000421137
2306	T	C	R3_filtered.fastq	47	111862	0.000420161
1201	A	G	R3_filtered.fastq	48	114711	0.000418443
612	A	G	R3_filtered.fastq	40	96291	0.000415407
1208	A	G	R3_filtered.fastq	47	113281	0.000414897
2266	A	G	R3_filtered.fastq	46	111240	0.00041352
731	T	C	R3_filtered.fastq	41	99303	0.000412878
874	A	G	R3_filtered.fastq	45	109294	0.000411733
973	G	A	R3_filtered.fastq	46	111875	0.000411173
2643	C	A	R3_filtered.fastq	42	102793	0.000408588
1992	C	T	R3_filtered.fastq	47	115266	0.000407753
2171	T	A	R3_filtered.fastq	45	110394	0.000407631
1941	A	G	R3_filtered.fastq	47	115422	0.000407201
1967	T	C	R3_filtered.fastq	47	115516	0.00040687
1563	T	C	R3_filtered.fastq	48	118319	0.000405683
2214	AGCC	GGCC	R3_filtered.fastq	45	111211	0.000404636
782	A	G	R3_filtered.fastq	42	104471	0.000402025
669	T	C	R3_filtered.fastq	40	100068	0.000399728
1245	C	T	R3_filtered.fastq	47	117906	0.000398623
1608	A	G	R3_filtered.fastq	45	113115	0.000397825
1173	C	T	R3_filtered.fastq	46	115992	0.000396579
2015	T	C	R3_filtered.fastq	45	113756	0.000395584
2455	G	A	R3_filtered.fastq	44	111274	0.00039542
541	A	G	R3_filtered.fastq	35	88594	0.000395061
2157	A	G	R3_filtered.fastq	43	108902	0.00039485
683	A	G	R3_filtered.fastq	40	101862	0.000392688
2559	A	G	R3_filtered.fastq	42	107250	0.000391608
1155	A	G	R3_filtered.fastq	45	114990	0.000391338
1026	T	C	R3_filtered.fastq	44	112968	0.000389491
1049	C	T	R3_filtered.fastq	44	114389	0.000384652
1824	G	A	R3_filtered.fastq	45	117109	0.000384257
809	A	G	R3_filtered.fastq	40	104393	0.000383167
2601	C	T	R3_filtered.fastq	41	107101	0.000382816
2146	G	A	R3_filtered.fastq	43	112327	0.000382811
530	C	T	R3_filtered.fastq	34	89315	0.000380675
2556	A	G	R3_filtered.fastq	41	107779	0.000380408
2506	A	G	R3_filtered.fastq	41	108030	0.000379524
1701	GAAAAAACT	GAAAAGACT	R3_filtered.fastq	42	110898	0.000378726
1001	A	G	R3_filtered.fastq	42	111013	0.000378334
677	A	G	R3_filtered.fastq	38	100451	0.000378294
2214	AGCC	AACC	R3_filtered.fastq	42	111211	0.00037766
1011	C	T	R3_filtered.fastq	42	111513	0.000376638
461	A	G	R3_filtered.fastq	30	79810	0.000375893
722	A	G	R3_filtered.fastq	38	101264	0.000375257
2009	A	G	R3_filtered.fastq	41	109614	0.00037404
1484	A	G	R3_filtered.fastq	45	120776	0.000372591
821	G	A	R3_filtered.fastq	40	107653	0.000371564
2697	C	T	R3_filtered.fastq	35	94969	0.000368541
2421	T	C	R3_filtered.fastq	41	111281	0.000368437
872	T	C	R3_filtered.fastq	40	109131	0.000366532
1206	T	C	R3_filtered.fastq	42	115778	0.000362763
2583	A	G	R3_filtered.fastq	39	107904	0.000361432
2235	GAAAAATAC	GAAAAATGC	R3_filtered.fastq	39	107920	0.000361379
1716	T	C	R3_filtered.fastq	40	110920	0.00036062
2154	T	C	R3_filtered.fastq	39	108235	0.000360327
1747	A	G	R3_filtered.fastq	41	114085	0.000359381
2074	C	A	R3_filtered.fastq	40	112052	0.000356977
1596	C	T	R3_filtered.fastq	43	120639	0.000356435
1157	A	G	R3_filtered.fastq	40	112359	0.000356002
1006	A	G	R3_filtered.fastq	36	101124	0.000355999
919	G	A	R3_filtered.fastq	39	110180	0.000353966
546	G	A	R3_filtered.fastq	32	90535	0.000353454
2068	G	A	R3_filtered.fastq	39	110355	0.000353405
1675	G	A	R3_filtered.fastq	41	116954	0.000350565
976	C	T	R3_filtered.fastq	39	111645	0.000349322
2125	A	G	R3_filtered.fastq	37	106239	0.000348271
1574	C	T	R3_filtered.fastq	42	120753	0.000347817
1117	C	T	R3_filtered.fastq	40	115246	0.000347084
1714	T	C	R3_filtered.fastq	38	110043	0.00034532
2070	A	G	R3_filtered.fastq	38	110478	0.00034396
2267	A	G	R3_filtered.fastq	38	110732	0.000343171
2439	T	C	R3_filtered.fastq	38	110741	0.000343143
1402	A	G	R3_filtered.fastq	39	113899	0.000342409
1434	C	T	R3_filtered.fastq	41	121103	0.000338555
1413	G	A	R3_filtered.fastq	41	121244	0.000338161
2022	GTTTTTTTCTAC	GTTTTTTTCCAC	R3_filtered.fastq	36	106541	0.000337898
486	C	T	R3_filtered.fastq	29	86184	0.000336489
1848	T	C	R3_filtered.fastq	38	113244	0.000335559
492	G	A	R3_filtered.fastq	29	86691	0.000334521
2008	T	C	R3_filtered.fastq	37	110949	0.000333487
1680	G	A	R3_filtered.fastq	39	117220	0.000332708
2378	A	G	R3_filtered.fastq	36	108957	0.000330406
2329	A	G	R3_filtered.fastq	37	112005	0.000330342
858	A	G	R3_filtered.fastq	35	106225	0.000329489
1483	T	C	R3_filtered.fastq	38	115726	0.000328362
1981	A	G	R3_filtered.fastq	37	113093	0.000327164
1799	A	G	R3_filtered.fastq	38	116352	0.000326595
2655	C	T	R3_filtered.fastq	33	101202	0.000326081
519	C	T	R3_filtered.fastq	29	89175	0.000325203
985	GAAAAAGAAATT	GAAAGAGAAATT	R3_filtered.fastq	34	104685	0.000324784
2005	T	C	R3_filtered.fastq	37	115185	0.000321222
1724	A	G	R3_filtered.fastq	37	115362	0.00032073
2120	A	G	R3_filtered.fastq	36	112300	0.00032057
1595	T	C	R3_filtered.fastq	38	119211	0.000318763
1618	G	A	R3_filtered.fastq	38	119747	0.000317336
2364	T	C	R3_filtered.fastq	35	110534	0.000316645
985	GAAAAAGAAATT	GAGAAAGAAATT	R3_filtered.fastq	33	104685	0.000315231
971	A	G	R3_filtered.fastq	34	108237	0.000314125
2034	T	C	R3_filtered.fastq	35	111568	0.00031371
1395	A	T	R3_filtered.fastq	37	118420	0.000312447
2508	G	A	R3_filtered.fastq	35	112078	0.000312283
2292	G	A	R3_filtered.fastq	35	113941	0.000307177
699	A	G	R3_filtered.fastq	31	101152	0.000306469
1834	A	G	R3_filtered.fastq	35	114425	0.000305877
2147	T	C	R3_filtered.fastq	32	104684	0.000305682
2342	T	A	R3_filtered.fastq	34	111636	0.000304561
1499	G	A	R3_filtered.fastq	37	121688	0.000304056
459	G	A	R3_filtered.fastq	25	82399	0.000303402
2451	A	G	R3_filtered.fastq	33	109069	0.000302561
1131	C	T	R3_filtered.fastq	35	115792	0.000302266
1175	T	C	R3_filtered.fastq	34	113209	0.000300329
2003	T	C	R3_filtered.fastq	34	113210	0.000300327
1741	C	T	R3_filtered.fastq	35	116656	0.000300027
1567	A	G	R3_filtered.fastq	36	120594	0.000298522
2491	GAAAAAATC	GAAAGAATC	R3_filtered.fastq	32	107225	0.000298438
1255	A	G	R3_filtered.fastq	35	117685	0.000297404
2050	C	T	R3_filtered.fastq	33	111502	0.000295959
1663	A	G	R3_filtered.fastq	34	116144	0.00029274
2517	A	G	R3_filtered.fastq	30	102919	0.000291491
1847	T	C	R3_filtered.fastq	33	113530	0.000290672
1112	A	G	R3_filtered.fastq	33	114030	0.000289398
1164	T	C	R3_filtered.fastq	33	114451	0.000288333
679	T	C	R3_filtered.fastq	29	100604	0.000288259
2394	C	T	R3_filtered.fastq	32	111379	0.000287307
1395	A	G	R3_filtered.fastq	34	118420	0.000287114
2056	GTTTTTTTCATC	GTTTTTTCCATC	R3_filtered.fastq	30	104546	0.000286955
1654	C	T	R3_filtered.fastq	34	118574	0.000286741
1488	G	A	R3_filtered.fastq	35	122579	0.00028553
734	G	A	R3_filtered.fastq	30	105297	0.000284908
2230	C	T	R3_filtered.fastq	32	112560	0.000284293
1611	G	A	R3_filtered.fastq	34	119875	0.000283629
2052	G	A	R3_filtered.fastq	32	113093	0.000282953
921	T	C	R3_filtered.fastq	30	106681	0.000281212
1353	A	G	R3_filtered.fastq	32	114106	0.000280441
658	G	A	R3_filtered.fastq	28	100471	0.000278687
2235	GAAAAATAC	GAAAAACAC	R3_filtered.fastq	30	107920	0.000277984
630	T	C	R3_filtered.fastq	27	97889	0.000275823
868	G	A	R3_filtered.fastq	30	108984	0.00027527
957	T	C	R3_filtered.fastq	30	109434	0.000274138
1097	T	C	R3_filtered.fastq	31	113789	0.000272434
704	A	G	R3_filtered.fastq	28	103006	0.000271829
1807	C	T	R3_filtered.fastq	32	117744	0.000271776
1137	T	C	R3_filtered.fastq	30	110747	0.000270888
1701	GAAAAAACT	GAGAAAACT	R3_filtered.fastq	30	110898	0.000270519
720	A	G	R3_filtered.fastq	27	100063	0.00026983
1266	T	C	R3_filtered.fastq	31	115726	0.000267874
1653	T	C	R3_filtered.fastq	31	116217	0.000266742
1678	G	A	R3_filtered.fastq	31	117458	0.000263924
1548	T	C	R3_filtered.fastq	31	119210	0.000260045
2660	A	G	R3_filtered.fastq	26	100341	0.000259116
1457	A	G	R3_filtered.fastq	30	116778	0.000256898
2568	C	T	R3_filtered.fastq	28	109656	0.000255344
1471	G	A	R3_filtered.fastq	31	121466	0.000255215
967	C	T	R3_filtered.fastq	28	111446	0.000251243
1818	T	C	R3_filtered.fastq	28	112254	0.000249434
2305	A	G	R3_filtered.fastq	27	109232	0.00024718
1027	C	T	R3_filtered.fastq	28	113801	0.000246044
1701	GAAAAAACT	GAAAGAACT	R3_filtered.fastq	27	110898	0.000243467
1669	A	G	R3_filtered.fastq	27	111629	0.000241873
1886	A	G	R3_filtered.fastq	28	116349	0.000240655
1828	G	A	R3_filtered.fastq	28	117587	0.000238122
627	C	T	R3_filtered.fastq	23	97139	0.000236774
2590	A	G	R3_filtered.fastq	25	106178	0.000235454
2374	A	G	R3_filtered.fastq	26	110649	0.000234977
1393	G	A	R3_filtered.fastq	28	120400	0.000232558
2382	T	C	R3_filtered.fastq	26	112034	0.000232072
2035	A	G	R3_filtered.fastq	26	112115	0.000231905
1407	A	G	R3_filtered.fastq	26	112571	0.000230965
867	A	G	R3_filtered.fastq	24	105442	0.000227613
2076	G	A	R3_filtered.fastq	25	111630	0.000223954
1830	C	T	R3_filtered.fastq	26	116735	0.000222727
2472	A	G	R3_filtered.fastq	24	109789	0.000218601
457	C	T	R3_filtered.fastq	18	82384	0.000218489
1307	A	G	R3_filtered.fastq	25	116270	0.000215017
714	T	C	R3_filtered.fastq	22	102415	0.000214812
522	T	C	R3_filtered.fastq	19	88870	0.000213795
1801	G	A	R3_filtered.fastq	25	117715	0.000212377
1645	T	C	R3_filtered.fastq	25	117936	0.000211979
985	GAAAAAGAAATT	GAAAAAGGAATT	R3_filtered.fastq	22	104685	0.000210154
1648	A	G	R3_filtered.fastq	24	114297	0.000209979
1466	T	C	R3_filtered.fastq	24	114774	0.000209107
1122	T	C	R3_filtered.fastq	24	114964	0.000208761
2085	A	G	R3_filtered.fastq	23	110497	0.00020815
2022	GTTTTTTTCTAC	GTTTTTCTCTAC	R3_filtered.fastq	22	106541	0.000206493
778	A	G	R3_filtered.fastq	21	102335	0.000205208
2199	C	A	R3_filtered.fastq	23	112412	0.000204604
688	A	G	R3_filtered.fastq	21	102844	0.000204193
1380	CAAAACCACG	CAAAATCACG	R3_filtered.fastq	23	113123	0.000203319
2700	A	G	R3_filtered.fastq	19	93772	0.000202619
1923	T	C	R3_filtered.fastq	24	118827	0.000201974
2056	GTTTTTTTCATC	GTTTTTTTCACC	R3_filtered.fastq	21	104546	0.000200869
481	A	G	R3_filtered.fastq	17	84869	0.000200309
706	A	G	R3_filtered.fastq	20	101565	0.000196918
1284	A	G	R3_filtered.fastq	22	116033	0.000189601
1188	T	C	R3_filtered.fastq	20	113014	0.000176969
707	T	C	R3_filtered.fastq	18	102303	0.000175948
1699	C	T	R3_filtered.fastq	20	116264	0.000172022
1278	G	A	R3_filtered.fastq	20	117740	0.000169866
2041	C	T	R3_filtered.fastq	18	111142	0.000161955
705	T	C	R3_filtered.fastq	16	100078	0.000159875
2331	C	T	R3_filtered.fastq	18	112809	0.000159562
1076	T	C	R3_filtered.fastq	18	113262	0.000158924
1361	T	C	R3_filtered.fastq	18	116658	0.000154297
1079	T	C	R3_filtered.fastq	16	107162	0.000149307
2268	GAAAAAATATG	GGAAAAATATG	R3_filtered.fastq	16	107910	0.000148272
1627	A	G	R3_filtered.fastq	17	116600	0.000145798
2231	T	A	R3_filtered.fastq	16	110185	0.00014521
1355	A	G	R3_filtered.fastq	17	117077	0.000145204
1874	A	G	R3_filtered.fastq	17	118617	0.000143318
1092	A	G	R3_filtered.fastq	16	111807	0.000143104
1354	G	A	R3_filtered.fastq	16	118112	0.000135465
639	GAAAAAACT	GAAAAAGCT	R3_filtered.fastq	13	96178	0.000135166
1787	T	C	R3_filtered.fastq	15	112132	0.000133771
1203	G	A	R3_filtered.fastq	15	116561	0.000128688
510	A	G	R3_filtered.fastq	11	86082	0.000127785
2502	A	T	R3_filtered.fastq	14	110448	0.000126756
2086	C	T	R3_filtered.fastq	14	111599	0.000125449
2022	GTTTTTTTCTAC	GCTTTTTTCTAC	R3_filtered.fastq	13	106541	0.000122019
1223	G	A	R3_filtered.fastq	14	117479	0.00011917
2321	C	T	R3_filtered.fastq	13	113098	0.000114945
1237	A	G	R3_filtered.fastq	12	114616	0.000104697
922	C	T	R3_filtered.fastq	11	109179	0.000100752
565	C	A	R3_filtered.fastq	9	93399	9.63608e-05
637	C	T	R3_filtered.fastq	9	99314	9.06217e-05
1777	G	A	R3_filtered.fastq	10	115635	8.6479e-05
1687	G	T	R3_filtered.fastq	10	116642	8.57324e-05
675	A	T	R3_filtered.fastq	8	101250	7.90123e-05
1845	A	T	R3_filtered.fastq	9	115427	7.79714e-05
1904	A	T	R3_filtered.fastq	9	115669	7.78082e-05
2038	G	A	R3_filtered.fastq	8	113796	7.03012e-05
1246	C	T	R3_filtered.fastq	8	117171	6.82763e-05
2485	G	A	R3_filtered.fastq	7	112682	6.21217e-05
2333	G	C	R3_filtered.fastq	7	112960	6.19688e-05
2010	G	A	R3_filtered.fastq	7	114575	6.10954e-05
1100	G	T	R3_filtered.fastq	7	115134	6.07987e-05
1799	A	T	R3_filtered.fastq	7	116352	6.01623e-05
879	C	A	R3_filtered.fastq	6	109645	5.47221e-05
2126	G	A	R3_filtered.fastq	6	112621	5.3276e-05
706	A	T	R3_filtered.fastq	5	101565	4.92296e-05
1498	G	T	R3_filtered.fastq	6	122123	4.91308e-05
2185	C	A	R3_filtered.fastq	5	112195	4.45653e-05
2308	C	A	R3_filtered.fastq	5	113135	4.4195e-05
1950	A	T	R3_filtered.fastq	5	113449	4.40727e-05
1303	G	C	R3_filtered.fastq	5	118062	4.23506e-05
804	G	T	R3_filtered.fastq	4	108796	3.67661e-05
2214	AGCC	ATCC	R3_filtered.fastq	4	111211	3.59677e-05
2012	G	C	R3_filtered.fastq	4	114157	3.50395e-05
1791	A	C	R3_filtered.fastq	4	115578	3.46087e-05
2214	AGCC	GGCT	R3_filtered.fastq	3	111211	2.69757e-05
2379	C	G	R3_filtered.fastq	3	113054	2.6536e-05
1790	A	T	R3_filtered.fastq	3	115172	2.6048e-05
511	TGGAGCGC	TGGGGCAC	R3_filtered.fastq	2	85632	2.33558e-05
796	G	T	R3_filtered.fastq	2	107472	1.86095e-05
2327	A	C	R3_filtered.fastq	1	112458	8.89221e-06
1797	C	A	R3_filtered.fastq	1	117373	8.51985e-06
511	TGGAGCGC	CGGGGCGC	R3_filtered.fastq	0	85632	0
511	TGGAGCGC	TGGGGCGT	R3_filtered.fastq	0	85632	0
511	TGGAGCGC	TGAGGCGC	R3_filtered.fastq	0	85632	0
658	G	T	R3_filtered.fastq	0	100471	0
747	G	C	R3_filtered.fastq	0	105627	0
1018	GTG	ATA	R3_filtered.fastq	0	112120	0

## Sheet: R5
position	REF	ALT	SAMPLE	AO	DP	allele frequency
511	TGGAGCGC	TGGAGCAC	R5_filtered.fastq	19802	86276	0.229519
511	TGGAGCGC	TGGGGCGC	R5_filtered.fastq	10479	86276	0.121459
1885	A	G	R5_filtered.fastq	5287	115801	0.0456559
623	T	C	R5_filtered.fastq	4328	99053	0.0436938
1218	G	A	R5_filtered.fastq	3968	117716	0.0337082
2056	GTTTTTTTCATC	GTTTTTTTTCATC	R5_filtered.fastq	3419	103767	0.0329488
2056	GTTTTTTTCATC	GTTTTTTCCATC	R5_filtered.fastq	3419	103767	0.0329488
439	G	A	R5_filtered.fastq	2663	80897	0.0329184
2214	AGCC	AGCT	R5_filtered.fastq	3355	111106	0.0301964
1036	G	A	R5_filtered.fastq	3267	114249	0.0285954
1558	G	A	R5_filtered.fastq	2789	120820	0.0230839
919	G	A	R5_filtered.fastq	2372	111169	0.0213369
636	C	T	R5_filtered.fastq	2010	100723	0.0199557
2022	GTTTTTTTCTAC	GTTTTTTTTCTAC	R5_filtered.fastq	1885	106102	0.0177659
1229	G	A	R5_filtered.fastq	2043	117629	0.0173682
430	G	A	R5_filtered.fastq	1366	79445	0.0171943
2214	AGCC	GGCT	R5_filtered.fastq	1698	111106	0.0152827
874	A	G	R5_filtered.fastq	1654	110670	0.0149453
1787	T	C	R5_filtered.fastq	1550	112037	0.0138347
876	C	T	R5_filtered.fastq	1466	111104	0.0131948
526	C	T	R5_filtered.fastq	1168	91686	0.0127391
740	A	G	R5_filtered.fastq	1346	105961	0.0127028
1155	A	G	R5_filtered.fastq	1435	115026	0.0124754
2347	A	G	R5_filtered.fastq	1334	109611	0.0121703
1814	A	G	R5_filtered.fastq	1251	115542	0.0108272
1656	G	A	R5_filtered.fastq	1257	117592	0.0106895
1661	G	A	R5_filtered.fastq	1240	116677	0.0106276
2651	G	A	R5_filtered.fastq	1072	102732	0.0104349
520	G	A	R5_filtered.fastq	927	91054	0.0101808
2257	G	A	R5_filtered.fastq	1133	112015	0.0101147
2306	T	C	R5_filtered.fastq	1086	111714	0.00972125
1866	C	T	R5_filtered.fastq	1116	117106	0.00952983
2070	A	G	R5_filtered.fastq	1044	109969	0.00949358
1099	T	C	R5_filtered.fastq	1065	114510	0.0093005
999	C	T	R5_filtered.fastq	1039	113223	0.00917658
841	G	A	R5_filtered.fastq	977	110472	0.00884387
2393	G	A	R5_filtered.fastq	992	112254	0.0088371
480	T	C	R5_filtered.fastq	749	85751	0.00873459
2558	A	G	R5_filtered.fastq	935	110296	0.00847719
2195	G	A	R5_filtered.fastq	939	111351	0.00843279
951	C	T	R5_filtered.fastq	930	111847	0.00831493
2390	T	C	R5_filtered.fastq	884	110758	0.00798136
1674	G	A	R5_filtered.fastq	921	115978	0.00794116
849	C	T	R5_filtered.fastq	878	110664	0.00793393
2268	GAAAAAATATG	GAAAAAATATA	R5_filtered.fastq	849	107575	0.00789217
483	C	T	R5_filtered.fastq	680	86280	0.00788132
1681	A	G	R5_filtered.fastq	906	116397	0.00778371
1554	G	A	R5_filtered.fastq	920	121297	0.00758469
729	G	A	R5_filtered.fastq	805	107074	0.00751817
2074	C	A	R5_filtered.fastq	833	111360	0.00748024
1929	A	G	R5_filtered.fastq	816	112496	0.00725359
2386	A	G	R5_filtered.fastq	812	112540	0.00721521
1052	G	A	R5_filtered.fastq	827	114644	0.00721364
1161	C	T	R5_filtered.fastq	822	114335	0.0071894
2056	GTTTTTTTCATC	GTTCTTTTCATC	R5_filtered.fastq	745	103767	0.00717955
1317	C	T	R5_filtered.fastq	839	117648	0.00713144
2235	GAAAAATAC	GAAAAATGC	R5_filtered.fastq	750	107898	0.00695101
1049	C	T	R5_filtered.fastq	785	114671	0.00684567
2679	C	T	R5_filtered.fastq	680	99558	0.00683019
2298	A	G	R5_filtered.fastq	734	109115	0.00672685
1310	A	G	R5_filtered.fastq	781	117184	0.00666473
1311	C	T	R5_filtered.fastq	736	117997	0.00623745
1018	GTG	GTA	R5_filtered.fastq	683	112491	0.0060716
2688	G	A	R5_filtered.fastq	589	97953	0.00601309
2555	A	G	R5_filtered.fastq	643	110141	0.00583797
2607	G	A	R5_filtered.fastq	620	107222	0.0057824
2370	T	C	R5_filtered.fastq	636	110574	0.0057518
2288	T	C	R5_filtered.fastq	651	113592	0.00573104
1483	T	C	R5_filtered.fastq	661	115726	0.00571177
1103	A	G	R5_filtered.fastq	652	114561	0.00569129
1120	C	T	R5_filtered.fastq	637	115350	0.00552232
1519	G	A	R5_filtered.fastq	657	121564	0.00540456
2631	T	C	R5_filtered.fastq	564	105007	0.00537107
2379	C	G	R5_filtered.fastq	599	113383	0.00528298
872	T	C	R5_filtered.fastq	580	110142	0.00526593
2022	GTTTTTTTCTAC	GTTTTTTCTAC	R5_filtered.fastq	556	106102	0.00524024
2591	C	T	R5_filtered.fastq	570	108839	0.00523709
939	T	C	R5_filtered.fastq	558	108065	0.00516356
1312	A	G	R5_filtered.fastq	575	115613	0.00497349
1446	A	G	R5_filtered.fastq	585	118920	0.00491927
489	G	A	R5_filtered.fastq	421	86812	0.00484956
960	T	C	R5_filtered.fastq	540	111448	0.00484531
2038	G	A	R5_filtered.fastq	546	113239	0.00482166
1176	T	C	R5_filtered.fastq	541	115126	0.0046992
2190	C	T	R5_filtered.fastq	521	112074	0.00464871
2636	G	A	R5_filtered.fastq	474	104823	0.00452191
2187	G	A	R5_filtered.fastq	506	112122	0.00451294
1607	A	G	R5_filtered.fastq	529	117556	0.00449998
2455	G	A	R5_filtered.fastq	503	111990	0.00449147
1349	T	C	R5_filtered.fastq	516	115429	0.00447028
2165	A	G	R5_filtered.fastq	498	111473	0.00446745
2056	GTTTTTTTCATC	GTTTTTTCATC	R5_filtered.fastq	451	103767	0.00434628
2056	GTTTTTTTCATC	GTTTTCTTCATC	R5_filtered.fastq	451	103767	0.00434628
2406	GAAAAACG	GAGAAACG	R5_filtered.fastq	468	108439	0.00431579
1811	T	C	R5_filtered.fastq	485	115872	0.00418565
1647	A	G	R5_filtered.fastq	487	116804	0.00416938
693	C	T	R5_filtered.fastq	432	104954	0.00411609
2372	T	C	R5_filtered.fastq	450	109523	0.00410873
2225	C	T	R5_filtered.fastq	450	111784	0.00402562
1380	CAAAACCACG	TAAAACCACG	R5_filtered.fastq	449	112648	0.00398587
801	G	A	R5_filtered.fastq	435	110169	0.00394848
2189	G	A	R5_filtered.fastq	437	111698	0.00391234
1425	G	A	R5_filtered.fastq	472	121081	0.00389822
1179	A	G	R5_filtered.fastq	447	114967	0.00388807
1860	C	T	R5_filtered.fastq	451	116634	0.0038668
1175	T	C	R5_filtered.fastq	436	113117	0.00385442
677	A	G	R5_filtered.fastq	392	102699	0.00381698
509	A	G	R5_filtered.fastq	332	88471	0.00375264
2208	C	T	R5_filtered.fastq	419	111787	0.0037482
560	T	C	R5_filtered.fastq	347	93939	0.00369389
442	C	T	R5_filtered.fastq	299	81214	0.00368163
2235	GAAAAATAC	GAAAATAC	R5_filtered.fastq	397	107898	0.0036794
1237	A	G	R5_filtered.fastq	421	114472	0.00367776
735	T	C	R5_filtered.fastq	384	105196	0.00365033
1699	C	T	R5_filtered.fastq	415	115394	0.00359637
1551	G	A	R5_filtered.fastq	431	120541	0.00357555
1431	C	T	R5_filtered.fastq	427	121526	0.00351365
1953	T	C	R5_filtered.fastq	406	115702	0.00350901
2181	C	T	R5_filtered.fastq	392	112160	0.00349501
2095	C	T	R5_filtered.fastq	382	110265	0.00346438
1548	T	C	R5_filtered.fastq	412	119397	0.00345067
2420	G	A	R5_filtered.fastq	380	112940	0.00336462
503	G	A	R5_filtered.fastq	291	87843	0.00331273
578	T	C	R5_filtered.fastq	314	95456	0.00328947
1739	A	G	R5_filtered.fastq	367	112206	0.00327077
928	A	G	R5_filtered.fastq	357	109358	0.00326451
1428	G	A	R5_filtered.fastq	396	121386	0.00326232
2232	G	A	R5_filtered.fastq	362	111816	0.00323746
1068	C	T	R5_filtered.fastq	368	113677	0.00323724
2418	C	T	R5_filtered.fastq	356	112885	0.00315365
1116	G	A	R5_filtered.fastq	359	115441	0.00310981
1790	A	G	R5_filtered.fastq	352	114705	0.00306874
1818	T	C	R5_filtered.fastq	343	112363	0.00305261
1062	G	A	R5_filtered.fastq	350	114986	0.00304385
2439	T	C	R5_filtered.fastq	338	111568	0.00302954
1422	G	A	R5_filtered.fastq	364	121070	0.00300653
1437	G	A	R5_filtered.fastq	363	121507	0.00298748
2658	G	A	R5_filtered.fastq	298	101683	0.00293068
1146	T	C	R5_filtered.fastq	337	115765	0.00291107
600	A	G	R5_filtered.fastq	269	93084	0.00288986
678	T	C	R5_filtered.fastq	298	103257	0.002886
1023	T	C	R5_filtered.fastq	307	107881	0.00284573
2180	G	A	R5_filtered.fastq	317	111653	0.00283915
528	G	A	R5_filtered.fastq	260	91687	0.00283573
1140	T	C	R5_filtered.fastq	326	115247	0.00282871
1457	A	G	R5_filtered.fastq	329	117258	0.00280578
529	C	T	R5_filtered.fastq	255	91210	0.00279575
1029	G	A	R5_filtered.fastq	320	114659	0.00279088
1303	G	A	R5_filtered.fastq	323	117699	0.00274429
1299	C	T	R5_filtered.fastq	323	117914	0.00273928
1701	GAAAAAACT	GAAAAAAACT	R5_filtered.fastq	300	109979	0.00272779
2446	G	A	R5_filtered.fastq	306	112185	0.00272764
1758	C	T	R5_filtered.fastq	313	115721	0.00270478
1611	G	A	R5_filtered.fastq	322	119211	0.00270109
1095	T	C	R5_filtered.fastq	305	113228	0.00269368
1007	T	C	R5_filtered.fastq	297	111143	0.00267223
1160	G	A	R5_filtered.fastq	306	115168	0.00265699
1815	A	G	R5_filtered.fastq	281	106252	0.00264466
510	A	G	R5_filtered.fastq	230	87085	0.0026411
1344	T	C	R5_filtered.fastq	305	117702	0.00259129
1001	A	G	R5_filtered.fastq	286	111629	0.00256206
2610	C	T	R5_filtered.fastq	272	106651	0.00255037
2188	C	T	R5_filtered.fastq	282	111418	0.00253101
701	G	A	R5_filtered.fastq	264	104679	0.002522
2293	G	A	R5_filtered.fastq	284	113521	0.00250174
2212	A	G	R5_filtered.fastq	279	111549	0.00250114
658	G	A	R5_filtered.fastq	254	102671	0.00247392
2541	G	A	R5_filtered.fastq	273	111624	0.00244571
1290	C	T	R5_filtered.fastq	285	117053	0.00243479
1252	C	T	R5_filtered.fastq	286	117481	0.00243444
2304	C	T	R5_filtered.fastq	275	113826	0.00241597
2392	C	T	R5_filtered.fastq	270	112443	0.00240122
511	TGGAGCGC	TGAGGCGC	R5_filtered.fastq	206	86276	0.00238769
2581	G	A	R5_filtered.fastq	259	109127	0.00237338
1518	G	A	R5_filtered.fastq	285	121830	0.00233933
2268	GAAAAAATATG	GAAAAATATG	R5_filtered.fastq	251	107575	0.00233326
2404	G	A	R5_filtered.fastq	261	112497	0.00232006
2214	AGCC	AACC	R5_filtered.fastq	256	111106	0.00230411
537	C	T	R5_filtered.fastq	211	91865	0.00229685
1320	C	T	R5_filtered.fastq	262	117293	0.00223372
1222	A	G	R5_filtered.fastq	261	116939	0.00223193
1909	A	G	R5_filtered.fastq	256	115620	0.00221415
1790	A	T	R5_filtered.fastq	252	114705	0.00219694
1743	T	C	R5_filtered.fastq	248	113549	0.00218408
969	G	A	R5_filtered.fastq	246	112673	0.00218331
2580	G	A	R5_filtered.fastq	238	109369	0.00217612
1074	G	A	R5_filtered.fastq	249	115063	0.00216403
1495	A	G	R5_filtered.fastq	258	119311	0.00216242
1334	C	T	R5_filtered.fastq	253	117362	0.00215572
639	GAAAAAACT	GAAAAAAACT	R5_filtered.fastq	211	97892	0.00215544
1500	C	T	R5_filtered.fastq	258	121446	0.0021244
802	C	T	R5_filtered.fastq	233	109978	0.00211861
2508	G	A	R5_filtered.fastq	238	112828	0.00210941
1934	A	G	R5_filtered.fastq	236	112327	0.00210101
2454	C	T	R5_filtered.fastq	233	111771	0.00208462
1059	G	A	R5_filtered.fastq	237	114999	0.00206089
1394	A	G	R5_filtered.fastq	243	117987	0.00205955
1056	G	A	R5_filtered.fastq	236	114817	0.00205544
2076	G	A	R5_filtered.fastq	226	111144	0.0020334
2491	GAAAAAATC	GAAAAAAATC	R5_filtered.fastq	219	107862	0.00203037
1904	A	T	R5_filtered.fastq	232	114690	0.00202284
2327	A	C	R5_filtered.fastq	226	112367	0.00201127
1499	G	A	R5_filtered.fastq	243	121240	0.00200429
2122	A	G	R5_filtered.fastq	215	108141	0.00198815
985	GAAAAAGAAATT	GAAAAGGAAATT	R5_filtered.fastq	209	105381	0.00198328
669	T	C	R5_filtered.fastq	201	102247	0.00196583
2328	A	G	R5_filtered.fastq	219	111944	0.00195634
2268	GAAAAAATATG	GAAAAAAATATG	R5_filtered.fastq	210	107575	0.00195213
1926	C	T	R5_filtered.fastq	229	117527	0.00194849
1107	A	G	R5_filtered.fastq	221	113508	0.001947
2463	C	T	R5_filtered.fastq	218	112686	0.00193458
2034	T	C	R5_filtered.fastq	214	111288	0.00192294
1731	G	A	R5_filtered.fastq	222	115597	0.00192047
2235	GAAAAATAC	AAAAAATAC	R5_filtered.fastq	206	107898	0.00190921
2141	T	C	R5_filtered.fastq	213	112051	0.00190092
1065	T	C	R5_filtered.fastq	216	113882	0.0018967
942	T	C	R5_filtered.fastq	208	110580	0.00188099
1675	G	A	R5_filtered.fastq	215	116221	0.00184992
2485	G	A	R5_filtered.fastq	209	113403	0.00184298
1821	A	G	R5_filtered.fastq	213	115662	0.00184157
634	A	G	R5_filtered.fastq	185	100775	0.00183577
2194	C	A	R5_filtered.fastq	204	111416	0.00183098
1091	A	G	R5_filtered.fastq	204	111886	0.00182328
1843	A	G	R5_filtered.fastq	211	116090	0.00181756
1755	G	A	R5_filtered.fastq	211	116457	0.00181183
2334	C	T	R5_filtered.fastq	200	112567	0.00177672
2049	T	C	R5_filtered.fastq	199	112502	0.00176886
1568	T	C	R5_filtered.fastq	208	117601	0.00176869
975	C	T	R5_filtered.fastq	199	112854	0.00176334
1603	G	A	R5_filtered.fastq	210	119153	0.00176244
2214	AGCC	CGCC	R5_filtered.fastq	195	111106	0.00175508
1692	C	T	R5_filtered.fastq	202	115867	0.00174338
985	GAAAAAGAAATT	GAAAGAGAAATT	R5_filtered.fastq	183	105381	0.00173656
1096	G	A	R5_filtered.fastq	197	115078	0.00171188
1622	G	A	R5_filtered.fastq	201	117895	0.00170491
1263	C	T	R5_filtered.fastq	199	116977	0.00170119
434	A	G	R5_filtered.fastq	136	80235	0.00169502
1560	T	C	R5_filtered.fastq	203	120032	0.00169122
768	TAAAAACG	TAAAGACG	R5_filtered.fastq	175	104906	0.00166816
1461	G	A	R5_filtered.fastq	201	120584	0.00166689
2325	T	C	R5_filtered.fastq	187	112248	0.00166595
854	T	C	R5_filtered.fastq	180	108753	0.00165513
2051	T	C	R5_filtered.fastq	184	111394	0.00165179
2224	G	A	R5_filtered.fastq	185	112178	0.00164916
2138	G	A	R5_filtered.fastq	182	111965	0.00162551
2185	C	T	R5_filtered.fastq	181	112307	0.00161165
746	C	T	R5_filtered.fastq	174	108124	0.00160926
2634	C	T	R5_filtered.fastq	168	105224	0.00159659
2675	T	C	R5_filtered.fastq	156	97784	0.00159535
1271	A	G	R5_filtered.fastq	187	117467	0.00159194
768	TAAAAACG	TTAAAACG	R5_filtered.fastq	167	104906	0.0015919
1837	G	A	R5_filtered.fastq	185	116441	0.00158879
1083	C	T	R5_filtered.fastq	181	114690	0.00157817
2154	T	C	R5_filtered.fastq	170	107770	0.00157743
541	A	G	R5_filtered.fastq	143	90694	0.00157673
1119	G	A	R5_filtered.fastq	182	115495	0.00157583
1275	G	A	R5_filtered.fastq	185	117644	0.00157254
747	G	A	R5_filtered.fastq	169	107570	0.00157107
1509	T	C	R5_filtered.fastq	187	119596	0.0015636
2206	A	G	R5_filtered.fastq	173	110768	0.00156182
1482	G	A	R5_filtered.fastq	190	121681	0.00156146
1354	G	A	R5_filtered.fastq	183	117715	0.0015546
1969	C	T	R5_filtered.fastq	179	115313	0.0015523
1090	A	G	R5_filtered.fastq	169	109013	0.00155027
1701	GAAAAAACT	GAAAAGACT	R5_filtered.fastq	170	109979	0.00154575
1193	G	A	R5_filtered.fastq	179	116063	0.00154227
1450	G	A	R5_filtered.fastq	186	121045	0.00153662
1077	C	T	R5_filtered.fastq	176	114749	0.00153378
2647	C	T	R5_filtered.fastq	158	103581	0.00152538
2231	T	A	R5_filtered.fastq	168	110552	0.00151965
915	C	T	R5_filtered.fastq	169	111384	0.00151727
2268	GAAAAAATATG	GAAGAAATATG	R5_filtered.fastq	163	107575	0.00151522
1725	C	T	R5_filtered.fastq	174	114929	0.00151398
1799	A	T	R5_filtered.fastq	174	115778	0.00150288
2213	A	C	R5_filtered.fastq	164	109653	0.00149563
1097	T	C	R5_filtered.fastq	170	114404	0.00148596
2223	C	T	R5_filtered.fastq	167	112477	0.00148475
1269	G	A	R5_filtered.fastq	172	117027	0.00146975
2013	T	C	R5_filtered.fastq	162	110835	0.00146163
2153	T	C	R5_filtered.fastq	158	108254	0.00145953
2400	G	A	R5_filtered.fastq	164	112456	0.00145835
2145	T	C	R5_filtered.fastq	164	112496	0.00145783
768	TAAAAACG	TAAAACG	R5_filtered.fastq	152	104906	0.00144892
1230	C	T	R5_filtered.fastq	170	117684	0.00144455
2550	G	A	R5_filtered.fastq	160	111423	0.00143597
2321	C	T	R5_filtered.fastq	162	112949	0.00143428
1011	C	T	R5_filtered.fastq	161	112448	0.00143177
1521	C	T	R5_filtered.fastq	172	120164	0.00143138
559	A	G	R5_filtered.fastq	131	92282	0.00141956
2421	T	C	R5_filtered.fastq	158	111867	0.00141239
1203	G	A	R5_filtered.fastq	164	116508	0.00140763
1802	G	A	R5_filtered.fastq	163	116394	0.00140042
2266	A	G	R5_filtered.fastq	155	111351	0.00139199
1894	A	G	R5_filtered.fastq	163	117100	0.00139197
1803	C	T	R5_filtered.fastq	162	116664	0.0013886
814	A	G	R5_filtered.fastq	151	108947	0.001386
2287	C	T	R5_filtered.fastq	158	114403	0.00138108
1830	C	T	R5_filtered.fastq	159	115905	0.00137181
2371	T	C	R5_filtered.fastq	150	109707	0.00136728
1604	C	T	R5_filtered.fastq	160	119485	0.00133908
1645	T	C	R5_filtered.fastq	156	117171	0.00133139
1741	C	T	R5_filtered.fastq	154	115816	0.0013297
1248	G	A	R5_filtered.fastq	156	118015	0.00132187
1822	C	T	R5_filtered.fastq	154	116737	0.0013192
2302	G	A	R5_filtered.fastq	150	113836	0.00131769
1871	C	T	R5_filtered.fastq	154	117030	0.0013159
2384	C	T	R5_filtered.fastq	147	111916	0.00131349
507	T	C	R5_filtered.fastq	117	89345	0.00130953
792	A	G	R5_filtered.fastq	142	108634	0.00130714
731	T	C	R5_filtered.fastq	132	101435	0.00130133
2491	GAAAAAATC	GAAAAAATT	R5_filtered.fastq	140	107862	0.00129795
1110	C	T	R5_filtered.fastq	149	115299	0.00129229
1493	A	G	R5_filtered.fastq	156	121389	0.00128512
2220	A	G	R5_filtered.fastq	140	109399	0.00127972
2081	G	A	R5_filtered.fastq	142	111098	0.00127815
973	G	A	R5_filtered.fastq	144	112666	0.00127811
728	C	T	R5_filtered.fastq	136	106615	0.00127562
1258	A	G	R5_filtered.fastq	148	116099	0.00127477
1587	C	T	R5_filtered.fastq	153	120044	0.00127453
2088	G	A	R5_filtered.fastq	141	110902	0.00127139
2042	T	C	R5_filtered.fastq	140	110259	0.00126974
1742	G	A	R5_filtered.fastq	147	115789	0.00126955
1296	G	A	R5_filtered.fastq	149	117787	0.001265
1641	C	T	R5_filtered.fastq	145	116857	0.00124083
2120	A	G	R5_filtered.fastq	138	112075	0.00123132
1443	C	T	R5_filtered.fastq	149	121031	0.00123109
912	G	T	R5_filtered.fastq	137	111966	0.00122359
786	T	C	R5_filtered.fastq	131	107277	0.00122114
1277	T	C	R5_filtered.fastq	141	115594	0.00121979
879	C	A	R5_filtered.fastq	134	110576	0.00121184
2429	C	T	R5_filtered.fastq	135	112171	0.00120352
1684	A	G	R5_filtered.fastq	139	115585	0.00120258
1835	C	T	R5_filtered.fastq	140	116486	0.00120186
2595	T	C	R5_filtered.fastq	129	107523	0.00119974
807	T	C	R5_filtered.fastq	131	109196	0.00119968
985	GAAAAAGAAATT	GAAAAGAAATT	R5_filtered.fastq	126	105381	0.00119566
1848	T	C	R5_filtered.fastq	134	112518	0.00119092
661	A	G	R5_filtered.fastq	122	102654	0.00118846
972	C	T	R5_filtered.fastq	133	112372	0.00118357
1303	G	C	R5_filtered.fastq	139	117699	0.00118098
1112	A	G	R5_filtered.fastq	134	114341	0.00117193
2176	G	A	R5_filtered.fastq	128	109348	0.00117057
2050	C	T	R5_filtered.fastq	130	111123	0.00116987
704	A	G	R5_filtered.fastq	123	105145	0.00116981
2235	GAAAAATAC	GAGAAATAC	R5_filtered.fastq	125	107898	0.0011585
2536	A	G	R5_filtered.fastq	128	110831	0.00115491
1801	G	A	R5_filtered.fastq	134	116993	0.00114537
2228	G	A	R5_filtered.fastq	129	112727	0.00114436
1989	G	A	R5_filtered.fastq	131	114570	0.00114341
2074	C	T	R5_filtered.fastq	127	111360	0.00114045
1874	A	G	R5_filtered.fastq	134	117597	0.00113948
838	G	A	R5_filtered.fastq	125	110309	0.00113318
2526	C	T	R5_filtered.fastq	127	112145	0.00113246
1227	T	C	R5_filtered.fastq	131	115847	0.0011308
719	A	G	R5_filtered.fastq	116	102956	0.00112669
2113	T	C	R5_filtered.fastq	125	111224	0.00112386
1164	T	C	R5_filtered.fastq	129	114845	0.00112325
2235	GAAAAATAC	GAAAAAATAC	R5_filtered.fastq	121	107898	0.00112143
2517	A	G	R5_filtered.fastq	116	104029	0.00111507
2245	A	G	R5_filtered.fastq	126	113098	0.00111408
702	C	T	R5_filtered.fastq	116	104245	0.00111276
834	G	A	R5_filtered.fastq	123	110546	0.00111266
1233	T	C	R5_filtered.fastq	130	117084	0.00111031
2054	T	C	R5_filtered.fastq	123	110818	0.00110993
706	A	G	R5_filtered.fastq	115	103947	0.00110633
2612	ATTTTGA	ATTTGA	R5_filtered.fastq	114	103057	0.00110618
809	A	G	R5_filtered.fastq	118	106770	0.00110518
738	C	T	R5_filtered.fastq	119	107682	0.00110511
1380	CAAAACCACG	CAAACCACG	R5_filtered.fastq	124	112648	0.00110077
679	T	C	R5_filtered.fastq	113	102760	0.00109965
1353	A	G	R5_filtered.fastq	125	114016	0.00109634
1399	G	A	R5_filtered.fastq	131	119529	0.00109597
1925	G	A	R5_filtered.fastq	127	116380	0.00109125
868	G	A	R5_filtered.fastq	120	109968	0.00109123
1927	A	G	R5_filtered.fastq	127	116513	0.00109001
2406	GAAAAACG	GAAAACG	R5_filtered.fastq	118	108439	0.00108817
944	C	T	R5_filtered.fastq	121	111544	0.00108477
1575	G	A	R5_filtered.fastq	130	120570	0.00107821
2177	C	T	R5_filtered.fastq	119	110894	0.0010731
1365	C	T	R5_filtered.fastq	127	118359	0.00107301
1017	T	C	R5_filtered.fastq	117	109394	0.00106953
2235	GAAAAATAC	GAAAAATAT	R5_filtered.fastq	115	107898	0.00106582
722	A	G	R5_filtered.fastq	111	104198	0.00106528
1799	A	G	R5_filtered.fastq	123	115778	0.00106238
2289	G	A	R5_filtered.fastq	121	114537	0.00105643
2084	G	A	R5_filtered.fastq	117	111356	0.00105068
1737	T	C	R5_filtered.fastq	119	114019	0.00104369
1117	C	T	R5_filtered.fastq	120	115335	0.00104045
2549	C	T	R5_filtered.fastq	114	110855	0.00102837
842	G	A	R5_filtered.fastq	113	110058	0.00102673
625	A	G	R5_filtered.fastq	103	100854	0.00102128
2537	A	G	R5_filtered.fastq	112	109855	0.00101953
1035	G	A	R5_filtered.fastq	116	114269	0.00101515
1693	G	A	R5_filtered.fastq	117	115419	0.0010137
742	A	G	R5_filtered.fastq	108	106700	0.00101218
830	G	A	R5_filtered.fastq	111	109702	0.00101183
957	T	C	R5_filtered.fastq	111	110176	0.00100748
747	G	C	R5_filtered.fastq	108	107570	0.001004
716	A	G	R5_filtered.fastq	107	106701	0.0010028
1600	G	A	R5_filtered.fastq	117	119399	0.000979908	1.92014
1187	G	A	R5_filtered.fastq	113	116165	0.000972754
1876	A	G	R5_filtered.fastq	113	116598	0.000969142
473	C	T	R5_filtered.fastq	81	84214	0.000961835
1589	C	T	R5_filtered.fastq	115	119800	0.000959933
1968	G	A	R5_filtered.fastq	110	115849	0.000949512
2335	G	A	R5_filtered.fastq	107	112820	0.000948413
1392	T	C	R5_filtered.fastq	112	118160	0.000947867
1680	G	A	R5_filtered.fastq	110	116139	0.000947141
2406	GAAAAACG	GAAAAAACG	R5_filtered.fastq	102	108439	0.000940621
790	G	A	R5_filtered.fastq	101	107496	0.00093957
1597	A	G	R5_filtered.fastq	111	118776	0.000934532
1426	C	T	R5_filtered.fastq	113	121088	0.000933206
971	A	T	R5_filtered.fastq	101	109322	0.000923876
954	C	T	R5_filtered.fastq	103	111909	0.000920391
1614	C	T	R5_filtered.fastq	107	117921	0.000907387
2056	GTTTTTTTCATC	GTTTTTTTTTCATC	R5_filtered.fastq	94	103767	0.000905876
2055	A	G	R5_filtered.fastq	101	111665	0.000904491
1542	G	A	R5_filtered.fastq	109	120607	0.000903762
1956	G	A	R5_filtered.fastq	105	116382	0.000902201
1978	G	A	R5_filtered.fastq	104	116166	0.000895271
1962	C	T	R5_filtered.fastq	103	115487	0.000891875
2377	A	G	R5_filtered.fastq	99	112029	0.0008837
622	G	A	R5_filtered.fastq	88	99693	0.00088271
648	G	A	R5_filtered.fastq	90	102207	0.000880566
2133	T	C	R5_filtered.fastq	96	109319	0.000878164
1567	A	G	R5_filtered.fastq	105	120224	0.00087337
736	T	C	R5_filtered.fastq	93	106769	0.000871039
2681	C	T	R5_filtered.fastq	86	99228	0.000866691
2682	G	A	R5_filtered.fastq	85	98842	0.000859958
1980	C	T	R5_filtered.fastq	99	115869	0.000854413
936	T	C	R5_filtered.fastq	94	110529	0.000850456
847	G	A	R5_filtered.fastq	94	110769	0.000848613
2529	A	G	R5_filtered.fastq	94	110975	0.000847038
2337	G	A	R5_filtered.fastq	95	112552	0.000844054
1585	T	C	R5_filtered.fastq	100	118838	0.000841482
1514	G	A	R5_filtered.fastq	101	120320	0.000839428
2259	A	G	R5_filtered.fastq	92	110400	0.000833333
1965	T	C	R5_filtered.fastq	96	115361	0.00083217
1723	C	T	R5_filtered.fastq	96	115740	0.000829445
2500	A	G	R5_filtered.fastq	93	112484	0.000826784
1360	A	G	R5_filtered.fastq	97	117350	0.000826587
1231	G	A	R5_filtered.fastq	97	117354	0.000826559
1240	G	A	R5_filtered.fastq	96	116995	0.000820548
768	TAAAAACG	TAAAAAACG	R5_filtered.fastq	86	104906	0.000819782
904	C	A	R5_filtered.fastq	91	111281	0.00081775
882	GAAAAAATTTAAG	GAAAAAAATTTAAG	R5_filtered.fastq	84	102981	0.000815684
1027	C	T	R5_filtered.fastq	93	114245	0.00081404
940	T	C	R5_filtered.fastq	89	109907	0.000809776
2140	T	C	R5_filtered.fastq	89	110560	0.000804993
2118	A	G	R5_filtered.fastq	90	111975	0.000803751
1434	C	T	R5_filtered.fastq	96	120697	0.00079538
2172	A	G	R5_filtered.fastq	85	106978	0.000794556
2406	GAAAAACG	GAAAAATG	R5_filtered.fastq	86	108439	0.000793073
1400	C	T	R5_filtered.fastq	95	119805	0.000792955
1014	T	C	R5_filtered.fastq	89	112480	0.000791252
2428	G	A	R5_filtered.fastq	88	112220	0.000784174
1938	G	A	R5_filtered.fastq	92	117322	0.000784167
1046	A	G	R5_filtered.fastq	89	113697	0.000782782
687	G	A	R5_filtered.fastq	81	104143	0.000777777
2375	C	T	R5_filtered.fastq	88	113199	0.000777392
1959	C	T	R5_filtered.fastq	90	116120	0.00077506
1524	A	G	R5_filtered.fastq	89	114881	0.000774715
615	T	C	R5_filtered.fastq	76	98281	0.000773293
2056	GTTTTTTTCATC	GTTTTTTTCATT	R5_filtered.fastq	80	103767	0.000770958
2652	C	T	R5_filtered.fastq	79	103007	0.000766938
1598	C	T	R5_filtered.fastq	91	119712	0.000760158
1805	A	G	R5_filtered.fastq	85	111943	0.000759315
2649	G	A	R5_filtered.fastq	78	103437	0.000754082
2650	C	T	R5_filtered.fastq	77	102698	0.000749771
976	C	T	R5_filtered.fastq	84	112314	0.000747903
1209	C	T	R5_filtered.fastq	87	116410	0.000747358
532	A	G	R5_filtered.fastq	69	92335	0.000747279
2566	G	A	R5_filtered.fastq	82	110083	0.000744892
587	G	A	R5_filtered.fastq	72	96889	0.000743118
1586	A	G	R5_filtered.fastq	88	119047	0.000739204
1550	C	T	R5_filtered.fastq	89	121328	0.000733549
1458	T	C	R5_filtered.fastq	88	120120	0.000732601
2504	C	T	R5_filtered.fastq	82	112266	0.000730408
633	C	T	R5_filtered.fastq	74	101508	0.000729007
2262	T	C	R5_filtered.fastq	80	110120	0.00072648
1401	A	G	R5_filtered.fastq	86	119317	0.000720769
982	A	G	R5_filtered.fastq	80	111577	0.000716994
1055	T	C	R5_filtered.fastq	81	113818	0.000711662
1202	A	G	R5_filtered.fastq	81	114278	0.000708798
2109	G	A	R5_filtered.fastq	79	111690	0.000707315
1588	A	G	R5_filtered.fastq	84	119232	0.000704509
2280	C	T	R5_filtered.fastq	80	113696	0.000703631
2291	C	T	R5_filtered.fastq	80	114057	0.000701404
2427	T	C	R5_filtered.fastq	79	112682	0.000701088
1659	C	T	R5_filtered.fastq	82	117082	0.000700364
1895	C	T	R5_filtered.fastq	82	117289	0.000699128
1746	T	C	R5_filtered.fastq	80	115021	0.000695525
2182	A	G	R5_filtered.fastq	77	111378	0.000691339
608	G	A	R5_filtered.fastq	67	97020	0.000690579
1060	C	T	R5_filtered.fastq	79	114603	0.000689336
2568	C	T	R5_filtered.fastq	76	110393	0.000688449
804	G	A	R5_filtered.fastq	76	110490	0.000687845
2487	C	T	R5_filtered.fastq	77	112109	0.000686832
2159	A	G	R5_filtered.fastq	74	107760	0.000686711
2022	GTTTTTTTCTAC	GTTTTTTTCCAC	R5_filtered.fastq	72	106102	0.000678592
840	C	T	R5_filtered.fastq	75	110604	0.000678095
490	C	T	R5_filtered.fastq	59	87259	0.000676148
1928	A	G	R5_filtered.fastq	76	113096	0.000671995
922	C	T	R5_filtered.fastq	74	110267	0.000671098
2582	C	T	R5_filtered.fastq	73	109683	0.000665554
1678	G	A	R5_filtered.fastq	77	116520	0.000660831
2171	T	A	R5_filtered.fastq	73	110638	0.000659809
2279	G	A	R5_filtered.fastq	75	113768	0.000659236
682	A	G	R5_filtered.fastq	69	105077	0.000656661
651	G	A	R5_filtered.fastq	67	102144	0.000655937
1274	T	C	R5_filtered.fastq	77	117625	0.000654623
1113	C	T	R5_filtered.fastq	75	115570	0.000648957
2424	G	A	R5_filtered.fastq	73	112590	0.00064837
1319	G	A	R5_filtered.fastq	76	117522	0.000646687
564	C	T	R5_filtered.fastq	61	94376	0.000646351
2373	T	C	R5_filtered.fastq	72	111890	0.000643489
2295	T	C	R5_filtered.fastq	73	113520	0.000643058
1473	T	C	R5_filtered.fastq	77	119958	0.000641891
1613	G	A	R5_filtered.fastq	76	118784	0.000639817
1618	G	A	R5_filtered.fastq	76	118843	0.000639499
768	TAAAAACG	TAAAAATG	R5_filtered.fastq	67	104906	0.000638667
1449	T	C	R5_filtered.fastq	77	120679	0.000638056
1170	G	A	R5_filtered.fastq	74	116140	0.000637162
1967	T	C	R5_filtered.fastq	73	114882	0.000635435
1695	T	C	R5_filtered.fastq	73	114979	0.000634899
1626	T	C	R5_filtered.fastq	74	116608	0.000634605
725	G	A	R5_filtered.fastq	67	106545	0.000628842
1467	T	C	R5_filtered.fastq	73	116570	0.000626233
1944	G	A	R5_filtered.fastq	73	116776	0.000625128
2199	C	T	R5_filtered.fastq	70	112332	0.000623153
2331	C	T	R5_filtered.fastq	70	112671	0.000621278
739	A	G	R5_filtered.fastq	67	107901	0.00062094
1410	G	A	R5_filtered.fastq	74	120027	0.000616528
639	GAAAAAACT	AAAAAAACT	R5_filtered.fastq	60	97892	0.00061292
474	G	A	R5_filtered.fastq	52	85230	0.000610114
1920	C	T	R5_filtered.fastq	72	118210	0.000609086
1798	G	A	R5_filtered.fastq	71	116720	0.000608293
583	A	G	R5_filtered.fastq	58	96251	0.000602591
1375	T	C	R5_filtered.fastq	70	116555	0.000600575
1279	A	G	R5_filtered.fastq	70	116683	0.000599916
2447	C	T	R5_filtered.fastq	67	111818	0.000599188
1974	C	T	R5_filtered.fastq	69	115160	0.000599166
2598	C	T	R5_filtered.fastq	65	108506	0.000599045
567	A	G	R5_filtered.fastq	55	91875	0.000598639
2553	T	C	R5_filtered.fastq	66	110524	0.000597155
1129	C	T	R5_filtered.fastq	69	115623	0.000596767
2017	T	C	R5_filtered.fastq	64	108087	0.000592116
765	C	T	R5_filtered.fastq	64	108727	0.00058863
2083	C	T	R5_filtered.fastq	65	110549	0.000587975
2354	A	G	R5_filtered.fastq	63	107220	0.000587577
2301	T	C	R5_filtered.fastq	66	112434	0.000587011
2638	T	C	R5_filtered.fastq	61	103962	0.000586753
2148	T	C	R5_filtered.fastq	65	110790	0.000586696
761	C	T	R5_filtered.fastq	63	107448	0.00058633
998	G	A	R5_filtered.fastq	66	112710	0.000585574
666	A	G	R5_filtered.fastq	60	102535	0.000585166
1573	G	A	R5_filtered.fastq	70	120233	0.000582203
1701	GAAAAAACT	AAAAAAACT	R5_filtered.fastq	64	109979	0.000581929
2110	C	T	R5_filtered.fastq	65	111699	0.000581921
1406	A	G	R5_filtered.fastq	67	115350	0.000580841
585	C	T	R5_filtered.fastq	56	96552	0.000579998
1057	C	T	R5_filtered.fastq	66	114969	0.000574068
1873	G	A	R5_filtered.fastq	67	117109	0.000572117
2080	C	T	R5_filtered.fastq	63	110368	0.000570818
1008	G	A	R5_filtered.fastq	65	114030	0.000570025
1685	A	G	R5_filtered.fastq	65	114712	0.000566636
708	T	C	R5_filtered.fastq	58	102810	0.000564147
1624	A	G	R5_filtered.fastq	66	117739	0.000560562
2676	G	A	R5_filtered.fastq	56	100000	0.00056
821	G	A	R5_filtered.fastq	61	109292	0.000558138
1966	G	A	R5_filtered.fastq	65	116561	0.000557648
1797	C	T	R5_filtered.fastq	65	116679	0.000557084
983	A	G	R5_filtered.fastq	61	110599	0.000551542
2150	A	G	R5_filtered.fastq	61	110805	0.000550517
968	T	C	R5_filtered.fastq	61	111177	0.000548675
1660	G	A	R5_filtered.fastq	64	116907	0.000547444
635	G	A	R5_filtered.fastq	55	100900	0.000545094
1933	A	G	R5_filtered.fastq	63	115995	0.000543127
2382	T	C	R5_filtered.fastq	61	112505	0.000542198
1084	G	A	R5_filtered.fastq	62	114823	0.000539962
1569	T	C	R5_filtered.fastq	63	116759	0.000539573
2441	A	G	R5_filtered.fastq	60	111459	0.000538315
2089	C	T	R5_filtered.fastq	59	109659	0.000538032
1963	G	A	R5_filtered.fastq	62	116201	0.000533558
1804	A	G	R5_filtered.fastq	61	115034	0.000530278
630	T	C	R5_filtered.fastq	53	99992	0.000530042
1125	T	C	R5_filtered.fastq	61	115394	0.000528624
2344	A	G	R5_filtered.fastq	59	112528	0.000524314
977	G	A	R5_filtered.fastq	59	112866	0.000522744
594	C	T	R5_filtered.fastq	50	95879	0.000521491
818	A	G	R5_filtered.fastq	55	105917	0.000519275
1513	C	T	R5_filtered.fastq	63	121700	0.000517666
2509	A	G	R5_filtered.fastq	58	112064	0.000517561
861	T	C	R5_filtered.fastq	57	110143	0.000517509
760	G	A	R5_filtered.fastq	56	108490	0.000516177
843	C	T	R5_filtered.fastq	57	110491	0.000515879
597	C	T	R5_filtered.fastq	50	97353	0.000513595
2214	AGCC	AGTC	R5_filtered.fastq	57	111106	0.000513024
671	C	T	R5_filtered.fastq	52	101429	0.000512674
2078	C	T	R5_filtered.fastq	57	111225	0.000512475
657	G	A	R5_filtered.fastq	52	102300	0.000508309
1006	A	G	R5_filtered.fastq	52	102352	0.000508051
681	C	T	R5_filtered.fastq	52	102775	0.00050596
1613	G	T	R5_filtered.fastq	60	118784	0.000505119
1881	T	C	R5_filtered.fastq	59	117196	0.00050343
1106	A	G	R5_filtered.fastq	57	113255	0.000503289
2660	A	G	R5_filtered.fastq	51	101618	0.00050188
1861	G	A	R5_filtered.fastq	58	116688	0.000497052
1089	T	C	R5_filtered.fastq	57	114681	0.000497031
1515	C	T	R5_filtered.fastq	60	121408	0.000494201
566	A	G	R5_filtered.fastq	46	93151	0.000493822
1128	G	A	R5_filtered.fastq	57	115493	0.000493536
690	C	T	R5_filtered.fastq	51	103374	0.000493354
2115	T	C	R5_filtered.fastq	53	107976	0.00049085
2433	G	A	R5_filtered.fastq	55	112081	0.000490717
2343	C	T	R5_filtered.fastq	55	112183	0.00049027
2155	T	C	R5_filtered.fastq	54	110391	0.00048917
2250	T	C	R5_filtered.fastq	55	112825	0.000487481
1470	C	T	R5_filtered.fastq	59	121079	0.000487285
1770	C	T	R5_filtered.fastq	57	117183	0.000486419
1489	A	G	R5_filtered.fastq	59	121541	0.000485433
1714	T	C	R5_filtered.fastq	53	109229	0.000485219
720	A	G	R5_filtered.fastq	50	103259	0.000484219
2491	GAAAAAATC	GAGAAAATC	R5_filtered.fastq	52	107862	0.000482097
1617	T	C	R5_filtered.fastq	57	118370	0.000481541
599	A	G	R5_filtered.fastq	46	96140	0.000478469
1201	A	G	R5_filtered.fastq	55	114953	0.000478456
465	T	C	R5_filtered.fastq	40	84380	0.000474046
1992	C	T	R5_filtered.fastq	54	114733	0.000470658
1842	T	C	R5_filtered.fastq	54	114844	0.000470203
1242	A	G	R5_filtered.fastq	55	117444	0.000468308
1305	T	C	R5_filtered.fastq	55	117586	0.000467743
924	G	A	R5_filtered.fastq	52	111324	0.000467105
2305	A	G	R5_filtered.fastq	51	109323	0.000466508
1300	A	G	R5_filtered.fastq	54	116217	0.000464648
966	G	A	R5_filtered.fastq	52	112059	0.000464041
1109	A	G	R5_filtered.fastq	53	114584	0.000462543
2022	GTTTTTTTCTAC	GTTTCTTTCTAC	R5_filtered.fastq	49	106102	0.00046182
2075	G	A	R5_filtered.fastq	51	111527	0.000457288
1038	T	C	R5_filtered.fastq	52	113875	0.000456641
1825	G	A	R5_filtered.fastq	53	116565	0.000454682
2399	A	G	R5_filtered.fastq	51	112708	0.000452497
2445	T	C	R5_filtered.fastq	50	111186	0.000449697
2169	A	G	R5_filtered.fastq	50	111390	0.000448873
437	C	T	R5_filtered.fastq	36	80531	0.000447033
980	T	C	R5_filtered.fastq	50	111977	0.00044652
1561	G	A	R5_filtered.fastq	54	121139	0.000445769
2022	GTTTTTTTCTAC	GTTTTTTTTTCTAC	R5_filtered.fastq	47	106102	0.00044297
2256	C	T	R5_filtered.fastq	50	112966	0.000442611
2643	C	A	R5_filtered.fastq	46	104026	0.000442197
2589	G	A	R5_filtered.fastq	48	109438	0.000438605
918	G	A	R5_filtered.fastq	49	111929	0.000437778
1775	A	G	R5_filtered.fastq	51	116504	0.000437753
906	G	A	R5_filtered.fastq	49	111948	0.000437703
950	G	A	R5_filtered.fastq	49	111965	0.000437637
2674	A	G	R5_filtered.fastq	42	96649	0.000434562
492	G	A	R5_filtered.fastq	38	87746	0.000433068
2201	A	G	R5_filtered.fastq	47	109204	0.000430387
1610	C	T	R5_filtered.fastq	51	118779	0.000429369
1666	G	A	R5_filtered.fastq	50	116775	0.000428174
1994	A	G	R5_filtered.fastq	48	112105	0.00042817
2353	A	G	R5_filtered.fastq	48	112376	0.000427137
985	GAAAAAGAAATT	GAAAAAGAAATC	R5_filtered.fastq	45	105381	0.000427022
2612	ATTTTGA	ATTTCGA	R5_filtered.fastq	44	103057	0.000426948
1350	T	C	R5_filtered.fastq	50	117253	0.000426428
508	A	G	R5_filtered.fastq	38	89462	0.000424761
2683	G	A	R5_filtered.fastq	42	98993	0.000424272
1362	T	C	R5_filtered.fastq	49	116027	0.000422315
2661	A	G	R5_filtered.fastq	41	97233	0.000421668
522	T	C	R5_filtered.fastq	38	90154	0.000421501
2547	C	T	R5_filtered.fastq	47	111586	0.0004212
1545	G	A	R5_filtered.fastq	51	121627	0.000419315
1416	T	C	R5_filtered.fastq	49	116900	0.000419162
2132	T	C	R5_filtered.fastq	41	98163	0.000417673
1668	A	G	R5_filtered.fastq	43	102952	0.00041767
1329	T	C	R5_filtered.fastq	49	117456	0.000417177
1975	G	A	R5_filtered.fastq	48	115302	0.000416298
970	A	G	R5_filtered.fastq	46	110534	0.000416162
673	A	G	R5_filtered.fastq	43	104031	0.000413338
1605	A	G	R5_filtered.fastq	49	118686	0.000412854
1352	A	G	R5_filtered.fastq	48	116311	0.000412687
1288	T	C	R5_filtered.fastq	48	116433	0.000412254
1602	C	T	R5_filtered.fastq	49	119279	0.000410802
1901	A	G	R5_filtered.fastq	48	116950	0.000410432
2450	A	G	R5_filtered.fastq	46	112272	0.000409719
2673	A	G	R5_filtered.fastq	34	83163	0.000408836
1239	C	T	R5_filtered.fastq	48	117652	0.000407983
2233	G	A	R5_filtered.fastq	46	113017	0.000407018
718	A	G	R5_filtered.fastq	43	105709	0.000406777
2149	T	C	R5_filtered.fastq	45	111103	0.00040503
444	G	A	R5_filtered.fastq	33	81577	0.000404526
1863	C	T	R5_filtered.fastq	47	117190	0.000401058
945	A	G	R5_filtered.fastq	44	109766	0.000400853
1323	G	A	R5_filtered.fastq	47	117960	0.00039844
497	G	A	R5_filtered.fastq	35	87901	0.000398175
1950	A	G	R5_filtered.fastq	45	113319	0.000397109
2309	C	T	R5_filtered.fastq	45	113397	0.000396836
1498	G	T	R5_filtered.fastq	48	121576	0.000394815
1512	T	C	R5_filtered.fastq	48	121639	0.00039461
2532	C	T	R5_filtered.fastq	44	111834	0.00039344
733	G	A	R5_filtered.fastq	42	107174	0.000391886
1167	T	C	R5_filtered.fastq	45	114852	0.000391809
1760	A	G	R5_filtered.fastq	45	116260	0.000387063
454	A	G	R5_filtered.fastq	32	82788	0.000386529
1747	A	G	R5_filtered.fastq	44	113885	0.000386355
2087	T	C	R5_filtered.fastq	41	106379	0.000385414
627	C	T	R5_filtered.fastq	38	98830	0.000384499
948	C	T	R5_filtered.fastq	43	111896	0.000384285
741	A	G	R5_filtered.fastq	41	107209	0.000382431
2003	T	C	R5_filtered.fastq	43	113037	0.000380406
882	GAAAAAATTTAAG	GAAAAAATTCAAG	R5_filtered.fastq	39	102981	0.000378711
2009	A	G	R5_filtered.fastq	41	109186	0.000375506
1662	C	T	R5_filtered.fastq	44	117215	0.000375379
1255	A	G	R5_filtered.fastq	44	117396	0.0003748
656	C	T	R5_filtered.fastq	38	101527	0.000374285
963	G	A	R5_filtered.fastq	42	112218	0.000374272
1971	G	A	R5_filtered.fastq	43	115859	0.000371141
1826	A	G	R5_filtered.fastq	43	115915	0.000370961
664	A	G	R5_filtered.fastq	38	102514	0.000370681
1409	A	G	R5_filtered.fastq	43	116654	0.000368611
2156	A	G	R5_filtered.fastq	40	109059	0.000366774
1104	T	C	R5_filtered.fastq	42	114678	0.000366243
2056	GTTTTTTTCATC	GTTTCTTTCATC	R5_filtered.fastq	38	103767	0.000366205
1910	A	G	R5_filtered.fastq	41	112477	0.000364519
826	G	A	R5_filtered.fastq	40	110142	0.000363168
2590	A	G	R5_filtered.fastq	39	107427	0.000363037
2577	A	G	R5_filtered.fastq	39	107730	0.000362016
654	T	C	R5_filtered.fastq	37	102915	0.00035952
1667	A	G	R5_filtered.fastq	42	116883	0.000359334
1245	C	T	R5_filtered.fastq	42	117633	0.000357043
695	T	C	R5_filtered.fastq	37	103728	0.000356702
579	T	C	R5_filtered.fastq	34	95672	0.000355381
1563	T	C	R5_filtered.fastq	42	118290	0.00035506
1347	G	A	R5_filtered.fastq	42	118337	0.000354919
1490	A	G	R5_filtered.fastq	42	118535	0.000354326
1595	T	C	R5_filtered.fastq	42	118651	0.000353979
2586	T	C	R5_filtered.fastq	38	107515	0.000353439
1026	T	C	R5_filtered.fastq	40	113386	0.000352777
1824	G	A	R5_filtered.fastq	41	116319	0.000352479
477	C	T	R5_filtered.fastq	30	85878	0.000349333
1964	T	C	R5_filtered.fastq	39	111739	0.000349028
1018	GTG	ATA	R5_filtered.fastq	39	112491	0.000346694
1340	C	T	R5_filtered.fastq	41	118329	0.000346492
621	C	T	R5_filtered.fastq	34	98427	0.000345434
1608	A	G	R5_filtered.fastq	39	113301	0.000344216
1536	A	G	R5_filtered.fastq	41	119662	0.000342632
1738	A	G	R5_filtered.fastq	39	114316	0.00034116
2077	G	A	R5_filtered.fastq	38	111386	0.000341156
2157	A	G	R5_filtered.fastq	37	108484	0.000341064
2490	T	C	R5_filtered.fastq	38	111559	0.000340627
1808	T	C	R5_filtered.fastq	39	114679	0.00034008
2583	A	G	R5_filtered.fastq	37	108867	0.000339864
1724	A	G	R5_filtered.fastq	39	114762	0.000339834
2124	C	T	R5_filtered.fastq	38	111989	0.000339319
432	T	C	R5_filtered.fastq	27	79578	0.00033929
908	C	T	R5_filtered.fastq	38	112022	0.000339219
2556	A	G	R5_filtered.fastq	37	109103	0.000339129
1254	G	A	R5_filtered.fastq	40	117958	0.000339104
1615	T	C	R5_filtered.fastq	40	118029	0.0003389
2327	A	G	R5_filtered.fastq	38	112367	0.000338178
659	T	C	R5_filtered.fastq	33	97945	0.000336924
1596	C	T	R5_filtered.fastq	40	119912	0.000333578
1411	C	T	R5_filtered.fastq	40	120539	0.000331843
2005	T	C	R5_filtered.fastq	38	114566	0.000331687
1503	T	C	R5_filtered.fastq	37	112534	0.00032879
1851	G	A	R5_filtered.fastq	38	115584	0.000328765
1307	A	G	R5_filtered.fastq	38	115756	0.000328277
2125	A	G	R5_filtered.fastq	35	106926	0.000327329
1767	G	A	R5_filtered.fastq	38	116396	0.000326472
714	T	C	R5_filtered.fastq	34	104526	0.000325278
902	T	C	R5_filtered.fastq	36	111173	0.00032382
752	A	G	R5_filtered.fastq	35	108270	0.000323266
1935	A	G	R5_filtered.fastq	37	114690	0.000322609
1372	A	G	R5_filtered.fastq	38	117816	0.000322537
1088	G	A	R5_filtered.fastq	37	115335	0.000320805
882	GAAAAAATTTAAG	GAAAAAATTTAGG	R5_filtered.fastq	33	102981	0.000320447
2434	A	G	R5_filtered.fastq	36	112483	0.000320048
1488	G	A	R5_filtered.fastq	39	122097	0.000319418
867	A	G	R5_filtered.fastq	34	106606	0.000318931
758	A	G	R5_filtered.fastq	34	106863	0.000318164
1716	T	C	R5_filtered.fastq	35	110172	0.000317685
2565	C	T	R5_filtered.fastq	35	110317	0.000317268
1208	A	G	R5_filtered.fastq	36	113526	0.000317108
1834	A	G	R5_filtered.fastq	36	113860	0.000316178
2268	GAAAAAATATG	GAAAAGATATG	R5_filtered.fastq	34	107575	0.000316059
745	A	G	R5_filtered.fastq	34	107776	0.000315469
819	A	G	R5_filtered.fastq	32	102293	0.000312827
1149	A	G	R5_filtered.fastq	36	115131	0.000312687
846	T	C	R5_filtered.fastq	34	109052	0.000311778
1134	C	T	R5_filtered.fastq	36	115741	0.000311039
2022	GTTTTTTTCTAC	GTTTTTTCCTAC	R5_filtered.fastq	33	106102	0.000311021
2221	T	C	R5_filtered.fastq	34	109384	0.000310832
1380	CAAAACCACG	CAAAACCATG	R5_filtered.fastq	35	112648	0.000310702
929	A	G	R5_filtered.fastq	34	109960	0.000309203
1080	T	C	R5_filtered.fastq	33	107321	0.000307489
2147	T	C	R5_filtered.fastq	32	104473	0.000306299
1051	C	T	R5_filtered.fastq	35	114484	0.00030572
1338	C	T	R5_filtered.fastq	36	118278	0.000304368
2363	C	T	R5_filtered.fastq	34	112841	0.000301309
782	A	G	R5_filtered.fastq	32	106282	0.000301086
844	A	G	R5_filtered.fastq	33	109687	0.000300856
1665	G	A	R5_filtered.fastq	35	116361	0.000300788
1870	A	G	R5_filtered.fastq	35	116439	0.000300587
2178	A	G	R5_filtered.fastq	33	110558	0.000298486
1478	T	C	R5_filtered.fastq	35	117569	0.000297698
1137	T	C	R5_filtered.fastq	33	111167	0.000296851
709	G	A	R5_filtered.fastq	31	104908	0.000295497
1105	G	A	R5_filtered.fastq	34	115360	0.00029473
533	A	G	R5_filtered.fastq	27	91696	0.000294451
1325	A	G	R5_filtered.fastq	34	115572	0.000294189
2052	G	A	R5_filtered.fastq	33	112393	0.000293613
629	A	G	R5_filtered.fastq	29	98799	0.000293525
1131	C	T	R5_filtered.fastq	34	115907	0.000293339
882	GAAAAAATTTAAG	GAAAAAATTTGAG	R5_filtered.fastq	30	102981	0.000291316
2294	C	T	R5_filtered.fastq	33	113589	0.000290521
803	T	C	R5_filtered.fastq	32	110222	0.000290323
1484	A	G	R5_filtered.fastq	35	120558	0.000290317
2697	C	T	R5_filtered.fastq	28	96447	0.000290315
1844	A	G	R5_filtered.fastq	33	114131	0.000289141
1395	A	G	R5_filtered.fastq	34	117815	0.000288588
683	A	G	R5_filtered.fastq	30	104213	0.000287872
2601	C	T	R5_filtered.fastq	31	108084	0.000286814
2406	GAAAAACG	GAAGAACG	R5_filtered.fastq	31	108439	0.000285875
2339	A	G	R5_filtered.fastq	32	111986	0.00028575
1157	A	G	R5_filtered.fastq	32	112540	0.000284343
1380	CAAAACCACG	CAAAATCACG	R5_filtered.fastq	32	112648	0.000284071
2068	G	A	R5_filtered.fastq	31	109726	0.000282522
1941	A	G	R5_filtered.fastq	32	114590	0.000279256
1363	G	A	R5_filtered.fastq	33	118235	0.000279105
1683	T	C	R5_filtered.fastq	32	115892	0.000276119
985	GAAAAAGAAATT	GAAAAAAGAAATT	R5_filtered.fastq	29	105381	0.000275192
985	GAAAAAGAAATT	GAAAAAGGAATT	R5_filtered.fastq	29	105381	0.000275192
2316	G	A	R5_filtered.fastq	31	112961	0.000274431
1657	A	G	R5_filtered.fastq	32	116909	0.000273717
1701	GAAAAAACT	GAGAAAACT	R5_filtered.fastq	30	109979	0.000272779
882	GAAAAAATTTAAG	AAAAAAATTTAAG	R5_filtered.fastq	28	102981	0.000271895
2284	G	A	R5_filtered.fastq	31	114093	0.000271708
2214	AGCC	GGCC	R5_filtered.fastq	30	111106	0.000270012
2364	T	C	R5_filtered.fastq	30	111131	0.000269952
591	G	A	R5_filtered.fastq	26	97108	0.000267743
1206	T	C	R5_filtered.fastq	31	115912	0.000267444
967	C	T	R5_filtered.fastq	30	112255	0.000267249
1664	C	T	R5_filtered.fastq	31	117041	0.000264864
1472	G	A	R5_filtered.fastq	32	120896	0.00026469
1471	G	A	R5_filtered.fastq	32	121008	0.000264445
699	A	G	R5_filtered.fastq	27	102542	0.000263307
459	G	A	R5_filtered.fastq	22	83698	0.00026285
2475	T	C	R5_filtered.fastq	29	110949	0.000261381
1126	C	T	R5_filtered.fastq	30	115931	0.000258775
2183	G	A	R5_filtered.fastq	29	112097	0.000258705
921	T	C	R5_filtered.fastq	28	108291	0.000258563
1185	A	G	R5_filtered.fastq	27	104615	0.000258089
2378	A	G	R5_filtered.fastq	28	109782	0.000255051
1878	A	G	R5_filtered.fastq	29	113890	0.000254632
543	T	C	R5_filtered.fastq	23	90976	0.000252814
783	G	A	R5_filtered.fastq	27	109301	0.000247024
2139	T	C	R5_filtered.fastq	26	106356	0.000244462
2171	T	C	R5_filtered.fastq	27	110638	0.000244039
456	T	C	R5_filtered.fastq	20	82255	0.000243146
1653	T	C	R5_filtered.fastq	28	115583	0.00024225
737	A	G	R5_filtered.fastq	26	107341	0.000242219
2700	A	G	R5_filtered.fastq	23	95282	0.000241389
2559	A	G	R5_filtered.fastq	26	108958	0.000238624
971	A	G	R5_filtered.fastq	26	109322	0.00023783
2008	T	C	R5_filtered.fastq	26	109988	0.000236389
2151	A	G	R5_filtered.fastq	26	110041	0.000236276
519	C	T	R5_filtered.fastq	21	89238	0.000235326
1123	A	G	R5_filtered.fastq	27	114842	0.000235106
461	A	G	R5_filtered.fastq	19	81237	0.000233884
1669	A	G	R5_filtered.fastq	26	111200	0.000233813
1393	G	A	R5_filtered.fastq	28	119889	0.000233549
1368	A	G	R5_filtered.fastq	27	115649	0.000233465
2035	A	G	R5_filtered.fastq	26	111437	0.000233316
734	G	A	R5_filtered.fastq	25	107275	0.000233046
1191	C	T	R5_filtered.fastq	27	116163	0.000232432
2268	GAAAAAATATG	GGAAAAATATG	R5_filtered.fastq	25	107575	0.000232396
1807	C	T	R5_filtered.fastq	27	117140	0.000230493
780	C	T	R5_filtered.fastq	25	108812	0.000229754
2506	A	G	R5_filtered.fastq	25	108917	0.000229533
1654	C	T	R5_filtered.fastq	27	117736	0.000229327
1940	A	G	R5_filtered.fastq	26	114040	0.00022799
1857	A	G	R5_filtered.fastq	26	114392	0.000227289
2451	A	G	R5_filtered.fastq	25	110026	0.000227219
1793	A	G	R5_filtered.fastq	26	114611	0.000226854
1085	A	G	R5_filtered.fastq	26	115091	0.000225908
1100	G	T	R5_filtered.fastq	26	115297	0.000225505
882	GAAAAAATTTAAG	GAAGAAATTTAAG	R5_filtered.fastq	23	102981	0.000223342
2329	A	G	R5_filtered.fastq	25	111961	0.000223292
2491	GAAAAAATC	GAAAGAATC	R5_filtered.fastq	24	107862	0.000222507
2235	GAAAAATAC	GAAAAACAC	R5_filtered.fastq	24	107898	0.000222432
1847	T	C	R5_filtered.fastq	25	112804	0.000221623
2281	G	A	R5_filtered.fastq	25	114097	0.000219112
637	C	T	R5_filtered.fastq	22	101065	0.000217682
612	A	G	R5_filtered.fastq	21	98137	0.000213987
1923	T	C	R5_filtered.fastq	25	117748	0.000212318
1981	A	G	R5_filtered.fastq	24	113240	0.000211939
707	T	C	R5_filtered.fastq	22	104507	0.000210512
985	GAAAAAGAAATT	GAGAAAGAAATT	R5_filtered.fastq	22	105381	0.000208766
831	C	T	R5_filtered.fastq	23	110417	0.000208301
1266	T	C	R5_filtered.fastq	24	115236	0.000208268
1284	A	G	R5_filtered.fastq	24	115914	0.00020705
2374	A	G	R5_filtered.fastq	23	111337	0.00020658
1355	A	G	R5_filtered.fastq	24	116687	0.000205678
1828	G	A	R5_filtered.fastq	24	116749	0.000205569
1380	CAAAACCACG	CAAGACCACG	R5_filtered.fastq	23	112648	0.000204176
2230	C	T	R5_filtered.fastq	23	112673	0.000204131
1609	G	A	R5_filtered.fastq	24	117608	0.000204068
2379	C	T	R5_filtered.fastq	23	113383	0.000202852
2307	C	T	R5_filtered.fastq	23	113564	0.000202529
2682	G	T	R5_filtered.fastq	20	98842	0.000202343
1413	G	A	R5_filtered.fastq	24	120676	0.00019888
2267	A	G	R5_filtered.fastq	22	110906	0.000198366
2022	GTTTTTTTCTAC	GTTTTTCTCTAC	R5_filtered.fastq	21	106102	0.000197923
1361	T	C	R5_filtered.fastq	23	116415	0.000197569
858	A	G	R5_filtered.fastq	21	107438	0.000195462
1466	T	C	R5_filtered.fastq	22	114463	0.000192202
879	C	T	R5_filtered.fastq	21	110576	0.000189915
1122	T	C	R5_filtered.fastq	21	115320	0.000182102
1663	A	G	R5_filtered.fastq	21	115489	0.000181835
1376	A	G	R5_filtered.fastq	21	115793	0.000181358
2099	T	C	R5_filtered.fastq	20	110386	0.000181182
1173	C	T	R5_filtered.fastq	21	115939	0.00018113
705	T	C	R5_filtered.fastq	18	102379	0.000175817
1677	T	C	R5_filtered.fastq	20	114400	0.000174825
692	T	C	R5_filtered.fastq	18	103870	0.000173294
1528	G	A	R5_filtered.fastq	21	121601	0.000172696
2292	G	A	R5_filtered.fastq	19	113303	0.000167692
1188	T	C	R5_filtered.fastq	19	113500	0.000167401
2015	T	C	R5_filtered.fastq	19	114039	0.00016661
1079	T	C	R5_filtered.fastq	18	108809	0.000165427
590	T	A	R5_filtered.fastq	16	96990	0.000164965
1195	T	C	R5_filtered.fastq	18	109992	0.000163648
2022	GTTTTTTTCTAC	GCTTTTTTCTAC	R5_filtered.fastq	17	106102	0.000160223
1402	A	G	R5_filtered.fastq	18	113382	0.000158755
727	C	T	R5_filtered.fastq	17	107192	0.000158594
1260	C	T	R5_filtered.fastq	18	117440	0.00015327
1278	G	A	R5_filtered.fastq	18	117490	0.000153205
481	A	G	R5_filtered.fastq	13	85922	0.0001513
2609	A	G	R5_filtered.fastq	16	106181	0.000150686
1648	A	G	R5_filtered.fastq	17	113704	0.000149511
1886	A	G	R5_filtered.fastq	17	115238	0.000147521
1143	A	G	R5_filtered.fastq	16	108553	0.000147393
1172	C	T	R5_filtered.fastq	17	115740	0.000146881
2056	GTTTTTTTCATC	GTTTTTTTCACC	R5_filtered.fastq	15	103767	0.000144555
778	A	G	R5_filtered.fastq	15	104469	0.000143583
688	A	G	R5_filtered.fastq	15	104865	0.000143041
1407	A	G	R5_filtered.fastq	16	112709	0.000141958
546	G	A	R5_filtered.fastq	13	92274	0.000140885
1168	C	T	R5_filtered.fastq	16	116047	0.000137875
486	C	T	R5_filtered.fastq	12	87159	0.000137679
1812	G	A	R5_filtered.fastq	16	116872	0.000136902
2085	A	G	R5_filtered.fastq	15	110023	0.000136335
1223	G	A	R5_filtered.fastq	16	117415	0.000136269
1180	A	G	R5_filtered.fastq	15	110504	0.000135742
1248	G	C	R5_filtered.fastq	16	118015	0.000135576
2502	A	T	R5_filtered.fastq	15	111358	0.000134701
2126	G	A	R5_filtered.fastq	15	112290	0.000133583
2199	C	A	R5_filtered.fastq	15	112332	0.000133533
1092	A	G	R5_filtered.fastq	14	112253	0.000124718
502	G	A	R5_filtered.fastq	11	88641	0.000124096
2012	G	C	R5_filtered.fastq	14	113653	0.000123182
530	C	T	R5_filtered.fastq	11	90856	0.000121071
2041	C	T	R5_filtered.fastq	13	110419	0.000117733
2086	C	T	R5_filtered.fastq	13	111188	0.000116919
1574	C	T	R5_filtered.fastq	14	120167	0.000116505
2186	C	A	R5_filtered.fastq	13	111766	0.000116314
2146	G	A	R5_filtered.fastq	13	112124	0.000115943
706	A	T	R5_filtered.fastq	12	103947	0.000115443
1076	T	C	R5_filtered.fastq	13	113554	0.000114483
2349	A	G	R5_filtered.fastq	12	106892	0.000112263
1627	A	G	R5_filtered.fastq	13	116014	0.000112055
2472	A	G	R5_filtered.fastq	12	110674	0.000108427
1461	G	T	R5_filtered.fastq	13	120584	0.000107809
561	G	A	R5_filtered.fastq	10	94611	0.000105696
511	TGGAGCGC	TGGGGCAC	R5_filtered.fastq	9	86276	0.000104316
1000	G	A	R5_filtered.fastq	11	114091	9.64143e-05
457	C	T	R5_filtered.fastq	8	83434	9.58842e-05
2619	C	T	R5_filtered.fastq	10	106388	9.39956e-05
639	GAAAAAACT	GAAAAAGCT	R5_filtered.fastq	9	97892	9.19381e-05
1701	GAAAAAACT	GAAAGAACT	R5_filtered.fastq	10	109979	9.09264e-05
2081	G	C	R5_filtered.fastq	10	111098	9.00106e-05
1777	G	A	R5_filtered.fastq	10	115311	8.6722e-05
1341	G	A	R5_filtered.fastq	10	117891	8.48241e-05
804	G	T	R5_filtered.fastq	9	110490	8.14553e-05
2655	C	T	R5_filtered.fastq	8	102419	7.81105e-05
2333	G	C	R5_filtered.fastq	8	112866	7.08805e-05
1395	A	T	R5_filtered.fastq	8	117815	6.79031e-05
2394	C	T	R5_filtered.fastq	7	111897	6.25575e-05
2185	C	A	R5_filtered.fastq	7	112307	6.23292e-05
1845	A	T	R5_filtered.fastq	7	114312	6.12359e-05
1246	C	T	R5_filtered.fastq	7	117137	5.97591e-05
511	TGGAGCGC	CGGGGCGC	R5_filtered.fastq	5	86276	5.79535e-05
2220	A	C	R5_filtered.fastq	6	109399	5.48451e-05
2010	G	A	R5_filtered.fastq	6	113952	5.26537e-05
1687	G	T	R5_filtered.fastq	6	115605	5.19009e-05
675	A	T	R5_filtered.fastq	5	103076	4.85079e-05
1950	A	T	R5_filtered.fastq	5	113319	4.41232e-05
565	C	A	R5_filtered.fastq	4	94864	4.21656e-05
2214	AGCC	ATCC	R5_filtered.fastq	4	111106	3.60017e-05
2342	T	A	R5_filtered.fastq	4	111814	3.57737e-05
1791	A	C	R5_filtered.fastq	4	115454	3.46458e-05
658	G	T	R5_filtered.fastq	3	102671	2.92195e-05
2308	C	A	R5_filtered.fastq	3	113102	2.65247e-05
1608	A	C	R5_filtered.fastq	3	113301	2.64781e-05
511	TGGAGCGC	TGGGGCGT	R5_filtered.fastq	2	86276	2.31814e-05
796	G	T	R5_filtered.fastq	1	109256	9.15282e-06
1797	C	A	R5_filtered.fastq	0	116679	0
					110503

## Sheet: R7
position	REF	ALT	SAMPLE	AO	DP	allele frequency
1018	GTG	GTA	R7_filtered.fastq	65091	110634	0.588345
511	TGGAGCGC	TGGGGCGC	R7_filtered.fastq	43214	86903	0.497267
511	TGGAGCGC	TGGAGCAC	R7_filtered.fastq	25373	86903	0.291969
511	TGGAGCGC	TGAGGCGC	R7_filtered.fastq	7633	86903	0.0878336
1023	T	C	R7_filtered.fastq	9077	106803	0.0849882
1120	C	T	R7_filtered.fastq	9110	114633	0.079471
2429	C	T	R7_filtered.fastq	8080	108703	0.074331
480	T	C	R7_filtered.fastq	3339	86589	0.0385615
1661	G	A	R7_filtered.fastq	3946	115267	0.0342336
1524	A	G	R7_filtered.fastq	3594	112753	0.031875
1521	C	T	R7_filtered.fastq	3593	118027	0.0304422
874	A	G	R7_filtered.fastq	2702	110891	0.0243663
439	G	A	R7_filtered.fastq	1982	82209	0.0241093
1857	A	G	R7_filtered.fastq	2648	113677	0.0232941
1317	C	T	R7_filtered.fastq	2665	117049	0.0227682
2643	C	A	R7_filtered.fastq	2104	97724	0.02153
1179	A	G	R7_filtered.fastq	2442	114430	0.0213406
2189	G	A	R7_filtered.fastq	2339	110048	0.0212544
2056	GTTTTTTTCATC	GTTTTTTTTCATC	R7_filtered.fastq	2064	103012	0.0200365
526	C	T	R7_filtered.fastq	1785	92639	0.0192683
1062	G	A	R7_filtered.fastq	2180	114312	0.0190706
2454	C	T	R7_filtered.fastq	2031	107794	0.0188415
2022	GTTTTTTTCTAC	GTTTTTTTTCTAC	R7_filtered.fastq	1950	105011	0.0185695
2306	T	C	R7_filtered.fastq	2008	109104	0.0184045
2343	C	T	R7_filtered.fastq	1954	109864	0.0177856
2070	A	G	R7_filtered.fastq	1861	108374	0.017172
1227	T	C	R7_filtered.fastq	1939	114662	0.0169106
2321	C	T	R7_filtered.fastq	1855	110908	0.0167256
1161	C	T	R7_filtered.fastq	1730	113611	0.0152274
2190	C	T	R7_filtered.fastq	1613	110473	0.0146009
2636	G	A	R7_filtered.fastq	1377	98559	0.0139713
1303	G	A	R7_filtered.fastq	1632	117193	0.0139257
2455	G	A	R7_filtered.fastq	1470	108073	0.0136019
2420	G	A	R7_filtered.fastq	1350	109613	0.0123161
940	T	C	R7_filtered.fastq	1341	109563	0.0122395
924	G	A	R7_filtered.fastq	1082	111362	0.00971606
1038	T	C	R7_filtered.fastq	1085	113082	0.00959481
2259	A	G	R7_filtered.fastq	1003	108457	0.0092479
1269	G	A	R7_filtered.fastq	1072	116404	0.00920931
2508	G	A	R7_filtered.fastq	953	107855	0.00883594
1797	C	A	R7_filtered.fastq	1020	115832	0.00880586
693	C	T	R7_filtered.fastq	886	105281	0.00841557
1222	A	G	R7_filtered.fastq	970	116373	0.00833527
838	G	A	R7_filtered.fastq	872	110698	0.00787729
2384	C	T	R7_filtered.fastq	856	109316	0.00783051
1027	C	T	R7_filtered.fastq	862	113456	0.00759766
2399	A	G	R7_filtered.fastq	802	109773	0.00730599
430	G	A	R7_filtered.fastq	579	80816	0.00716442
2607	G	A	R7_filtered.fastq	715	101191	0.00706585
2589	G	A	R7_filtered.fastq	721	103550	0.00696282
1090	A	G	R7_filtered.fastq	705	107496	0.00655838
801	G	A	R7_filtered.fastq	713	110340	0.00646185
1175	T	C	R7_filtered.fastq	709	111844	0.00633919
537	C	T	R7_filtered.fastq	568	92979	0.00610891
2293	G	A	R7_filtered.fastq	675	111644	0.006046
803	T	C	R7_filtered.fastq	667	110390	0.00604221
2292	G	A	R7_filtered.fastq	673	111509	0.00603539
2295	T	C	R7_filtered.fastq	669	111554	0.0059971
2555	A	G	R7_filtered.fastq	610	104629	0.00583012
1558	G	A	R7_filtered.fastq	688	118767	0.00579285
2406	GAAAAACG	GAAGAACG	R7_filtered.fastq	600	105546	0.00568473
1116	G	A	R7_filtered.fastq	650	114808	0.00566163
2697	C	T	R7_filtered.fastq	481	89119	0.00539728
1160	G	A	R7_filtered.fastq	603	114532	0.0052649
2171	T	A	R7_filtered.fastq	549	108875	0.00504248
752	A	G	R7_filtered.fastq	524	108229	0.00484159
1493	A	G	R7_filtered.fastq	574	119430	0.00480616
2214	AGCC	AACC	R7_filtered.fastq	525	109685	0.00478643
683	A	G	R7_filtered.fastq	499	104458	0.00477704
1218	G	A	R7_filtered.fastq	545	117234	0.00464882
2235	GAAAAATAC	GAAAATAC	R7_filtered.fastq	492	106378	0.00462502
2586	T	C	R7_filtered.fastq	467	101660	0.00459374
2333	G	C	R7_filtered.fastq	505	110779	0.00455863
1131	C	T	R7_filtered.fastq	515	115295	0.0044668
1036	G	A	R7_filtered.fastq	505	113604	0.00444527
2463	C	T	R7_filtered.fastq	479	108665	0.00440804
1803	C	T	R7_filtered.fastq	507	115833	0.00437699
1613	G	A	R7_filtered.fastq	503	116882	0.00430349
1046	A	G	R7_filtered.fastq	474	112804	0.00420198
1551	G	A	R7_filtered.fastq	496	118434	0.00418799
1837	G	A	R7_filtered.fastq	477	115639	0.00412491
1965	T	C	R7_filtered.fastq	469	114132	0.00410928
2688	G	A	R7_filtered.fastq	362	90967	0.00397947
699	A	G	R7_filtered.fastq	393	103535	0.00379582
627	C	T	R7_filtered.fastq	355	99491	0.00356816
2223	C	T	R7_filtered.fastq	395	110963	0.00355975
2581	G	A	R7_filtered.fastq	360	103450	0.00347994
1001	A	G	R7_filtered.fastq	368	109972	0.00334631
622	G	A	R7_filtered.fastq	333	100562	0.00331139
2181	C	T	R7_filtered.fastq	366	110694	0.00330641
919	G	A	R7_filtered.fastq	367	111156	0.00330167
1518	G	A	R7_filtered.fastq	394	119775	0.0032895
2490	T	C	R7_filtered.fastq	350	106521	0.00328574
2180	G	A	R7_filtered.fastq	349	110097	0.00316993
969	G	A	R7_filtered.fastq	354	111933	0.00316261
971	A	G	R7_filtered.fastq	326	108260	0.00301127
1290	C	T	R7_filtered.fastq	350	116503	0.00300421
2233	G	A	R7_filtered.fastq	334	111373	0.00299893
2171	T	C	R7_filtered.fastq	321	108875	0.00294834
2445	T	C	R7_filtered.fastq	315	107241	0.00293731
511	TGGAGCGC	CGGGGCGC	R7_filtered.fastq	254	86903	0.0029228
2012	G	C	R7_filtered.fastq	325	112214	0.00289625
1568	T	C	R7_filtered.fastq	331	114933	0.00287994
564	C	T	R7_filtered.fastq	274	95369	0.00287305
623	T	C	R7_filtered.fastq	283	100126	0.00282644
1498	G	T	R7_filtered.fastq	337	119496	0.00282018
2220	A	G	R7_filtered.fastq	303	108370	0.00279598
1656	G	A	R7_filtered.fastq	323	116227	0.00277904
2224	G	A	R7_filtered.fastq	287	110599	0.00259496
2009	A	G	R7_filtered.fastq	271	107437	0.00252241
2393	G	A	R7_filtered.fastq	276	109592	0.00251843
1603	G	A	R7_filtered.fastq	295	117240	0.00251621
1701	GAAAAAACT	GAAAAAAACT	R7_filtered.fastq	273	109109	0.00250209
639	GAAAAAACT	GAAAAAAACT	R7_filtered.fastq	238	98700	0.00241135
1513	C	T	R7_filtered.fastq	288	119607	0.00240789
2673	A	G	R7_filtered.fastq	187	78303	0.00238816
2451	A	G	R7_filtered.fastq	252	106159	0.0023738
503	G	A	R7_filtered.fastq	211	89116	0.0023677
840	C	T	R7_filtered.fastq	258	111004	0.00232424
502	G	A	R7_filtered.fastq	207	89888	0.00230287
982	A	G	R7_filtered.fastq	254	111219	0.00228378
2133	T	C	R7_filtered.fastq	245	107659	0.0022757
1128	G	A	R7_filtered.fastq	260	114719	0.00226641
1096	G	A	R7_filtered.fastq	259	114403	0.00226393
1484	A	G	R7_filtered.fastq	267	118172	0.00225942
1680	G	A	R7_filtered.fastq	258	115118	0.00224118
1743	T	C	R7_filtered.fastq	250	112352	0.00222515
2370	T	C	R7_filtered.fastq	238	108025	0.00220319
1966	G	A	R7_filtered.fastq	252	115455	0.00218267
2268	GAAAAAATATG	GAAAAAAATATG	R7_filtered.fastq	229	106108	0.00215818
2268	GAAAAAATATG	GAAAAATATG	R7_filtered.fastq	225	106108	0.00212048
2294	C	T	R7_filtered.fastq	236	111578	0.00211511
1006	A	G	R7_filtered.fastq	211	99782	0.00211461
2418	C	T	R7_filtered.fastq	229	109525	0.00209085
1654	C	T	R7_filtered.fastq	242	116300	0.00208083
1245	C	T	R7_filtered.fastq	242	117171	0.00206536
1885	A	G	R7_filtered.fastq	236	114856	0.00205475
1653	T	C	R7_filtered.fastq	233	113931	0.0020451
2195	G	A	R7_filtered.fastq	221	109767	0.00201336
1830	C	T	R7_filtered.fastq	230	115007	0.00199988
1155	A	G	R7_filtered.fastq	225	114377	0.00196718
1992	C	T	R7_filtered.fastq	216	113290	0.00190661
2214	AGCC	AGCT	R7_filtered.fastq	209	109685	0.00190546
876	C	T	R7_filtered.fastq	211	112056	0.00188299
1055	T	C	R7_filtered.fastq	212	113041	0.00187543
2301	T	C	R7_filtered.fastq	206	110409	0.00186579
2187	G	A	R7_filtered.fastq	206	110510	0.00186408
2289	G	A	R7_filtered.fastq	210	112701	0.00186334
664	A	G	R7_filtered.fastq	192	103086	0.00186252
1808	T	C	R7_filtered.fastq	210	113724	0.00184658
2328	A	G	R7_filtered.fastq	202	109621	0.00184271
737	A	G	R7_filtered.fastq	197	107011	0.00184093
1266	T	C	R7_filtered.fastq	210	114786	0.00182949
1079	T	C	R7_filtered.fastq	192	105274	0.00182381
2500	A	G	R7_filtered.fastq	195	107750	0.00180974
2487	C	T	R7_filtered.fastq	193	107524	0.00179495
1560	T	C	R7_filtered.fastq	208	117830	0.00176526
2208	C	T	R7_filtered.fastq	194	110291	0.00175898
2406	GAAAAACG	GAAAAAACG	R7_filtered.fastq	185	105546	0.00175279
1176	T	C	R7_filtered.fastq	199	114247	0.00174184
1791	A	C	R7_filtered.fastq	198	114336	0.00173174
1941	A	G	R7_filtered.fastq	195	113007	0.00172556
1802	G	A	R7_filtered.fastq	199	115584	0.00172169
1056	G	A	R7_filtered.fastq	196	114116	0.00171755
1099	T	C	R7_filtered.fastq	194	113348	0.00171154
706	A	G	R7_filtered.fastq	177	103910	0.0017034
1860	C	T	R7_filtered.fastq	197	116043	0.00169765
1299	C	T	R7_filtered.fastq	197	117393	0.00167812
2652	C	T	R7_filtered.fastq	162	96613	0.00167679
1029	G	A	R7_filtered.fastq	190	113791	0.00166973
740	A	G	R7_filtered.fastq	174	105402	0.00165082
2598	C	T	R7_filtered.fastq	168	102620	0.00163711
2400	G	A	R7_filtered.fastq	179	109507	0.0016346
1607	A	G	R7_filtered.fastq	188	115189	0.0016321
768	TAAAAACG	TTAAAACG	R7_filtered.fastq	169	105103	0.00160795
841	G	A	R7_filtered.fastq	175	110973	0.00157696
2681	C	T	R7_filtered.fastq	145	92418	0.00156896
2491	GAAAAAATC	GAAAAAAATC	R7_filtered.fastq	162	103361	0.00156732
758	A	G	R7_filtered.fastq	166	106797	0.00155435
2225	C	T	R7_filtered.fastq	169	110363	0.00153131
2185	C	A	R7_filtered.fastq	169	110669	0.00152708
1434	C	T	R7_filtered.fastq	180	118974	0.00151294
1647	A	G	R7_filtered.fastq	173	114708	0.00150818
2612	ATTTTGA	ATTTGA	R7_filtered.fastq	145	97077	0.00149366
985	GAAAAAGAAATT	GAAAAGGAAATT	R7_filtered.fastq	156	104679	0.00149027
1239	C	T	R7_filtered.fastq	174	117076	0.00148621
2056	GTTTTTTTCATC	GTTTTTTCATC	R7_filtered.fastq	152	103012	0.00147556
1587	C	T	R7_filtered.fastq	174	118040	0.00147408
1787	T	C	R7_filtered.fastq	162	110462	0.00146657
1123	A	G	R7_filtered.fastq	167	113938	0.00146571
768	TAAAAACG	TAAAACG	R7_filtered.fastq	154	105103	0.00146523
1657	A	G	R7_filtered.fastq	169	115457	0.00146375
2427	T	C	R7_filtered.fastq	158	109001	0.00144953
1395	A	T	R7_filtered.fastq	167	116168	0.00143757
1815	A	G	R7_filtered.fastq	153	106498	0.00143665
2547	C	T	R7_filtered.fastq	150	106185	0.00141263
882	GAAAAAATTTAAG	GAAAAAATTTAGG	R7_filtered.fastq	146	103705	0.00140784
882	GAAAAAATTTAAG	GAAAAAATTCAAG	R7_filtered.fastq	146	103705	0.00140784
578	T	C	R7_filtered.fastq	135	96573	0.00139791
1805	A	G	R7_filtered.fastq	154	111210	0.00138477
792	A	G	R7_filtered.fastq	150	108858	0.00137794
1777	G	A	R7_filtered.fastq	157	114165	0.0013752
2235	GAAAAATAC	GAAAAAATAC	R7_filtered.fastq	146	106378	0.00137246
2347	A	G	R7_filtered.fastq	147	107274	0.00137032
2541	G	A	R7_filtered.fastq	145	106120	0.00136638
1959	C	T	R7_filtered.fastq	157	115077	0.0013643
2051	T	C	R7_filtered.fastq	147	109837	0.00133835
939	T	C	R7_filtered.fastq	142	107700	0.00131848
985	GAAAAAGAAATT	GAGAAAGAAATT	R7_filtered.fastq	138	104679	0.00131832
1822	C	T	R7_filtered.fastq	152	115887	0.00131162
1380	CAAAACCACG	TAAAACCACG	R7_filtered.fastq	144	111581	0.00129054
2475	T	C	R7_filtered.fastq	137	106721	0.00128372
2506	A	G	R7_filtered.fastq	132	103727	0.00127257
985	GAAAAAGAAATT	GAAAAGAAATT	R7_filtered.fastq	132	104679	0.001261
731	T	C	R7_filtered.fastq	127	101111	0.00125605
2056	GTTTTTTTCATC	GTTTTTTTTTCATC	R7_filtered.fastq	128	103012	0.00124257
1871	C	T	R7_filtered.fastq	144	116247	0.00123874
768	TAAAAACG	TAAAAATG	R7_filtered.fastq	130	105103	0.00123688
804	G	T	R7_filtered.fastq	136	110777	0.00122769
1334	C	T	R7_filtered.fastq	143	116664	0.00122574
561	G	A	R7_filtered.fastq	117	95606	0.00122377
1574	C	T	R7_filtered.fastq	143	118115	0.00121068
708	T	C	R7_filtered.fastq	123	102986	0.00119434
2003	T	C	R7_filtered.fastq	132	111020	0.00118897
1229	G	A	R7_filtered.fastq	139	116994	0.0011881
1668	A	G	R7_filtered.fastq	119	100835	0.00118015
2257	G	A	R7_filtered.fastq	130	110352	0.00117805
2353	A	G	R7_filtered.fastq	128	109993	0.00116371
1693	G	A	R7_filtered.fastq	133	114336	0.00116324
768	TAAAAACG	TAAAAAACG	R7_filtered.fastq	122	105103	0.00116077
687	G	A	R7_filtered.fastq	121	104460	0.00115834
2214	AGCC	GGCC	R7_filtered.fastq	127	109685	0.00115786
1467	T	C	R7_filtered.fastq	132	114083	0.00115705
967	C	T	R7_filtered.fastq	129	111627	0.00115563
559	A	G	R7_filtered.fastq	107	93094	0.00114938
1490	A	G	R7_filtered.fastq	133	116127	0.0011453
2308	C	A	R7_filtered.fastq	127	111074	0.00114338
1193	G	A	R7_filtered.fastq	131	115302	0.00113615
608	G	A	R7_filtered.fastq	111	97785	0.00113514
1567	A	G	R7_filtered.fastq	134	118058	0.00113504
2022	GTTTTTTTCTAC	GTTTTTTCTAC	R7_filtered.fastq	119	105011	0.00113321
2022	GTTTTTTTCTAC	GTTTTTTTCCAC	R7_filtered.fastq	119	105011	0.00113321
921	T	C	R7_filtered.fastq	121	107314	0.00112753
802	C	T	R7_filtered.fastq	123	110125	0.00111691
973	G	A	R7_filtered.fastq	125	111961	0.00111646
1878	A	G	R7_filtered.fastq	126	112950	0.00111554
1814	A	G	R7_filtered.fastq	125	114432	0.00109235
1180	A	G	R7_filtered.fastq	119	110131	0.00108053
1223	G	A	R7_filtered.fastq	126	116831	0.00107848
1963	G	A	R7_filtered.fastq	124	115013	0.00107814
999	C	T	R7_filtered.fastq	121	112265	0.00107781
861	T	C	R7_filtered.fastq	119	110601	0.00107594
1953	T	C	R7_filtered.fastq	123	114540	0.00107386
522	T	C	R7_filtered.fastq	96	89581	0.00107166
1340	C	T	R7_filtered.fastq	126	117595	0.00107147
1049	C	T	R7_filtered.fastq	122	113954	0.00107061
2647	C	T	R7_filtered.fastq	104	97341	0.00106841
2354	A	G	R7_filtered.fastq	110	104366	0.00105398
2017	T	C	R7_filtered.fastq	111	105378	0.00105335
2532	C	T	R7_filtered.fastq	112	106541	0.00105124
511	TGGAGCGC	TGGGGCGT	R7_filtered.fastq	91	86903	0.00104714
2610	C	T	R7_filtered.fastq	105	100495	0.00104483
1350	T	C	R7_filtered.fastq	121	116098	0.00104222
1380	CAAAACCACG	CAAACCACG	R7_filtered.fastq	116	111581	0.0010396
796	G	T	R7_filtered.fastq	113	109435	0.00103258
1240	G	A	R7_filtered.fastq	120	116413	0.00103081
2088	G	A	R7_filtered.fastq	113	109893	0.00102827
1968	G	A	R7_filtered.fastq	118	114830	0.00102761
2005	T	C	R7_filtered.fastq	116	113228	0.00102448
1288	T	C	R7_filtered.fastq	118	115590	0.00102085
2280	C	T	R7_filtered.fastq	114	112014	0.00101773
718	A	G	R7_filtered.fastq	107	105375	0.00101542
2406	GAAAAACG	GAAAACG	R7_filtered.fastq	107	105546	0.00101378
481	A	G	R7_filtered.fastq	88	87050	0.00101091
2373	T	C	R7_filtered.fastq	110	109016	0.00100903
733	G	A	R7_filtered.fastq	108	107070	0.00100869
1100	G	T	R7_filtered.fastq	115	114614	0.00100337
1109	A	G	R7_filtered.fastq	114	113720	0.00100246
2378	A	G	R7_filtered.fastq	107	106784	0.00100202
1622	G	A	R7_filtered.fastq	116	116010	0.000999914
567	A	G	R7_filtered.fastq	92	92842	0.000990931	2.91017
2022	GTTTTTTTCTAC	GTTTTTCTCTAC	R7_filtered.fastq	104	105011	0.000990372
1554	G	A	R7_filtered.fastq	117	119327	0.000980499
489	G	A	R7_filtered.fastq	86	88023	0.000977017
1097	T	C	R7_filtered.fastq	110	113045	0.000973064
520	G	A	R7_filtered.fastq	89	92021	0.000967171
843	C	T	R7_filtered.fastq	107	110966	0.000964259
1413	G	A	R7_filtered.fastq	114	119148	0.000956793
1312	A	G	R7_filtered.fastq	110	115168	0.000955126
1230	C	T	R7_filtered.fastq	111	117030	0.000948475
936	T	C	R7_filtered.fastq	104	110102	0.000944579
834	G	A	R7_filtered.fastq	104	110977	0.000937131
2529	A	G	R7_filtered.fastq	99	105681	0.000936781
566	A	G	R7_filtered.fastq	88	94036	0.000935812
2655	C	T	R7_filtered.fastq	89	96048	0.00092662
1589	C	T	R7_filtered.fastq	109	117796	0.000925329
2447	C	T	R7_filtered.fastq	99	107804	0.000918333
1920	C	T	R7_filtered.fastq	105	117285	0.000895255
1074	G	A	R7_filtered.fastq	102	114498	0.000890845
473	C	T	R7_filtered.fastq	76	85496	0.00088893
725	G	A	R7_filtered.fastq	94	106330	0.00088404
2549	C	T	R7_filtered.fastq	93	105360	0.000882688
1311	C	T	R7_filtered.fastq	103	117548	0.000876238
1146	T	C	R7_filtered.fastq	100	114970	0.000869792
2638	T	C	R7_filtered.fastq	84	97663	0.000860101
1969	C	T	R7_filtered.fastq	98	114441	0.000856336
2125	A	G	R7_filtered.fastq	90	105252	0.000855091
675	A	T	R7_filtered.fastq	88	103674	0.000848815
1550	C	T	R7_filtered.fastq	101	119212	0.00084723
882	GAAAAAATTTAAG	GAAAAAAATTTAAG	R7_filtered.fastq	87	103705	0.000838918
882	GAAAAAATTTAAG	AAAAAAATTTAAG	R7_filtered.fastq	87	103705	0.000838918
658	G	A	R7_filtered.fastq	86	103139	0.000833826
778	A	G	R7_filtered.fastq	86	103660	0.000829635
1489	A	G	R7_filtered.fastq	99	119550	0.000828105
2056	GTTTTTTTCATC	GTTCTTTTCATC	R7_filtered.fastq	85	103012	0.000825147
1929	A	G	R7_filtered.fastq	91	111450	0.00081651
519	C	T	R7_filtered.fastq	74	90707	0.000815814
1399	G	A	R7_filtered.fastq	96	118313	0.000811407
736	T	C	R7_filtered.fastq	86	106198	0.000809808
1925	G	A	R7_filtered.fastq	93	115281	0.000806724
1473	T	C	R7_filtered.fastq	95	117938	0.000805508
2382	T	C	R7_filtered.fastq	88	109886	0.00080083
2188	C	T	R7_filtered.fastq	86	109809	0.000783178
2279	G	A	R7_filtered.fastq	87	111944	0.000777174
1400	C	T	R7_filtered.fastq	92	118545	0.000776077
2212	A	G	R7_filtered.fastq	85	109759	0.000774424
1284	A	G	R7_filtered.fastq	89	115400	0.000771231
739	A	G	R7_filtered.fastq	83	107738	0.000770387
972	C	T	R7_filtered.fastq	86	111646	0.000770292
1059	G	A	R7_filtered.fastq	88	114376	0.000769392
1392	T	C	R7_filtered.fastq	89	116797	0.000762006
1352	A	G	R7_filtered.fastq	87	115181	0.000755333
2084	G	A	R7_filtered.fastq	83	110290	0.000752561
1482	G	A	R7_filtered.fastq	90	119645	0.000752225
1278	G	A	R7_filtered.fastq	88	117036	0.000751905
1014	T	C	R7_filtered.fastq	83	111199	0.00074641
666	A	G	R7_filtered.fastq	77	103171	0.000746334
2566	G	A	R7_filtered.fastq	78	104605	0.000745662
985	GAAAAAGAAATT	GAAAAAAGAAATT	R7_filtered.fastq	78	104679	0.000745135
761	C	T	R7_filtered.fastq	80	107550	0.00074384
1614	C	T	R7_filtered.fastq	86	116082	0.000740856
1104	T	C	R7_filtered.fastq	84	113937	0.00073725
1140	T	C	R7_filtered.fastq	84	114180	0.000735681
2095	C	T	R7_filtered.fastq	80	109033	0.000733723
2199	C	T	R7_filtered.fastq	81	110770	0.000731245
2214	AGCC	AGTC	R7_filtered.fastq	80	109685	0.000729361
814	A	G	R7_filtered.fastq	79	108647	0.000727125
2650	C	T	R7_filtered.fastq	70	96429	0.000725923
1723	C	T	R7_filtered.fastq	83	114711	0.000723557
695	T	C	R7_filtered.fastq	75	103808	0.000722488
928	A	G	R7_filtered.fastq	79	109382	0.000722239
980	T	C	R7_filtered.fastq	80	111259	0.000719043
648	G	A	R7_filtered.fastq	72	102877	0.000699865
2558	A	G	R7_filtered.fastq	73	104432	0.000699019
747	G	A	R7_filtered.fastq	75	107508	0.000697623
1701	GAAAAAACT	AAAAAAACT	R7_filtered.fastq	76	109109	0.000696551
709	G	A	R7_filtered.fastq	73	105086	0.000694669
2428	G	A	R7_filtered.fastq	75	108815	0.000689243
1119	G	A	R7_filtered.fastq	79	114837	0.000687932
2086	C	T	R7_filtered.fastq	75	110117	0.000681094
1450	G	A	R7_filtered.fastq	81	119304	0.000678938
2146	G	A	R7_filtered.fastq	75	110677	0.000677648
1320	C	T	R7_filtered.fastq	79	116819	0.00067626
2651	G	A	R7_filtered.fastq	65	96388	0.000674358
1362	T	C	R7_filtered.fastq	77	114613	0.000671826
1608	A	G	R7_filtered.fastq	74	110462	0.000669914
2631	T	C	R7_filtered.fastq	66	98714	0.000668598
657	G	A	R7_filtered.fastq	68	102749	0.000661807
1461	G	A	R7_filtered.fastq	78	118632	0.000657495
1962	C	T	R7_filtered.fastq	75	114335	0.000655967
830	G	A	R7_filtered.fastq	72	109980	0.000654664
1674	G	A	R7_filtered.fastq	75	114722	0.000653754
1500	C	T	R7_filtered.fastq	78	119490	0.000652774
2075	G	A	R7_filtered.fastq	72	110386	0.000652257
960	T	C	R7_filtered.fastq	72	110580	0.000651112
1975	G	A	R7_filtered.fastq	74	114048	0.00064885
587	G	A	R7_filtered.fastq	63	98107	0.000642156
1344	T	C	R7_filtered.fastq	75	116904	0.000641552
1842	T	C	R7_filtered.fastq	73	113821	0.000641358
1755	G	A	R7_filtered.fastq	74	115620	0.000640028
944	C	T	R7_filtered.fastq	71	111306	0.000637881
2392	C	T	R7_filtered.fastq	70	109850	0.000637233
954	C	T	R7_filtered.fastq	71	111492	0.000636817
528	G	A	R7_filtered.fastq	59	92720	0.000636324
2504	C	T	R7_filtered.fastq	68	107300	0.000633737
2682	G	A	R7_filtered.fastq	58	91956	0.000630736
847	G	A	R7_filtered.fastq	70	111254	0.000629191
2446	G	A	R7_filtered.fastq	68	108417	0.000627208
2089	C	T	R7_filtered.fastq	68	108633	0.000625961
2363	C	T	R7_filtered.fastq	69	110506	0.0006244
1824	G	A	R7_filtered.fastq	72	115425	0.000623782
1701	GAAAAAACT	GAAAAGACT	R7_filtered.fastq	68	109109	0.00062323
2056	GTTTTTTTCATC	GTTTCTTTCATC	R7_filtered.fastq	64	103012	0.000621287
2177	C	T	R7_filtered.fastq	68	109713	0.000619799
2176	G	A	R7_filtered.fastq	67	108153	0.000619493
950	G	A	R7_filtered.fastq	69	111579	0.000618396
2235	GAAAAATAC	GAAAAATAT	R7_filtered.fastq	65	106378	0.000611029
1978	G	A	R7_filtered.fastq	70	114943	0.000608998
690	C	T	R7_filtered.fastq	63	103704	0.000607498
1956	G	A	R7_filtered.fastq	70	115307	0.000607075
1927	A	G	R7_filtered.fastq	70	115369	0.000606749
1569	T	C	R7_filtered.fastq	69	114083	0.000604823
790	G	A	R7_filtered.fastq	65	107660	0.000603753
1909	A	G	R7_filtered.fastq	69	114290	0.000603727
844	A	G	R7_filtered.fastq	66	110004	0.000599978
2433	G	A	R7_filtered.fastq	65	108438	0.000599421
2087	T	C	R7_filtered.fastq	63	106264	0.000592863
474	G	A	R7_filtered.fastq	51	86340	0.000590688
2182	A	G	R7_filtered.fastq	64	109653	0.000583659
2214	AGCC	ATCC	R7_filtered.fastq	64	109685	0.000583489
728	C	T	R7_filtered.fastq	62	106427	0.000582559
2565	C	T	R7_filtered.fastq	61	104913	0.000581434
842	G	A	R7_filtered.fastq	64	110460	0.000579395
1052	G	A	R7_filtered.fastq	66	113962	0.00057914
1449	T	C	R7_filtered.fastq	68	118600	0.000573356
809	A	G	R7_filtered.fastq	61	106400	0.000573308
483	C	T	R7_filtered.fastq	50	87556	0.000571063
635	G	A	R7_filtered.fastq	58	101750	0.000570025
1077	C	T	R7_filtered.fastq	65	114088	0.000569736
1866	C	T	R7_filtered.fastq	66	116476	0.00056664
2634	C	T	R7_filtered.fastq	56	98975	0.000565799
1495	A	G	R7_filtered.fastq	66	116979	0.000564204
1659	C	T	R7_filtered.fastq	65	115729	0.000561657
1944	G	A	R7_filtered.fastq	65	115741	0.000561599
1804	A	G	R7_filtered.fastq	64	114203	0.000560406
854	T	C	R7_filtered.fastq	61	108974	0.000559767
2148	T	C	R7_filtered.fastq	61	109066	0.000559294
1881	T	C	R7_filtered.fastq	65	116411	0.000558366
1129	C	T	R7_filtered.fastq	64	114959	0.00055672
1600	G	A	R7_filtered.fastq	65	117480	0.000553286
1742	G	A	R7_filtered.fastq	63	114762	0.000548962
2404	G	A	R7_filtered.fastq	60	109426	0.000548316
2034	T	C	R7_filtered.fastq	60	109569	0.0005476
966	G	A	R7_filtered.fastq	61	111430	0.000547429
639	GAAAAAACT	AAAAAAACT	R7_filtered.fastq	54	98700	0.000547112
2612	ATTTTGA	ATTTCGA	R7_filtered.fastq	53	97077	0.000545958
2078	C	T	R7_filtered.fastq	60	110062	0.000545147
1209	C	T	R7_filtered.fastq	63	115712	0.000544455
1901	A	G	R7_filtered.fastq	63	115951	0.000543333
2074	C	T	R7_filtered.fastq	60	110439	0.000543286
2526	C	T	R7_filtered.fastq	58	106828	0.000542929
1861	G	A	R7_filtered.fastq	63	116115	0.000542566
434	A	G	R7_filtered.fastq	44	81629	0.000539024
579	T	C	R7_filtered.fastq	52	96874	0.00053678
746	C	T	R7_filtered.fastq	58	108178	0.000536153
1401	A	G	R7_filtered.fastq	63	117779	0.0005349
2450	A	G	R7_filtered.fastq	58	108442	0.000534848
1770	C	T	R7_filtered.fastq	62	116315	0.000533035
591	G	A	R7_filtered.fastq	52	98161	0.000529742
1443	C	T	R7_filtered.fastq	63	119311	0.000528032
2325	T	C	R7_filtered.fastq	58	110000	0.000527273
465	T	C	R7_filtered.fastq	45	85446	0.000526648
1091	A	G	R7_filtered.fastq	58	110429	0.000525224
1428	G	A	R7_filtered.fastq	63	120017	0.000524926
2375	C	T	R7_filtered.fastq	58	110652	0.000524166
1170	G	A	R7_filtered.fastq	60	115408	0.000519895
2122	A	G	R7_filtered.fastq	55	106654	0.000515686
701	G	A	R7_filtered.fastq	54	104855	0.000514997
2153	T	C	R7_filtered.fastq	55	106857	0.000514707
2022	GTTTTTTTCTAC	GTTTTTTTTTCTAC	R7_filtered.fastq	54	105011	0.000514232
454	A	G	R7_filtered.fastq	43	83682	0.00051385
1305	T	C	R7_filtered.fastq	60	116962	0.000512987
2491	GAAAAAATC	GAGAAAATC	R7_filtered.fastq	53	103361	0.000512766
915	C	T	R7_filtered.fastq	57	111282	0.000512212
2288	T	C	R7_filtered.fastq	57	111500	0.000511211
1660	G	A	R7_filtered.fastq	59	115474	0.000510938
1509	T	C	R7_filtered.fastq	59	117393	0.000502585
1512	T	C	R7_filtered.fastq	60	119521	0.000502004
2291	C	T	R7_filtered.fastq	56	112229	0.00049898
1873	G	A	R7_filtered.fastq	58	116427	0.000498166
1980	C	T	R7_filtered.fastq	57	114634	0.000497235
804	G	A	R7_filtered.fastq	55	110777	0.000496493
818	A	G	R7_filtered.fastq	52	104747	0.000496434
2553	T	C	R7_filtered.fastq	52	104921	0.000495611
951	C	T	R7_filtered.fastq	55	111553	0.000493039
738	C	T	R7_filtered.fastq	53	107552	0.000492785
1624	A	G	R7_filtered.fastq	57	115711	0.000492607
2302	G	A	R7_filtered.fastq	55	111948	0.0004913
541	A	G	R7_filtered.fastq	45	91738	0.000490527
2232	G	A	R7_filtered.fastq	54	110170	0.000490152
2337	G	A	R7_filtered.fastq	54	110433	0.000488984
1007	T	C	R7_filtered.fastq	53	109092	0.000485828
2113	T	C	R7_filtered.fastq	53	110026	0.000481704
509	A	G	R7_filtered.fastq	43	89332	0.00048135
906	G	A	R7_filtered.fastq	54	112250	0.000481069
1329	T	C	R7_filtered.fastq	56	117068	0.000478354
2172	A	G	R7_filtered.fastq	50	104858	0.000476835
1825	G	A	R7_filtered.fastq	55	115548	0.000475993
2115	T	C	R7_filtered.fastq	50	105120	0.000475647
1575	G	A	R7_filtered.fastq	56	118573	0.000472283
2268	GAAAAAATATG	GGAAAAATATG	R7_filtered.fastq	50	106108	0.000471218
444	G	A	R7_filtered.fastq	39	82926	0.000470299
1431	C	T	R7_filtered.fastq	56	119973	0.000466772
2509	A	G	R7_filtered.fastq	50	107151	0.000466631
1279	A	G	R7_filtered.fastq	54	115930	0.000465798
1974	C	T	R7_filtered.fastq	53	114072	0.000464619
2649	G	A	R7_filtered.fastq	45	97190	0.000463011
2055	A	G	R7_filtered.fastq	51	110310	0.000462333
1863	C	T	R7_filtered.fastq	53	116618	0.000454475
1319	G	A	R7_filtered.fastq	53	117003	0.00045298
1274	T	C	R7_filtered.fastq	53	117016	0.00045293
2109	G	A	R7_filtered.fastq	50	110474	0.000452595
1934	A	G	R7_filtered.fastq	50	110838	0.000451109
2228	G	A	R7_filtered.fastq	50	111206	0.000449616
1695	T	C	R7_filtered.fastq	51	113819	0.00044808
1349	T	C	R7_filtered.fastq	51	114103	0.000446965
1626	T	C	R7_filtered.fastq	51	114333	0.000446065
1125	T	C	R7_filtered.fastq	51	114514	0.00044536
1409	A	G	R7_filtered.fastq	51	114585	0.000445084
1561	G	A	R7_filtered.fastq	53	119111	0.000444963
1242	A	G	R7_filtered.fastq	52	116896	0.00044484
1731	G	A	R7_filtered.fastq	51	114694	0.000444661
2327	A	G	R7_filtered.fastq	49	110306	0.000444219
882	GAAAAAATTTAAG	GAAAAAATTTGAG	R7_filtered.fastq	46	103705	0.000443566
882	GAAAAAATTTAAG	GAAGAAATTTAAG	R7_filtered.fastq	46	103705	0.000443566
1677	T	C	R7_filtered.fastq	50	112957	0.000442646
2582	C	T	R7_filtered.fastq	46	103923	0.000442635
1767	G	A	R7_filtered.fastq	51	115557	0.000441341
1876	A	G	R7_filtered.fastq	51	115722	0.000440711
1300	A	G	R7_filtered.fastq	51	115959	0.000439811
1051	C	T	R7_filtered.fastq	50	113797	0.000439379
970	A	G	R7_filtered.fastq	48	109527	0.000438248
1394	A	G	R7_filtered.fastq	51	116408	0.000438114
511	TGGAGCGC	TGGGGCAC	R7_filtered.fastq	38	86903	0.000437269
2201	A	G	R7_filtered.fastq	47	107530	0.000437087
929	A	G	R7_filtered.fastq	48	109960	0.000436522
1411	C	T	R7_filtered.fastq	52	119263	0.000436011
681	C	T	R7_filtered.fastq	45	103295	0.000435645
968	T	C	R7_filtered.fastq	48	110322	0.00043509
529	C	T	R7_filtered.fastq	40	92128	0.000434179
1797	C	T	R7_filtered.fastq	50	115832	0.00043166
560	T	C	R7_filtered.fastq	41	94983	0.000431656
1798	G	A	R7_filtered.fastq	50	115905	0.000431388
1060	C	T	R7_filtered.fastq	49	113887	0.000430251
1380	CAAAACCACG	CAAAACCATG	R7_filtered.fastq	48	111581	0.000430181
1725	C	T	R7_filtered.fastq	49	114025	0.00042973
983	A	G	R7_filtered.fastq	47	109607	0.000428805
1528	G	A	R7_filtered.fastq	51	119538	0.000426643
2081	G	A	R7_filtered.fastq	47	110204	0.000426482
2156	A	G	R7_filtered.fastq	46	107974	0.000426028
1641	C	T	R7_filtered.fastq	49	115023	0.000426002
2491	GAAAAAATC	GAAAAAATT	R7_filtered.fastq	44	103361	0.000425692
1026	T	C	R7_filtered.fastq	48	112801	0.000425528
2124	C	T	R7_filtered.fastq	47	110713	0.000424521
599	A	G	R7_filtered.fastq	41	96684	0.000424062
2235	GAAAAATAC	AAAAAATAC	R7_filtered.fastq	45	106378	0.00042302
1167	T	C	R7_filtered.fastq	48	113637	0.000422398
741	A	G	R7_filtered.fastq	45	106656	0.000421917
719	A	G	R7_filtered.fastq	43	101932	0.00042185
985	GAAAAAGAAATT	GAAAGAGAAATT	R7_filtered.fastq	44	104679	0.000420333
786	T	C	R7_filtered.fastq	45	107121	0.000420086
1106	A	G	R7_filtered.fastq	47	112401	0.000418146
2344	A	G	R7_filtered.fastq	46	110130	0.000417688
1296	G	A	R7_filtered.fastq	49	117332	0.000417618
1113	C	T	R7_filtered.fastq	48	114960	0.000417537
682	A	G	R7_filtered.fastq	44	105584	0.00041673
1585	T	C	R7_filtered.fastq	48	115892	0.000414179
1410	G	A	R7_filtered.fastq	49	118381	0.000413918
459	G	A	R7_filtered.fastq	35	84840	0.000412541
2537	A	G	R7_filtered.fastq	43	104543	0.000411314
2083	C	T	R7_filtered.fastq	45	109458	0.000411117
507	T	C	R7_filtered.fastq	37	90004	0.000411093
2304	C	T	R7_filtered.fastq	46	111922	0.000411001
1610	C	T	R7_filtered.fastq	48	116935	0.000410484
2609	A	G	R7_filtered.fastq	41	100002	0.000409992
1692	C	T	R7_filtered.fastq	47	114825	0.000409319
1248	G	A	R7_filtered.fastq	48	117536	0.000408386
1407	A	G	R7_filtered.fastq	45	110275	0.000408071
2056	GTTTTTTTCATC	GTTTTTTTCATT	R7_filtered.fastq	42	103012	0.000407719
1068	C	T	R7_filtered.fastq	46	113010	0.000407044
1596	C	T	R7_filtered.fastq	48	117993	0.000406804
2421	T	C	R7_filtered.fastq	44	108193	0.000406681
1910	A	G	R7_filtered.fastq	45	111208	0.000404647
1231	G	A	R7_filtered.fastq	47	116674	0.000402832
2140	T	C	R7_filtered.fastq	44	109297	0.000402573
1597	A	G	R7_filtered.fastq	47	116863	0.00040218
1923	T	C	R7_filtered.fastq	47	116898	0.00040206
671	C	T	R7_filtered.fastq	41	102037	0.000401815
1426	C	T	R7_filtered.fastq	48	119532	0.000401566
1105	G	A	R7_filtered.fastq	46	114715	0.000400994
1323	G	A	R7_filtered.fastq	47	117454	0.000400157
1775	A	G	R7_filtered.fastq	46	115489	0.000398306
2406	GAAAAACG	GAGAAACG	R7_filtered.fastq	42	105546	0.000397931
1065	T	C	R7_filtered.fastq	45	113251	0.000397347
1989	G	A	R7_filtered.fastq	45	113286	0.000397225
2141	T	C	R7_filtered.fastq	44	110819	0.000397044
2145	T	C	R7_filtered.fastq	44	110914	0.000396704
1615	T	C	R7_filtered.fastq	46	115986	0.0003966
1035	G	A	R7_filtered.fastq	45	113466	0.000396595
1360	A	G	R7_filtered.fastq	46	116126	0.000396121
2268	GAAAAAATATG	GAAAAGATATG	R7_filtered.fastq	42	106108	0.000395823
1372	A	G	R7_filtered.fastq	46	116555	0.000394663
963	G	A	R7_filtered.fastq	44	111594	0.000394286
976	C	T	R7_filtered.fastq	44	111611	0.000394226
1684	A	G	R7_filtered.fastq	45	114210	0.000394011
497	G	A	R7_filtered.fastq	35	89264	0.000392095
656	C	T	R7_filtered.fastq	40	102207	0.000391363
2266	A	G	R7_filtered.fastq	43	109895	0.000391283
1172	C	T	R7_filtered.fastq	45	115040	0.000391168
1843	A	G	R7_filtered.fastq	45	115239	0.000390493
1737	T	C	R7_filtered.fastq	44	112800	0.000390071
2183	G	A	R7_filtered.fastq	43	110556	0.000388943
782	A	G	R7_filtered.fastq	41	106044	0.000386632
1083	C	T	R7_filtered.fastq	44	113888	0.000386344
2309	C	T	R7_filtered.fastq	43	111523	0.000385571
945	A	G	R7_filtered.fastq	42	109346	0.000384102
634	A	G	R7_filtered.fastq	39	101572	0.000383964
2080	C	T	R7_filtered.fastq	42	109431	0.000383803
1741	C	T	R7_filtered.fastq	44	114943	0.000382798
1191	C	T	R7_filtered.fastq	44	115185	0.000381994
1187	G	A	R7_filtered.fastq	44	115320	0.000381547
2379	C	T	R7_filtered.fastq	42	110781	0.000379126
1112	A	G	R7_filtered.fastq	43	113563	0.000378644
1201	A	G	R7_filtered.fastq	43	113777	0.000377932
2132	T	C	R7_filtered.fastq	36	95747	0.000375991
807	T	C	R7_filtered.fastq	41	109445	0.000374617
1325	A	G	R7_filtered.fastq	43	114862	0.000374362
1933	A	G	R7_filtered.fastq	43	114908	0.000374212
1645	T	C	R7_filtered.fastq	43	115013	0.000373871
1307	A	G	R7_filtered.fastq	43	115131	0.000373488
1563	T	C	R7_filtered.fastq	43	115881	0.00037107
1685	A	G	R7_filtered.fastq	42	113605	0.000369702
1471	G	A	R7_filtered.fastq	44	119039	0.000369627
2316	G	A	R7_filtered.fastq	41	110985	0.000369419
2056	GTTTTTTTCATC	GTTTTTTCCATC	R7_filtered.fastq	38	103012	0.000368889
2591	C	T	R7_filtered.fastq	38	103175	0.000368306
2550	G	A	R7_filtered.fastq	39	106003	0.000367914
2268	GAAAAAATATG	GAAGAAATATG	R7_filtered.fastq	39	106108	0.00036755
1422	G	A	R7_filtered.fastq	44	119712	0.000367549
1363	G	A	R7_filtered.fastq	43	117113	0.000367167
1254	G	A	R7_filtered.fastq	43	117385	0.000366316
2700	A	G	R7_filtered.fastq	32	87404	0.000366116
1760	A	G	R7_filtered.fastq	42	115290	0.000364299
985	GAAAAAGAAATT	GAAAAAGAAATC	R7_filtered.fastq	38	104679	0.000363015
2157	A	G	R7_filtered.fastq	39	107452	0.000362953
1542	G	A	R7_filtered.fastq	43	118687	0.000362297
1470	C	T	R7_filtered.fastq	43	119076	0.000361114
1255	A	G	R7_filtered.fastq	42	116777	0.00035966
722	A	G	R7_filtered.fastq	37	102999	0.000359227
2491	GAAAAAATC	GAAAGAATC	R7_filtered.fastq	37	103361	0.000357969
1950	A	G	R7_filtered.fastq	40	111769	0.000357881
1701	GAAAAAACT	GAGAAAACT	R7_filtered.fastq	39	109109	0.000357441
597	C	T	R7_filtered.fastq	35	98348	0.000355879
1994	A	G	R7_filtered.fastq	39	109701	0.000355512
2386	A	G	R7_filtered.fastq	39	109779	0.000355259
2371	T	C	R7_filtered.fastq	38	107038	0.000355014
1667	A	G	R7_filtered.fastq	41	115629	0.000354582
1664	C	T	R7_filtered.fastq	41	115749	0.000354215
1938	G	A	R7_filtered.fastq	41	116321	0.000352473
1895	C	T	R7_filtered.fastq	41	116442	0.000352107
2406	GAAAAACG	GAAAAATG	R7_filtered.fastq	37	105546	0.000350558
1275	G	A	R7_filtered.fastq	41	117057	0.000350257
2056	GTTTTTTTCATC	GTTTTCTTCATC	R7_filtered.fastq	36	103012	0.000349474
1981	A	G	R7_filtered.fastq	39	112071	0.000347994
846	T	C	R7_filtered.fastq	38	109348	0.000347514
2372	T	C	R7_filtered.fastq	37	106626	0.000347007
1258	A	G	R7_filtered.fastq	40	115314	0.000346879
1747	A	G	R7_filtered.fastq	39	112524	0.000346593
1514	G	A	R7_filtered.fastq	41	118357	0.00034641
1807	C	T	R7_filtered.fastq	40	116315	0.000343894
735	T	C	R7_filtered.fastq	36	104813	0.000343469
902	T	C	R7_filtered.fastq	38	111176	0.0003418
2206	A	G	R7_filtered.fastq	37	109020	0.000339387
765	C	T	R7_filtered.fastq	37	109023	0.000339378
1107	A	G	R7_filtered.fastq	38	112494	0.000337796
1263	C	T	R7_filtered.fastq	39	116341	0.000335221
2334	C	T	R7_filtered.fastq	37	110461	0.00033496
1545	G	A	R7_filtered.fastq	40	119556	0.000334571
1790	A	G	R7_filtered.fastq	38	113643	0.00033438
1586	A	G	R7_filtered.fastq	39	116672	0.00033427
1271	A	G	R7_filtered.fastq	39	116853	0.000333753
2536	A	G	R7_filtered.fastq	35	105414	0.000332024
508	A	G	R7_filtered.fastq	30	90369	0.000331972
437	C	T	R7_filtered.fastq	27	81715	0.000330417
1678	G	A	R7_filtered.fastq	38	115506	0.000328987
2149	T	C	R7_filtered.fastq	36	109448	0.000328923
1835	C	T	R7_filtered.fastq	38	115742	0.000328316
490	C	T	R7_filtered.fastq	29	88555	0.00032748
1738	A	G	R7_filtered.fastq	37	113031	0.000327344
659	T	C	R7_filtered.fastq	32	98241	0.00032573
1437	G	A	R7_filtered.fastq	39	119809	0.000325518
702	C	T	R7_filtered.fastq	34	104502	0.000325353
745	A	G	R7_filtered.fastq	35	107633	0.000325179
1618	G	A	R7_filtered.fastq	38	117045	0.000324661
1338	C	T	R7_filtered.fastq	38	117577	0.000323192
2364	T	C	R7_filtered.fastq	35	108323	0.000323108
615	T	C	R7_filtered.fastq	32	99052	0.000323063
2245	A	G	R7_filtered.fastq	36	111458	0.000322992
1848	T	C	R7_filtered.fastq	36	111513	0.000322832
1402	A	G	R7_filtered.fastq	36	111680	0.00032235
532	A	G	R7_filtered.fastq	30	93213	0.000321844
651	G	A	R7_filtered.fastq	33	102807	0.00032099
2661	A	G	R7_filtered.fastq	29	90475	0.000320531
1353	A	G	R7_filtered.fastq	36	112407	0.000320265
2377	A	G	R7_filtered.fastq	35	109286	0.000320261
1472	G	A	R7_filtered.fastq	38	118812	0.000319833
654	T	C	R7_filtered.fastq	33	103313	0.000319418
2154	T	C	R7_filtered.fastq	34	106479	0.000319312
2339	A	G	R7_filtered.fastq	35	109620	0.000319285
1662	C	T	R7_filtered.fastq	37	115935	0.000319144
2298	A	G	R7_filtered.fastq	34	106924	0.000317983
1844	A	G	R7_filtered.fastq	36	113450	0.00031732
1406	A	G	R7_filtered.fastq	36	113458	0.000317298
2441	A	G	R7_filtered.fastq	34	107535	0.000316176
2049	T	C	R7_filtered.fastq	35	110886	0.000315639
2660	A	G	R7_filtered.fastq	30	95104	0.000315444
1365	C	T	R7_filtered.fastq	37	117304	0.00031542
985	GAAAAAGAAATT	GAAAAAGGAATT	R7_filtered.fastq	33	104679	0.000315249
819	A	G	R7_filtered.fastq	32	101732	0.000314552
1714	T	C	R7_filtered.fastq	34	108322	0.000313879
948	C	T	R7_filtered.fastq	35	111549	0.000313763
1195	T	C	R7_filtered.fastq	34	108365	0.000313754
1683	T	C	R7_filtered.fastq	36	114840	0.00031348
2434	A	G	R7_filtered.fastq	34	108718	0.000312736
977	G	A	R7_filtered.fastq	35	112139	0.000312113
2054	T	C	R7_filtered.fastq	34	109424	0.000310718
2235	GAAAAATAC	GAGAAATAC	R7_filtered.fastq	33	106378	0.000310215
594	C	T	R7_filtered.fastq	30	96866	0.000309706
1894	A	G	R7_filtered.fastq	36	116341	0.000309435
1233	T	C	R7_filtered.fastq	36	116457	0.000309127
432	T	C	R7_filtered.fastq	25	80917	0.000308959
1057	C	T	R7_filtered.fastq	35	114256	0.00030633
1380	CAAAACCACG	CAAGACCACG	R7_filtered.fastq	34	111581	0.000304711
1375	T	C	R7_filtered.fastq	35	114914	0.000304576
768	TAAAAACG	TAAAGACG	R7_filtered.fastq	32	105103	0.000304463
1157	A	G	R7_filtered.fastq	34	111824	0.000304049
2577	A	G	R7_filtered.fastq	31	102159	0.000303449
908	C	T	R7_filtered.fastq	34	112169	0.000303114
2150	A	G	R7_filtered.fastq	33	109202	0.000302192
1828	G	A	R7_filtered.fastq	35	115961	0.000301826
1940	A	G	R7_filtered.fastq	34	112689	0.000301715
1503	T	C	R7_filtered.fastq	34	112915	0.000301111
2169	A	G	R7_filtered.fastq	33	109777	0.000300609
2305	A	G	R7_filtered.fastq	32	106812	0.000299592
1103	A	G	R7_filtered.fastq	34	113830	0.000298691
2580	G	A	R7_filtered.fastq	31	103819	0.000298597
831	C	T	R7_filtered.fastq	33	110870	0.000297646
2595	T	C	R7_filtered.fastq	30	101685	0.000295029
1126	C	T	R7_filtered.fastq	34	115257	0.000294993
2374	A	G	R7_filtered.fastq	32	108625	0.000294591
2178	A	G	R7_filtered.fastq	32	108685	0.000294429
633	C	T	R7_filtered.fastq	30	102368	0.00029306
2155	T	C	R7_filtered.fastq	32	109265	0.000292866
2165	A	G	R7_filtered.fastq	32	109729	0.000291628
1488	G	A	R7_filtered.fastq	35	120139	0.000291329
661	A	G	R7_filtered.fastq	30	102997	0.000291271
1202	A	G	R7_filtered.fastq	33	113419	0.000290957
729	G	A	R7_filtered.fastq	31	107007	0.000289701
1085	A	G	R7_filtered.fastq	33	114158	0.000289073
1573	G	A	R7_filtered.fastq	34	118213	0.000287616
2590	A	G	R7_filtered.fastq	29	101207	0.000286541
585	C	T	R7_filtered.fastq	28	97797	0.000286307
1870	A	G	R7_filtered.fastq	33	115526	0.00028565
1666	G	A	R7_filtered.fastq	33	115555	0.000285578
2287	C	T	R7_filtered.fastq	32	112592	0.000284212
1967	T	C	R7_filtered.fastq	32	112865	0.000283525
2556	A	G	R7_filtered.fastq	29	103250	0.000280872
1347	G	A	R7_filtered.fastq	33	117566	0.000280693
2110	C	T	R7_filtered.fastq	31	110458	0.00028065
2679	C	T	R7_filtered.fastq	26	92827	0.000280091
2138	G	A	R7_filtered.fastq	31	110907	0.000279513
2439	T	C	R7_filtered.fastq	30	107649	0.000278683
1851	G	A	R7_filtered.fastq	32	114995	0.000278273
583	A	G	R7_filtered.fastq	27	97413	0.00027717
1928	A	G	R7_filtered.fastq	31	111999	0.000276788
2013	T	C	R7_filtered.fastq	30	108562	0.00027634
1478	T	C	R7_filtered.fastq	32	115800	0.000276339
2517	A	G	R7_filtered.fastq	27	97906	0.000275775
1208	A	G	R7_filtered.fastq	31	112552	0.000275428
1588	A	G	R7_filtered.fastq	32	116970	0.000273574
1746	T	C	R7_filtered.fastq	31	113976	0.000271987
1084	G	A	R7_filtered.fastq	31	114120	0.000271644
1368	A	G	R7_filtered.fastq	31	114165	0.000271537
533	A	G	R7_filtered.fastq	25	92092	0.000271468
486	C	T	R7_filtered.fastq	24	88514	0.000271144
1149	A	G	R7_filtered.fastq	31	114429	0.00027091
2118	A	G	R7_filtered.fastq	30	110840	0.00027066
692	T	C	R7_filtered.fastq	28	104150	0.000268843
600	A	G	R7_filtered.fastq	25	93032	0.000268725
2008	T	C	R7_filtered.fastq	29	107931	0.00026869
2676	G	A	R7_filtered.fastq	25	93292	0.000267976
1609	G	A	R7_filtered.fastq	31	115708	0.000267916
1137	T	C	R7_filtered.fastq	29	108870	0.000266373
1605	A	G	R7_filtered.fastq	31	116511	0.000266069
1926	C	T	R7_filtered.fastq	31	116598	0.000265871
456	T	C	R7_filtered.fastq	22	82924	0.000265303
1548	T	C	R7_filtered.fastq	31	116962	0.000265043
2601	C	T	R7_filtered.fastq	27	102150	0.000264317
1964	T	C	R7_filtered.fastq	29	109875	0.000263936
477	C	T	R7_filtered.fastq	23	87199	0.000263764
2147	T	C	R7_filtered.fastq	27	102777	0.000262705
1821	A	G	R7_filtered.fastq	30	114268	0.000262541
2250	T	C	R7_filtered.fastq	29	110979	0.000261311
1185	A	G	R7_filtered.fastq	27	103853	0.000259983
2022	GTTTTTTTCTAC	GTTTCTTTCTAC	R7_filtered.fastq	27	105011	0.000257116
688	A	G	R7_filtered.fastq	27	105123	0.000256842
1724	A	G	R7_filtered.fastq	29	113494	0.00025552
1164	T	C	R7_filtered.fastq	29	113629	0.000255217
1935	A	G	R7_filtered.fastq	29	113633	0.000255208
2035	A	G	R7_filtered.fastq	28	110252	0.000253964
1971	G	A	R7_filtered.fastq	29	114770	0.000252679
2256	C	T	R7_filtered.fastq	28	111398	0.000251351
2262	T	C	R7_filtered.fastq	27	107917	0.000250192
1834	A	G	R7_filtered.fastq	28	112273	0.000249392
2284	G	A	R7_filtered.fastq	28	112299	0.000249334
673	A	G	R7_filtered.fastq	26	104456	0.000248909
1260	C	T	R7_filtered.fastq	29	116887	0.000248103
2022	GTTTTTTTCTAC	GTTTTTTCCTAC	R7_filtered.fastq	26	105011	0.000247593
492	G	A	R7_filtered.fastq	22	88962	0.000247297
1602	C	T	R7_filtered.fastq	29	117306	0.000247217
1793	A	G	R7_filtered.fastq	28	113673	0.000246321
461	A	G	R7_filtered.fastq	20	81522	0.000245333
942	T	C	R7_filtered.fastq	27	110263	0.000244869
1416	T	C	R7_filtered.fastq	28	114384	0.000244789
1826	A	G	R7_filtered.fastq	28	114823	0.000243854
716	A	G	R7_filtered.fastq	26	106677	0.000243726
2120	A	G	R7_filtered.fastq	27	110806	0.000243669
1847	T	C	R7_filtered.fastq	27	111576	0.000241988
2307	C	T	R7_filtered.fastq	27	111734	0.000241645
998	G	A	R7_filtered.fastq	27	111816	0.000241468
1595	T	C	R7_filtered.fastq	28	116436	0.000240475
2281	G	A	R7_filtered.fastq	27	112439	0.00024013
714	T	C	R7_filtered.fastq	25	104515	0.0002392
2077	G	A	R7_filtered.fastq	26	110299	0.000235723
867	A	G	R7_filtered.fastq	25	107111	0.000233403
1395	A	G	R7_filtered.fastq	27	116168	0.000232422
1341	G	A	R7_filtered.fastq	27	117258	0.000230261
1536	A	G	R7_filtered.fastq	27	117314	0.000230152
2042	T	C	R7_filtered.fastq	25	109086	0.000229177
1458	T	C	R7_filtered.fastq	27	118002	0.00022881
530	C	T	R7_filtered.fastq	21	91828	0.000228688
742	A	G	R7_filtered.fastq	24	106672	0.000224989
612	A	G	R7_filtered.fastq	22	98872	0.00022251
1008	G	A	R7_filtered.fastq	25	113165	0.000220916
1716	T	C	R7_filtered.fastq	24	108723	0.000220744
2139	T	C	R7_filtered.fastq	23	104715	0.000219644
630	T	C	R7_filtered.fastq	22	100565	0.000218764
704	A	G	R7_filtered.fastq	23	105414	0.000218187
2159	A	G	R7_filtered.fastq	23	106202	0.000216568
849	C	T	R7_filtered.fastq	24	111262	0.000215707
1801	G	A	R7_filtered.fastq	25	116203	0.000215141
546	G	A	R7_filtered.fastq	20	93143	0.000214724
1310	A	G	R7_filtered.fastq	25	116677	0.000214267
679	T	C	R7_filtered.fastq	22	102910	0.000213779
2390	T	C	R7_filtered.fastq	23	107904	0.000213152
1089	T	C	R7_filtered.fastq	24	112945	0.000212493
2658	G	A	R7_filtered.fastq	20	95278	0.000209912
1376	A	G	R7_filtered.fastq	24	114493	0.00020962
2568	C	T	R7_filtered.fastq	22	104973	0.000209578
2675	T	C	R7_filtered.fastq	19	90840	0.000209159
1758	C	T	R7_filtered.fastq	24	114904	0.00020887
1665	G	A	R7_filtered.fastq	24	115072	0.000208565
1173	C	T	R7_filtered.fastq	24	115220	0.000208297
1361	T	C	R7_filtered.fastq	24	115233	0.000208274
826	G	A	R7_filtered.fastq	23	110564	0.000208024
2331	C	T	R7_filtered.fastq	23	110673	0.000207819
2335	G	A	R7_filtered.fastq	23	110773	0.000207632
543	T	C	R7_filtered.fastq	19	91845	0.00020687
2559	A	G	R7_filtered.fastq	21	102804	0.000204272
1080	T	C	R7_filtered.fastq	21	103323	0.000203246
2068	G	A	R7_filtered.fastq	22	108613	0.000202554
1669	A	G	R7_filtered.fastq	22	109073	0.0002017
621	C	T	R7_filtered.fastq	20	99185	0.000201643
1122	T	C	R7_filtered.fastq	23	114506	0.000200863
1425	G	A	R7_filtered.fastq	24	119716	0.000200474
2674	A	G	R7_filtered.fastq	18	90032	0.000199929
669	T	C	R7_filtered.fastq	20	102638	0.00019486
1393	G	A	R7_filtered.fastq	23	118664	0.000193825
1627	A	G	R7_filtered.fastq	22	113732	0.000193437
760	G	A	R7_filtered.fastq	21	108664	0.000193256
2485	G	A	R7_filtered.fastq	21	108777	0.000193056
1110	C	T	R7_filtered.fastq	22	114668	0.000191858
821	G	A	R7_filtered.fastq	21	109565	0.000191667
629	A	G	R7_filtered.fastq	19	99642	0.000190683
2230	C	T	R7_filtered.fastq	21	111067	0.000189075
625	A	G	R7_filtered.fastq	19	101715	0.000186796
720	A	G	R7_filtered.fastq	19	102309	0.000185712
858	A	G	R7_filtered.fastq	20	107800	0.000185529
1017	T	C	R7_filtered.fastq	20	108383	0.000184531
1277	T	C	R7_filtered.fastq	21	114879	0.000182801
957	T	C	R7_filtered.fastq	20	109737	0.000182254
1739	A	G	R7_filtered.fastq	20	110844	0.000180434
879	C	T	R7_filtered.fastq	20	111420	0.000179501
1818	T	C	R7_filtered.fastq	20	111861	0.000178793
2235	GAAAAATAC	GAAAAATGC	R7_filtered.fastq	19	106378	0.000178608
2472	A	G	R7_filtered.fastq	19	106455	0.000178479
636	C	T	R7_filtered.fastq	18	101504	0.000177333
457	C	T	R7_filtered.fastq	15	84610	0.000177284
1499	G	A	R7_filtered.fastq	21	119184	0.000176198
1663	A	G	R7_filtered.fastq	20	113839	0.000175687
1237	A	G	R7_filtered.fastq	20	114417	0.000174799
780	C	T	R7_filtered.fastq	19	108875	0.000174512
2424	G	A	R7_filtered.fastq	19	109061	0.000174214
2267	A	G	R7_filtered.fastq	19	109640	0.000173294
2194	C	A	R7_filtered.fastq	19	109770	0.000173089
2052	G	A	R7_filtered.fastq	19	111100	0.000171017
1611	G	A	R7_filtered.fastq	20	117399	0.000170359
2015	T	C	R7_filtered.fastq	19	111725	0.00017006
918	G	A	R7_filtered.fastq	19	111943	0.000169729
2235	GAAAAATAC	GAAAAACAC	R7_filtered.fastq	18	106378	0.000169208
734	G	A	R7_filtered.fastq	18	107243	0.000167843
1515	C	T	R7_filtered.fastq	20	119258	0.000167704
2221	T	C	R7_filtered.fastq	18	107731	0.000167083
705	T	C	R7_filtered.fastq	17	102542	0.000165786
1168	C	T	R7_filtered.fastq	19	115299	0.000164789
2583	A	G	R7_filtered.fastq	17	103175	0.000164769
2076	G	A	R7_filtered.fastq	18	110082	0.000163514
590	T	A	R7_filtered.fastq	16	98134	0.000163042
2683	G	A	R7_filtered.fastq	15	92177	0.00016273
1466	T	C	R7_filtered.fastq	18	112629	0.000159817
442	C	T	R7_filtered.fastq	13	82426	0.000157717
1886	A	G	R7_filtered.fastq	18	114132	0.000157712
1134	C	T	R7_filtered.fastq	18	115024	0.000156489
1206	T	C	R7_filtered.fastq	18	115150	0.000156318
1681	A	G	R7_filtered.fastq	18	115225	0.000156216
2099	T	C	R7_filtered.fastq	17	108992	0.000155975
1617	T	C	R7_filtered.fastq	18	116448	0.000154575
2349	A	G	R7_filtered.fastq	16	103937	0.000153939
2185	C	T	R7_filtered.fastq	17	110669	0.000153611
975	C	T	R7_filtered.fastq	17	112199	0.000151517
1076	T	C	R7_filtered.fastq	17	112540	0.000151057
1519	G	A	R7_filtered.fastq	18	119369	0.000150793
1811	T	C	R7_filtered.fastq	17	114630	0.000148303
2151	A	G	R7_filtered.fastq	16	108417	0.000147578
2085	A	G	R7_filtered.fastq	16	109068	0.000146697
2329	A	G	R7_filtered.fastq	16	109699	0.000145854
1018	GTG	ATA	R7_filtered.fastq	16	110634	0.000144621
1604	C	T	R7_filtered.fastq	17	117594	0.000144565
1598	C	T	R7_filtered.fastq	17	117718	0.000144413
1092	A	G	R7_filtered.fastq	16	110885	0.000144294
1648	A	G	R7_filtered.fastq	16	111050	0.000144079
639	GAAAAAACT	GAAAAAGCT	R7_filtered.fastq	14	98700	0.000141844
1000	G	A	R7_filtered.fastq	16	113189	0.000141356
1143	A	G	R7_filtered.fastq	15	107047	0.000140125
1904	A	T	R7_filtered.fastq	16	114250	0.000140044
1088	G	A	R7_filtered.fastq	16	114724	0.000139465
1799	A	G	R7_filtered.fastq	16	114734	0.000139453
1701	GAAAAAACT	GAAAGAACT	R7_filtered.fastq	15	109109	0.000137477
1446	A	G	R7_filtered.fastq	16	116828	0.000136953
2056	GTTTTTTTCATC	GTTTTTTTCACC	R7_filtered.fastq	14	103012	0.000135906
872	T	C	R7_filtered.fastq	15	110618	0.000135602
1675	G	A	R7_filtered.fastq	15	115050	0.000130378
1355	A	G	R7_filtered.fastq	15	115572	0.000129789
2041	C	T	R7_filtered.fastq	14	108848	0.00012862
2394	C	T	R7_filtered.fastq	14	108987	0.000128456
677	A	G	R7_filtered.fastq	13	103056	0.000126145
707	T	C	R7_filtered.fastq	13	104471	0.000124436
1483	T	C	R7_filtered.fastq	14	113000	0.000123894
1699	C	T	R7_filtered.fastq	14	114265	0.000122522
1252	C	T	R7_filtered.fastq	14	116975	0.000119684
2682	G	T	R7_filtered.fastq	11	91956	0.000119622
1117	C	T	R7_filtered.fastq	13	114616	0.000113422
2268	GAAAAAATATG	GAAAAAATATA	R7_filtered.fastq	12	106108	0.000113092
1812	G	A	R7_filtered.fastq	13	116069	0.000112002
783	G	A	R7_filtered.fastq	12	109265	0.000109825
2214	AGCC	CGCC	R7_filtered.fastq	12	109685	0.000109404
1380	CAAAACCACG	CAAAATCACG	R7_filtered.fastq	12	111581	0.000107545
2022	GTTTTTTTCTAC	GCTTTTTTCTAC	R7_filtered.fastq	11	105011	0.000104751
510	A	G	R7_filtered.fastq	9	88082	0.000102178
922	C	T	R7_filtered.fastq	11	110049	9.99555e-05
2126	G	A	R7_filtered.fastq	11	111188	9.89315e-05
1011	C	T	R7_filtered.fastq	11	111377	9.87637e-05
1457	A	G	R7_filtered.fastq	11	114257	9.62742e-05
1354	G	A	R7_filtered.fastq	11	116826	9.41571e-05
727	C	T	R7_filtered.fastq	10	107161	9.33175e-05
1203	G	A	R7_filtered.fastq	10	115680	8.64454e-05
1246	C	T	R7_filtered.fastq	10	116507	8.58318e-05
2186	C	A	R7_filtered.fastq	9	110198	8.16712e-05
879	C	A	R7_filtered.fastq	9	111420	8.07754e-05
1188	T	C	R7_filtered.fastq	9	112456	8.00313e-05
1845	A	T	R7_filtered.fastq	9	113647	7.91926e-05
637	C	T	R7_filtered.fastq	8	101806	7.85808e-05
868	G	A	R7_filtered.fastq	8	110822	7.21878e-05
1095	T	C	R7_filtered.fastq	8	112320	7.12251e-05
2619	C	T	R7_filtered.fastq	7	100285	6.98011e-05
1874	A	G	R7_filtered.fastq	8	116882	6.84451e-05
1608	A	C	R7_filtered.fastq	7	110462	6.33702e-05
2010	G	A	R7_filtered.fastq	7	112744	6.20876e-05
678	T	C	R7_filtered.fastq	6	103651	5.78866e-05
2050	C	T	R7_filtered.fastq	6	109625	5.4732e-05
2081	G	C	R7_filtered.fastq	6	110204	5.44445e-05
2074	C	A	R7_filtered.fastq	6	110439	5.43286e-05
1613	G	T	R7_filtered.fastq	6	116882	5.13338e-05
1303	G	C	R7_filtered.fastq	6	117193	5.11976e-05
2502	A	T	R7_filtered.fastq	5	106516	4.69413e-05
2220	A	C	R7_filtered.fastq	5	108370	4.61382e-05
2342	T	A	R7_filtered.fastq	5	109432	4.56905e-05
1687	G	T	R7_filtered.fastq	5	114654	4.36095e-05
1461	G	T	R7_filtered.fastq	5	118632	4.21471e-05
658	G	T	R7_filtered.fastq	4	103139	3.87826e-05
2231	T	A	R7_filtered.fastq	4	108751	3.67813e-05
2038	G	A	R7_filtered.fastq	4	112000	3.57143e-05
1799	A	T	R7_filtered.fastq	4	114734	3.48632e-05
565	C	A	R7_filtered.fastq	3	95907	3.12803e-05
2213	A	C	R7_filtered.fastq	3	107632	2.78728e-05
1950	A	T	R7_filtered.fastq	3	111769	2.68411e-05
706	A	T	R7_filtered.fastq	2	103910	1.92474e-05
2327	A	C	R7_filtered.fastq	2	110306	1.81314e-05
2199	C	A	R7_filtered.fastq	2	110770	1.80554e-05
904	C	A	R7_filtered.fastq	2	111586	1.79234e-05
912	G	T	R7_filtered.fastq	2	112055	1.78484e-05
971	A	T	R7_filtered.fastq	1	108260	9.23702e-06
1790	A	T	R7_filtered.fastq	1	113643	8.79949e-06
1248	G	C	R7_filtered.fastq	1	117536	8.50803e-06
747	G	C	R7_filtered.fastq	0	107508	0
2214	AGCC	GGCT	R7_filtered.fastq	0	109685	0
2379	C	G	R7_filtered.fastq	0	110781	0
					109157

## Sheet: R9
position	REF	ALT	SAMPLE	AO	DP	allele frequency
1018	GTG	GTA	R9_filtered.fastq	70205	110140	0.637416
511	TGGAGCGC	TGGGGCGC	R9_filtered.fastq	48140	85234	0.564798
511	TGGAGCGC	TGGAGCAC	R9_filtered.fastq	25829	85234	0.303036
480	T	C	R9_filtered.fastq	8275	85708	0.0965487
511	TGGAGCGC	TGAGGCGC	R9_filtered.fastq	6495	85234	0.076202
2189	G	A	R9_filtered.fastq	7446	110497	0.0673864
2056	GTTTTTTTCATC	GTTTTTTTTCATC	R9_filtered.fastq	6363	102460	0.0621023
752	A	G	R9_filtered.fastq	4797	106603	0.0449987
1521	C	T	R9_filtered.fastq	5344	119365	0.0447702
874	A	G	R9_filtered.fastq	4499	108970	0.0412866
439	G	A	R9_filtered.fastq	2644	81434	0.032468
2306	T	C	R9_filtered.fastq	3262	109213	0.0298682
526	C	T	R9_filtered.fastq	2471	91461	0.027017
2022	GTTTTTTTCTAC	GTTTTTTTTCTAC	R9_filtered.fastq	2597	104786	0.0247838
2056	GTTTTTTTCATC	GTTTCTTTCATC	R9_filtered.fastq	2506	102460	0.0244583
2224	G	A	R9_filtered.fastq	2455	110614	0.0221943
2190	C	T	R9_filtered.fastq	2371	110933	0.0213733
2420	G	A	R9_filtered.fastq	2216	109261	0.0202817
971	A	G	R9_filtered.fastq	1895	107375	0.0176484
2697	C	T	R9_filtered.fastq	1553	89381	0.0173751
1160	G	A	R9_filtered.fastq	1975	114183	0.0172968
693	C	T	R9_filtered.fastq	1768	103677	0.017053
1027	C	T	R9_filtered.fastq	1753	113080	0.0155023
2214	AGCC	ATCC	R9_filtered.fastq	1509	109701	0.0137556
1513	C	T	R9_filtered.fastq	1407	121002	0.0116279
1808	T	C	R9_filtered.fastq	1248	113993	0.010948
1175	T	C	R9_filtered.fastq	1207	112205	0.0107571
2293	G	A	R9_filtered.fastq	1137	111360	0.0102101
801	G	A	R9_filtered.fastq	1092	108301	0.010083
1661	G	A	R9_filtered.fastq	1105	115964	0.00952882
1227	T	C	R9_filtered.fastq	1079	114219	0.00944676
1860	C	T	R9_filtered.fastq	1021	115831	0.00881457
2688	G	A	R9_filtered.fastq	796	91029	0.00874447
2589	G	A	R9_filtered.fastq	900	103560	0.00869061
1290	C	T	R9_filtered.fastq	999	116080	0.00860613
1524	A	G	R9_filtered.fastq	919	114052	0.00805773
2455	G	A	R9_filtered.fastq	843	107882	0.00781409
1036	G	A	R9_filtered.fastq	835	113405	0.00736299
564	C	T	R9_filtered.fastq	680	93915	0.00724059
876	C	T	R9_filtered.fastq	790	109807	0.00719444
1787	T	C	R9_filtered.fastq	785	110897	0.00707864
1490	A	G	R9_filtered.fastq	831	117584	0.00706729
1161	C	T	R9_filtered.fastq	769	113240	0.00679089
1493	A	G	R9_filtered.fastq	774	120586	0.00641866
1551	G	A	R9_filtered.fastq	760	119745	0.00634682
1116	G	A	R9_filtered.fastq	718	114412	0.00627557
2070	A	G	R9_filtered.fastq	676	109057	0.00619859
502	G	A	R9_filtered.fastq	538	88758	0.00606143
2321	C	T	R9_filtered.fastq	668	110666	0.00603618
1603	G	A	R9_filtered.fastq	691	118495	0.00583147
2041	C	T	R9_filtered.fastq	634	109080	0.00581225
1239	C	T	R9_filtered.fastq	662	116443	0.00568519
1090	A	G	R9_filtered.fastq	601	107531	0.00558909
1317	C	T	R9_filtered.fastq	642	116765	0.00549822
1055	T	C	R9_filtered.fastq	604	112889	0.00535039
1857	A	G	R9_filtered.fastq	601	113587	0.0052911
2607	G	A	R9_filtered.fastq	535	101177	0.00528776
2214	AGCC	AACC	R9_filtered.fastq	574	109701	0.0052324
1558	G	A	R9_filtered.fastq	586	120068	0.00488057
838	G	A	R9_filtered.fastq	521	108835	0.00478706
2370	T	C	R9_filtered.fastq	505	107617	0.00469257
982	A	G	R9_filtered.fastq	513	110423	0.00464577
2406	GAAAAACG	GAAGAACG	R9_filtered.fastq	481	105084	0.00457729
2056	GTTTTTTTCATC	GTTTTTTTTTCATC	R9_filtered.fastq	467	102460	0.00455788
503	G	A	R9_filtered.fastq	396	88062	0.00449683
1350	T	C	R9_filtered.fastq	520	116208	0.00447473
2463	C	T	R9_filtered.fastq	478	108470	0.00440675
778	A	G	R9_filtered.fastq	444	101299	0.00438306
2268	GAAAAAATATG	GAAAAGATATG	R9_filtered.fastq	458	105760	0.00433056
2354	A	G	R9_filtered.fastq	449	104100	0.00431316
1222	A	G	R9_filtered.fastq	490	115566	0.00424
2056	GTTTTTTTCATC	GTTTTTTCATC	R9_filtered.fastq	425	102460	0.00414796
2393	G	A	R9_filtered.fastq	451	108953	0.0041394
1120	C	T	R9_filtered.fastq	473	114275	0.00413914
1701	GAAAAAACT	GAAAAAAACT	R9_filtered.fastq	449	109274	0.00410894
1305	T	C	R9_filtered.fastq	473	116539	0.00405873
1518	G	A	R9_filtered.fastq	491	121131	0.00405346
2012	G	C	R9_filtered.fastq	450	112791	0.00398968
2451	A	G	R9_filtered.fastq	416	105891	0.00392857
639	GAAAAAACT	GAAAAAAACT	R9_filtered.fastq	379	97026	0.00390617
2133	T	C	R9_filtered.fastq	421	107879	0.00390252
1269	G	A	R9_filtered.fastq	449	115868	0.0038751
2235	GAAAAATAC	GAAAATAC	R9_filtered.fastq	412	106354	0.00387386
2374	A	G	R9_filtered.fastq	409	108029	0.00378602
2223	C	T	R9_filtered.fastq	416	111034	0.0037466
740	A	G	R9_filtered.fastq	388	103762	0.00373933
1803	C	T	R9_filtered.fastq	429	116097	0.00369519
2180	G	A	R9_filtered.fastq	408	110472	0.00369324
2555	A	G	R9_filtered.fastq	382	104647	0.00365037
919	G	A	R9_filtered.fastq	397	109601	0.00362223
2508	G	A	R9_filtered.fastq	383	107891	0.00354988
802	C	T	R9_filtered.fastq	383	108126	0.00354216
1965	T	C	R9_filtered.fastq	404	114357	0.0035328
1062	G	A	R9_filtered.fastq	401	114266	0.00350936
2233	G	A	R9_filtered.fastq	387	111379	0.00347462
985	GAAAAAGAAATT	GAAAAGGAAATT	R9_filtered.fastq	356	103961	0.00342436
2301	T	C	R9_filtered.fastq	376	110198	0.00341204
924	G	A	R9_filtered.fastq	371	109700	0.00338195
1802	G	A	R9_filtered.fastq	388	115689	0.00335382
1837	G	A	R9_filtered.fastq	386	115816	0.00333287
1585	T	C	R9_filtered.fastq	377	118515	0.00318103
2581	G	A	R9_filtered.fastq	328	103327	0.00317439
2292	G	A	R9_filtered.fastq	353	111231	0.00317358
2022	GTTTTTTTCTAC	GTTTTTTCTAC	R9_filtered.fastq	320	104786	0.00305384
1176	T	C	R9_filtered.fastq	348	114007	0.00305244
683	A	G	R9_filtered.fastq	310	102740	0.00301733
2406	GAAAAACG	GAAAAAACG	R9_filtered.fastq	316	105084	0.00300712
819	A	G	R9_filtered.fastq	298	99612	0.00299161
2647	C	T	R9_filtered.fastq	289	97083	0.00297683
528	G	A	R9_filtered.fastq	271	91607	0.00295829
882	GAAAAAATTTAAG	GAAAAAATTTAGG	R9_filtered.fastq	299	101638	0.00294181
1484	A	G	R9_filtered.fastq	350	119614	0.00292608
1654	C	T	R9_filtered.fastq	342	117050	0.00292183
1656	G	A	R9_filtered.fastq	338	116919	0.00289089
2491	GAAAAAATC	GAAAAAAATC	R9_filtered.fastq	298	103414	0.00288162
1969	C	T	R9_filtered.fastq	329	114410	0.00287562
1131	C	T	R9_filtered.fastq	330	114931	0.00287129
1023	T	C	R9_filtered.fastq	305	106326	0.00286854
2208	C	T	R9_filtered.fastq	316	110491	0.00285996
690	C	T	R9_filtered.fastq	290	101950	0.00284453
1881	T	C	R9_filtered.fastq	326	116343	0.00280206
1974	C	T	R9_filtered.fastq	314	114172	0.00275024
2427	T	C	R9_filtered.fastq	299	108776	0.00274877
1755	G	A	R9_filtered.fastq	314	116026	0.00270629
2418	C	T	R9_filtered.fastq	295	109195	0.00270159
1624	A	G	R9_filtered.fastq	310	116735	0.00265559
2051	T	C	R9_filtered.fastq	292	109979	0.00265505
768	TAAAAACG	TAAAAAACG	R9_filtered.fastq	274	103244	0.00265391
2268	GAAAAAATATG	GAAAAAAATATG	R9_filtered.fastq	280	105760	0.0026475
706	A	G	R9_filtered.fastq	264	102085	0.00258608
1056	G	A	R9_filtered.fastq	294	114001	0.00257892
1299	C	T	R9_filtered.fastq	298	116928	0.00254858
1514	G	A	R9_filtered.fastq	298	119613	0.00249137
792	A	G	R9_filtered.fastq	266	107036	0.00248515
2259	A	G	R9_filtered.fastq	268	108199	0.00247692
1959	C	T	R9_filtered.fastq	285	115222	0.00247349
622	G	A	R9_filtered.fastq	245	99074	0.0024729
1352	A	G	R9_filtered.fastq	285	115597	0.00246546
847	G	A	R9_filtered.fastq	267	109271	0.00244347
2433	G	A	R9_filtered.fastq	261	108126	0.00241385
1119	G	A	R9_filtered.fastq	276	114494	0.00241061
727	C	T	R9_filtered.fastq	250	105543	0.0023687
2235	GAAAAATAC	GAAAAAATAC	R9_filtered.fastq	250	106354	0.00235064
2195	G	A	R9_filtered.fastq	259	110252	0.00234916
2257	G	A	R9_filtered.fastq	256	110092	0.00232533
1962	C	T	R9_filtered.fastq	266	114531	0.00232252
1587	C	T	R9_filtered.fastq	277	119490	0.00231819
2220	A	G	R9_filtered.fastq	249	108044	0.00230462
2146	G	A	R9_filtered.fastq	254	111400	0.00228007
2541	G	A	R9_filtered.fastq	242	106303	0.00227651
430	G	A	R9_filtered.fastq	181	80256	0.00225528
1059	G	A	R9_filtered.fastq	256	114275	0.00224021
2454	C	T	R9_filtered.fastq	239	107605	0.00222109
2337	G	A	R9_filtered.fastq	242	110061	0.00219878
2308	C	A	R9_filtered.fastq	242	110678	0.00218652
639	GAAAAAACT	AAAAAAACT	R9_filtered.fastq	212	97026	0.00218498
882	GAAAAAATTTAAG	GAAAAAAATTTAAG	R9_filtered.fastq	217	101638	0.00213503
1437	G	A	R9_filtered.fastq	256	120811	0.00211901
1128	G	A	R9_filtered.fastq	242	114417	0.00211507
768	TAAAAACG	TTAAAACG	R9_filtered.fastq	217	103244	0.00210182
529	C	T	R9_filtered.fastq	191	90960	0.00209982
1218	G	A	R9_filtered.fastq	243	116435	0.002087
2500	A	G	R9_filtered.fastq	223	107852	0.00206765
1245	C	T	R9_filtered.fastq	241	116602	0.00206686
841	G	A	R9_filtered.fastq	224	108983	0.00205537
1179	A	G	R9_filtered.fastq	233	113888	0.00204587
2125	A	G	R9_filtered.fastq	209	105854	0.00197442
1312	A	G	R9_filtered.fastq	226	114582	0.00197239
2335	G	A	R9_filtered.fastq	214	110413	0.00193818
1129	C	T	R9_filtered.fastq	221	114576	0.00192885
2347	A	G	R9_filtered.fastq	205	106508	0.00192474
2655	C	T	R9_filtered.fastq	184	95799	0.00192069
1545	G	A	R9_filtered.fastq	232	120824	0.00192015
768	TAAAAACG	TAAAAATG	R9_filtered.fastq	197	103244	0.0019081
2392	C	T	R9_filtered.fastq	208	109085	0.00190677
2289	G	A	R9_filtered.fastq	214	112524	0.00190182
1589	C	T	R9_filtered.fastq	225	119140	0.00188853
1498	G	T	R9_filtered.fastq	227	120715	0.00188046
2636	G	A	R9_filtered.fastq	185	98420	0.0018797
511	TGGAGCGC	TGGGGCAC	R9_filtered.fastq	160	85234	0.00187719
1052	G	A	R9_filtered.fastq	213	113888	0.00187026
1805	A	G	R9_filtered.fastq	208	111363	0.00186777
2078	C	T	R9_filtered.fastq	206	110480	0.00186459
2547	C	T	R9_filtered.fastq	198	106241	0.00186369
1600	G	A	R9_filtered.fastq	221	118748	0.00186108
2610	C	T	R9_filtered.fastq	187	100570	0.0018594
2526	C	T	R9_filtered.fastq	199	107053	0.00185889
1825	G	A	R9_filtered.fastq	215	115924	0.00185466
1410	G	A	R9_filtered.fastq	219	119292	0.00183583
2181	C	T	R9_filtered.fastq	204	111186	0.00183476
908	C	T	R9_filtered.fastq	200	110369	0.0018121
2325	T	C	R9_filtered.fastq	198	109893	0.00180175
1791	A	C	R9_filtered.fastq	205	114471	0.00179085
2295	T	C	R9_filtered.fastq	199	111320	0.00178764
682	A	G	R9_filtered.fastq	185	103845	0.0017815
2651	G	A	R9_filtered.fastq	171	96178	0.00177795
2083	C	T	R9_filtered.fastq	195	109764	0.00177654
768	TAAAAACG	TAAAACG	R9_filtered.fastq	183	103244	0.0017725
2673	A	G	R9_filtered.fastq	138	77927	0.00177089
2652	C	T	R9_filtered.fastq	170	96394	0.0017636
718	A	G	R9_filtered.fastq	183	103891	0.00176146
664	A	G	R9_filtered.fastq	178	101570	0.00175249
2075	G	A	R9_filtered.fastq	193	110653	0.00174419
2681	C	T	R9_filtered.fastq	161	92345	0.00174346
1209	C	T	R9_filtered.fastq	200	114986	0.00173934
1029	G	A	R9_filtered.fastq	196	113501	0.00172686
2661	A	G	R9_filtered.fastq	156	90536	0.00172307
1614	C	T	R9_filtered.fastq	201	117166	0.00171551
1482	G	A	R9_filtered.fastq	207	120833	0.00171311
765	C	T	R9_filtered.fastq	183	107036	0.00170971
1927	A	G	R9_filtered.fastq	196	115437	0.0016979
2009	A	G	R9_filtered.fastq	183	108153	0.00169205
2081	G	A	R9_filtered.fastq	186	110496	0.00168332
2268	GAAAAAATATG	GAAAAATATG	R9_filtered.fastq	178	105760	0.00168306
2235	GAAAAATAC	AAAAAATAC	R9_filtered.fastq	178	106354	0.00167366
1567	A	G	R9_filtered.fastq	199	119440	0.00166611
2553	T	C	R9_filtered.fastq	175	105043	0.00166598
1743	T	C	R9_filtered.fastq	187	112662	0.00165983
2003	T	C	R9_filtered.fastq	185	111710	0.00165607
2700	A	G	R9_filtered.fastq	145	87694	0.00165348
1843	A	G	R9_filtered.fastq	190	115210	0.00164916
1311	C	T	R9_filtered.fastq	192	117046	0.00164038
1495	A	G	R9_filtered.fastq	194	118345	0.00163928
633	C	T	R9_filtered.fastq	165	100702	0.0016385
687	G	A	R9_filtered.fastq	168	102829	0.00163378
737	A	G	R9_filtered.fastq	171	105371	0.00162284
459	G	A	R9_filtered.fastq	136	83957	0.00161988
1680	G	A	R9_filtered.fastq	186	115633	0.00160854
1668	A	G	R9_filtered.fastq	162	100765	0.0016077
1944	G	A	R9_filtered.fastq	186	115775	0.00160656
1692	C	T	R9_filtered.fastq	184	115184	0.00159744
2400	G	A	R9_filtered.fastq	174	108978	0.00159665
960	T	C	R9_filtered.fastq	175	109850	0.00159308
2377	A	G	R9_filtered.fastq	173	108689	0.0015917
1963	G	A	R9_filtered.fastq	181	115129	0.00157215
1885	A	G	R9_filtered.fastq	180	114819	0.00156768
2386	A	G	R9_filtered.fastq	171	109142	0.00156677
1920	C	T	R9_filtered.fastq	183	117182	0.00156167
2504	C	T	R9_filtered.fastq	167	107392	0.00155505
1738	A	G	R9_filtered.fastq	176	113199	0.00155478
1980	C	T	R9_filtered.fastq	178	114754	0.00155114
2022	GTTTTTTTCTAC	GTTTTTCTCTAC	R9_filtered.fastq	162	104786	0.00154601
738	C	T	R9_filtered.fastq	163	105958	0.00153835
2373	T	C	R9_filtered.fastq	167	108579	0.00153805
2565	C	T	R9_filtered.fastq	161	104717	0.00153748
967	C	T	R9_filtered.fastq	170	110785	0.0015345
1842	T	C	R9_filtered.fastq	175	114164	0.00153288
1975	G	A	R9_filtered.fastq	175	114234	0.00153194
2268	GAAAAAATATG	GGAAAAATATG	R9_filtered.fastq	162	105760	0.00153177
635	G	A	R9_filtered.fastq	153	99964	0.00153055
2638	T	C	R9_filtered.fastq	149	97380	0.00153009
1229	G	A	R9_filtered.fastq	177	116252	0.00152255
1230	C	T	R9_filtered.fastq	176	116299	0.00151334
1449	T	C	R9_filtered.fastq	181	119677	0.0015124
906	G	A	R9_filtered.fastq	166	110346	0.00150436
2612	ATTTTGA	ATTTCGA	R9_filtered.fastq	146	97145	0.00150291
747	G	A	R9_filtered.fastq	159	105877	0.00150174
966	G	A	R9_filtered.fastq	166	110624	0.00150058
695	T	C	R9_filtered.fastq	153	102188	0.00149724
1560	T	C	R9_filtered.fastq	178	119028	0.00149545
1434	C	T	R9_filtered.fastq	179	120019	0.00149143
673	A	G	R9_filtered.fastq	152	102715	0.00147982
973	G	A	R9_filtered.fastq	164	111125	0.00147582
1845	A	T	R9_filtered.fastq	168	114032	0.00147327
623	T	C	R9_filtered.fastq	145	98508	0.00147196
432	T	C	R9_filtered.fastq	118	80262	0.00147019
2428	G	A	R9_filtered.fastq	159	108467	0.00146588
2268	GAAAAAATATG	GAAGAAATATG	R9_filtered.fastq	155	105760	0.00146558
1140	T	C	R9_filtered.fastq	167	114058	0.00146417
657	G	A	R9_filtered.fastq	148	101109	0.00146377
2532	C	T	R9_filtered.fastq	156	106751	0.00146134
2139	T	C	R9_filtered.fastq	154	105472	0.0014601
1830	C	T	R9_filtered.fastq	168	115368	0.00145621
1380	CAAAACCACG	CAAAATCACG	R9_filtered.fastq	163	112096	0.00145411
2225	C	T	R9_filtered.fastq	160	110379	0.00144955
1077	C	T	R9_filtered.fastq	165	113866	0.00144907
1096	G	A	R9_filtered.fastq	165	114101	0.00144609
1254	G	A	R9_filtered.fastq	168	116784	0.00143855
804	G	A	R9_filtered.fastq	155	108697	0.00142598
1934	A	G	R9_filtered.fastq	159	111519	0.00142577
2035	A	G	R9_filtered.fastq	157	110634	0.00141909
2089	C	T	R9_filtered.fastq	154	108791	0.00141556
599	A	G	R9_filtered.fastq	134	94864	0.00141255
1653	T	C	R9_filtered.fastq	161	114783	0.00140265
1966	G	A	R9_filtered.fastq	162	115604	0.00140134
1320	C	T	R9_filtered.fastq	162	116447	0.00139119
1607	A	G	R9_filtered.fastq	162	116618	0.00138915
2384	C	T	R9_filtered.fastq	150	108512	0.00138234
1815	A	G	R9_filtered.fastq	144	104273	0.00138099
1303	G	A	R9_filtered.fastq	161	116647	0.00138023
985	GAAAAAGAAATT	GAAAAAGAAATC	R9_filtered.fastq	143	103961	0.00137552
1329	T	C	R9_filtered.fastq	160	116381	0.00137479
1307	A	G	R9_filtered.fastq	158	114933	0.00137471
725	G	A	R9_filtered.fastq	144	104861	0.00137325
1014	T	C	R9_filtered.fastq	152	110713	0.00137292
782	A	G	R9_filtered.fastq	143	104185	0.00137256
1725	C	T	R9_filtered.fastq	157	114432	0.00137199
489	G	A	R9_filtered.fastq	119	86928	0.00136895
708	T	C	R9_filtered.fastq	138	101187	0.00136381
2491	GAAAAAATC	GAAAGAATC	R9_filtered.fastq	141	103414	0.00136345
2327	A	G	R9_filtered.fastq	150	110067	0.00136281
2141	T	C	R9_filtered.fastq	151	111180	0.00135816
1380	CAAAACCACG	CAAGACCACG	R9_filtered.fastq	152	112096	0.00135598
746	C	T	R9_filtered.fastq	144	106482	0.00135234
2558	A	G	R9_filtered.fastq	141	104552	0.00134861
1971	G	A	R9_filtered.fastq	155	114979	0.00134807
1901	A	G	R9_filtered.fastq	156	115891	0.00134609
520	G	A	R9_filtered.fastq	122	90835	0.00134309
1622	G	A	R9_filtered.fastq	157	117107	0.00134065
473	C	T	R9_filtered.fastq	113	84531	0.00133679
1146	T	C	R9_filtered.fastq	153	114801	0.00133274
1664	C	T	R9_filtered.fastq	155	116322	0.00133251
2077	G	A	R9_filtered.fastq	147	110626	0.0013288
511	TGGAGCGC	TGGGGCGT	R9_filtered.fastq	113	85234	0.00132576
2145	T	C	R9_filtered.fastq	148	111762	0.00132424
954	C	T	R9_filtered.fastq	146	110407	0.00132238
1878	A	G	R9_filtered.fastq	150	113576	0.0013207
1380	CAAAACCACG	TAAAACCACG	R9_filtered.fastq	148	112096	0.0013203
681	C	T	R9_filtered.fastq	134	101495	0.00132026
1325	A	G	R9_filtered.fastq	151	114530	0.00131843
1334	C	T	R9_filtered.fastq	153	116531	0.00131296
2406	GAAAAACG	GAAAAATG	R9_filtered.fastq	137	105084	0.00130372
675	A	T	R9_filtered.fastq	133	102036	0.00130346
1677	T	C	R9_filtered.fastq	147	113042	0.0013004
2650	C	T	R9_filtered.fastq	125	96170	0.00129978
2183	G	A	R9_filtered.fastq	144	110923	0.0012982
2309	C	T	R9_filtered.fastq	144	111080	0.00129636
1284	A	G	R9_filtered.fastq	149	114984	0.00129583
999	C	T	R9_filtered.fastq	144	111710	0.00128905
2509	A	G	R9_filtered.fastq	138	107229	0.00128697
1106	A	G	R9_filtered.fastq	144	112194	0.00128349
739	A	G	R9_filtered.fastq	136	105998	0.00128304
2055	A	G	R9_filtered.fastq	142	110695	0.0012828
1500	C	T	R9_filtered.fastq	154	120678	0.00127612
567	A	G	R9_filtered.fastq	116	91302	0.00127051
1992	C	T	R9_filtered.fastq	144	113527	0.00126842
1428	G	A	R9_filtered.fastq	153	120747	0.00126711
1876	A	G	R9_filtered.fastq	146	115330	0.00126593
648	G	A	R9_filtered.fastq	128	101219	0.00126458
1266	T	C	R9_filtered.fastq	145	114720	0.00126395
1278	G	A	R9_filtered.fastq	147	116449	0.00126236
928	A	G	R9_filtered.fastq	136	107844	0.00126108
1380	CAAAACCACG	CAAAACCATG	R9_filtered.fastq	141	112096	0.00125785
2126	G	A	R9_filtered.fastq	139	111373	0.00124806
1399	G	A	R9_filtered.fastq	148	118992	0.00124378
465	T	C	R9_filtered.fastq	105	84453	0.0012433
1663	A	G	R9_filtered.fastq	142	114442	0.0012408
1641	C	T	R9_filtered.fastq	144	116152	0.00123975
1940	A	G	R9_filtered.fastq	140	112950	0.00123949
1155	A	G	R9_filtered.fastq	141	114050	0.0012363
1929	A	G	R9_filtered.fastq	138	111633	0.00123619
834	G	A	R9_filtered.fastq	134	108980	0.00122958
2404	G	A	R9_filtered.fastq	134	109104	0.00122819
699	A	G	R9_filtered.fastq	125	101971	0.00122584
2429	C	T	R9_filtered.fastq	132	108323	0.00121858
1550	C	T	R9_filtered.fastq	146	120522	0.0012114
1701	GAAAAAACT	GAAAAGACT	R9_filtered.fastq	132	109274	0.00120797
2682	G	T	R9_filtered.fastq	111	91973	0.00120688
818	A	G	R9_filtered.fastq	124	102849	0.00120565
950	G	A	R9_filtered.fastq	133	110427	0.00120442
844	A	G	R9_filtered.fastq	130	108070	0.00120292
985	GAAAAAGAAATT	GAAAAGAAATT	R9_filtered.fastq	125	103961	0.00120237
1202	A	G	R9_filtered.fastq	136	113174	0.00120169
701	G	A	R9_filtered.fastq	124	103250	0.00120097
1793	A	G	R9_filtered.fastq	137	114132	0.00120036
790	G	A	R9_filtered.fastq	127	105820	0.00120015
2088	G	A	R9_filtered.fastq	132	110132	0.00119856
736	T	C	R9_filtered.fastq	125	104745	0.00119337
1461	G	A	R9_filtered.fastq	143	119921	0.00119245
1076	T	C	R9_filtered.fastq	134	112422	0.00119194
1978	G	A	R9_filtered.fastq	137	115103	0.00119024
1909	A	G	R9_filtered.fastq	136	114284	0.00119002
2199	C	T	R9_filtered.fastq	132	111026	0.00118891
761	C	T	R9_filtered.fastq	125	105777	0.00118173
1648	A	G	R9_filtered.fastq	133	112592	0.00118126
2056	GTTTTTTTCATC	GTTTTTTTCACC	R9_filtered.fastq	121	102460	0.00118095
1157	A	G	R9_filtered.fastq	132	111785	0.00118084
2188	C	T	R9_filtered.fastq	130	110312	0.00117848
1863	C	T	R9_filtered.fastq	137	116380	0.00117718
1400	C	T	R9_filtered.fastq	140	119212	0.00117438
497	G	A	R9_filtered.fastq	103	88130	0.00116873
1742	G	A	R9_filtered.fastq	134	115038	0.00116483
669	T	C	R9_filtered.fastq	117	100917	0.00115937
980	T	C	R9_filtered.fastq	128	110493	0.00115844
1407	A	G	R9_filtered.fastq	129	111710	0.00115478
796	G	T	R9_filtered.fastq	124	107437	0.00115416
2583	A	G	R9_filtered.fastq	119	103126	0.00115393
1647	A	G	R9_filtered.fastq	133	115664	0.00114988
2649	G	A	R9_filtered.fastq	111	96969	0.0011447
1701	GAAAAAACT	AAAAAAACT	R9_filtered.fastq	125	109274	0.00114391
1060	C	T	R9_filtered.fastq	130	113849	0.00114186
1472	G	A	R9_filtered.fastq	137	120197	0.0011398
2214	AGCC	AGTC	R9_filtered.fastq	125	109701	0.00113946
2084	G	A	R9_filtered.fastq	126	110590	0.00113934
2176	G	A	R9_filtered.fastq	123	108184	0.00113695
1746	T	C	R9_filtered.fastq	130	114449	0.00113588
2187	G	A	R9_filtered.fastq	126	110993	0.00113521
814	A	G	R9_filtered.fastq	121	106640	0.00113466
2447	C	T	R9_filtered.fastq	122	107553	0.00113432
1602	C	T	R9_filtered.fastq	134	118585	0.00112999
985	GAAAAAGAAATT	GAAAAAAGAAATT	R9_filtered.fastq	117	103961	0.00112542
1279	A	G	R9_filtered.fastq	130	115518	0.00112537
477	C	T	R9_filtered.fastq	97	86216	0.00112508
1824	G	A	R9_filtered.fastq	130	115751	0.0011231
882	GAAAAAATTTAAG	GAAAAAATTCAAG	R9_filtered.fastq	114	101638	0.00112163
1413	G	A	R9_filtered.fastq	134	119996	0.0011167
2022	GTTTTTTTCTAC	GTTTCTTTCTAC	R9_filtered.fastq	117	104786	0.00111656
969	G	A	R9_filtered.fastq	124	111173	0.00111538
2577	A	G	R9_filtered.fastq	113	101421	0.00111417
1822	C	T	R9_filtered.fastq	129	116261	0.00110957
807	T	C	R9_filtered.fastq	119	107276	0.00110929
2132	T	C	R9_filtered.fastq	106	95814	0.00110631
1380	CAAAACCACG	CAAACCACG	R9_filtered.fastq	124	112096	0.00110619
1240	G	A	R9_filtered.fastq	128	115740	0.00110593
2304	C	T	R9_filtered.fastq	123	111590	0.00110225
843	C	T	R9_filtered.fastq	120	109041	0.0011005
634	A	G	R9_filtered.fastq	110	99964	0.0011004
821	G	A	R9_filtered.fastq	118	107458	0.0010981
637	C	T	R9_filtered.fastq	110	100190	0.00109791
1923	T	C	R9_filtered.fastq	128	116780	0.00109608
1255	A	G	R9_filtered.fastq	127	116179	0.00109314
2068	G	A	R9_filtered.fastq	119	109077	0.00109097
1701	GAAAAAACT	GAGAAAACT	R9_filtered.fastq	119	109274	0.00108901
1488	G	A	R9_filtered.fastq	132	121275	0.00108844
2005	T	C	R9_filtered.fastq	123	113446	0.00108422
661	A	G	R9_filtered.fastq	110	101477	0.00108399
1113	C	T	R9_filtered.fastq	124	114596	0.00108206
1426	C	T	R9_filtered.fastq	130	120292	0.0010807
2022	GTTTTTTTCTAC	GTTTTTTTCCAC	R9_filtered.fastq	113	104786	0.00107839
2328	A	G	R9_filtered.fastq	118	109575	0.00107689
1956	G	A	R9_filtered.fastq	124	115402	0.0010745
1362	T	C	R9_filtered.fastq	124	115444	0.00107411
461	A	G	R9_filtered.fastq	87	81002	0.00107405
2171	T	A	R9_filtered.fastq	117	109693	0.00106661
2595	T	C	R9_filtered.fastq	108	101463	0.00106443
882	GAAAAAATTTAAG	GAAAAAATTTGAG	R9_filtered.fastq	108	101638	0.00106259
1170	G	A	R9_filtered.fastq	122	114981	0.00106104
2074	C	T	R9_filtered.fastq	117	110736	0.00105657
2375	C	T	R9_filtered.fastq	116	109985	0.00105469
2085	A	G	R9_filtered.fastq	115	109198	0.00105313
1109	A	G	R9_filtered.fastq	119	113153	0.00105167
519	C	T	R9_filtered.fastq	93	88443	0.00105152
1714	T	C	R9_filtered.fastq	115	109393	0.00105126
2022	GTTTTTTTCTAC	GTTTTTTTTTCTAC	R9_filtered.fastq	110	104786	0.00104976
1925	G	A	R9_filtered.fastq	121	115304	0.0010494
671	C	T	R9_filtered.fastq	105	100197	0.00104794
1950	A	G	R9_filtered.fastq	117	112020	0.00104446
1242	A	G	R9_filtered.fastq	121	116209	0.00104123
530	C	T	R9_filtered.fastq	94	90490	0.00103879
831	C	T	R9_filtered.fastq	113	108869	0.00103794
2445	T	C	R9_filtered.fastq	111	107252	0.00103495
508	A	G	R9_filtered.fastq	92	88940	0.00103441
809	A	G	R9_filtered.fastq	108	104419	0.00103429
1938	G	A	R9_filtered.fastq	120	116304	0.00103178
702	C	T	R9_filtered.fastq	106	102845	0.00103068
963	G	A	R9_filtered.fastq	114	110789	0.00102898
830	G	A	R9_filtered.fastq	111	107988	0.00102789
483	C	T	R9_filtered.fastq	89	86603	0.00102768
566	A	G	R9_filtered.fastq	95	92531	0.00102668
1967	T	C	R9_filtered.fastq	117	114010	0.00102623
1344	T	C	R9_filtered.fastq	120	117004	0.00102561
2490	T	C	R9_filtered.fastq	109	106295	0.00102545
1613	G	A	R9_filtered.fastq	121	118131	0.00102429
1122	T	C	R9_filtered.fastq	117	114232	0.00102423
1814	A	G	R9_filtered.fastq	117	114652	0.00102048
915	C	T	R9_filtered.fastq	112	109760	0.00102041
579	T	C	R9_filtered.fastq	97	95083	0.00102016
1681	A	G	R9_filtered.fastq	118	115843	0.00101862
474	G	A	R9_filtered.fastq	87	85447	0.00101818
1861	G	A	R9_filtered.fastq	118	115906	0.00101807
1804	A	G	R9_filtered.fastq	116	114349	0.00101444
444	G	A	R9_filtered.fastq	83	82038	0.00101173
2054	T	C	R9_filtered.fastq	111	109765	0.00101125
976	C	T	R9_filtered.fastq	112	110831	0.00101055
578	T	C	R9_filtered.fastq	96	95037	0.00101013
2148	T	C	R9_filtered.fastq	111	110102	0.00100816
758	A	G	R9_filtered.fastq	106	105143	0.00100815
543	T	C	R9_filtered.fastq	91	90451	0.00100607
1596	C	T	R9_filtered.fastq	120	119285	0.00100599
2487	C	T	R9_filtered.fastq	108	107382	0.00100576
2660	A	G	R9_filtered.fastq	95	95059	0.000999379	3.25392
2612	ATTTTGA	ATTTGA	R9_filtered.fastq	97	97145	0.000998507
2235	GAAAAATAC	GAAAAATAT	R9_filtered.fastq	106	106354	0.000996671
2439	T	C	R9_filtered.fastq	107	107545	0.000994932
2042	T	C	R9_filtered.fastq	109	109618	0.000994362
1770	C	T	R9_filtered.fastq	115	116566	0.000986566
733	G	A	R9_filtered.fastq	104	105435	0.00098639
2172	A	G	R9_filtered.fastq	104	105659	0.000984299
1723	C	T	R9_filtered.fastq	113	115119	0.000981593
1443	C	T	R9_filtered.fastq	118	120305	0.00098084
1201	A	G	R9_filtered.fastq	111	113555	0.0009775
1542	G	A	R9_filtered.fastq	117	119856	0.000976171
1561	G	A	R9_filtered.fastq	117	120508	0.00097089
1008	G	A	R9_filtered.fastq	109	112669	0.000967436
2549	C	T	R9_filtered.fastq	102	105451	0.000967274
1323	G	A	R9_filtered.fastq	113	117111	0.000964897
972	C	T	R9_filtered.fastq	107	110898	0.000964851
922	C	T	R9_filtered.fastq	104	108472	0.000958773
2214	AGCC	GGCC	R9_filtered.fastq	105	109701	0.000957147
1006	A	G	R9_filtered.fastq	94	98483	0.000954479
1798	G	A	R9_filtered.fastq	110	116057	0.00094781
1512	T	C	R9_filtered.fastq	114	120852	0.000943303
2424	G	A	R9_filtered.fastq	102	108738	0.000938035
490	C	T	R9_filtered.fastq	82	87503	0.000937111
1807	C	T	R9_filtered.fastq	109	116509	0.00093555
2450	A	G	R9_filtered.fastq	101	108034	0.000934891
2406	GAAAAACG	GAAAACG	R9_filtered.fastq	98	105084	0.000932587
2394	C	T	R9_filtered.fastq	101	108398	0.000931752
1693	G	A	R9_filtered.fastq	107	114868	0.000931504
803	T	C	R9_filtered.fastq	101	108570	0.000930275
2634	C	T	R9_filtered.fastq	91	98739	0.000921622
1659	C	T	R9_filtered.fastq	107	116418	0.000919102
936	T	C	R9_filtered.fastq	100	109008	0.000917364
658	G	A	R9_filtered.fastq	93	101523	0.000916049
882	GAAAAAATTTAAG	GAAGAAATTTAAG	R9_filtered.fastq	93	101638	0.000915012
1873	G	A	R9_filtered.fastq	106	116191	0.000912291
1074	G	A	R9_filtered.fastq	104	114307	0.000909831
2177	C	T	R9_filtered.fastq	100	110035	0.000908802
2598	C	T	R9_filtered.fastq	93	102629	0.000906177
2302	G	A	R9_filtered.fastq	101	111585	0.00090514
608	G	A	R9_filtered.fastq	87	96176	0.000904592
1790	A	G	R9_filtered.fastq	103	113871	0.000904532
2169	A	G	R9_filtered.fastq	100	110686	0.000903457
1401	A	G	R9_filtered.fastq	107	118679	0.000901592
983	A	G	R9_filtered.fastq	98	108915	0.000899784
849	C	T	R9_filtered.fastq	98	109230	0.000897189
882	GAAAAAATTTAAG	AAAAAAATTTAAG	R9_filtered.fastq	91	101638	0.000895334
1057	C	T	R9_filtered.fastq	102	114118	0.000893812
1065	T	C	R9_filtered.fastq	101	113077	0.000893197
2017	T	C	R9_filtered.fastq	94	105406	0.00089179
970	A	G	R9_filtered.fastq	97	108978	0.000890088
1091	A	G	R9_filtered.fastq	98	110360	0.000888003
2529	A	G	R9_filtered.fastq	94	105982	0.000886943
511	TGGAGCGC	CGGGGCGC	R9_filtered.fastq	75	85234	0.000879931
2232	G	A	R9_filtered.fastq	97	110280	0.000879579
1968	G	A	R9_filtered.fastq	101	114992	0.000878322
1402	A	G	R9_filtered.fastq	99	112833	0.000877403
2378	A	G	R9_filtered.fastq	93	106004	0.000877325
1758	C	T	R9_filtered.fastq	101	115238	0.000876447
2109	G	A	R9_filtered.fastq	97	110954	0.000874236
2307	C	T	R9_filtered.fastq	97	111267	0.000871777
2206	A	G	R9_filtered.fastq	95	109464	0.000867865
1252	C	T	R9_filtered.fastq	101	116478	0.000867117
846	T	C	R9_filtered.fastq	93	107307	0.000866672
2590	A	G	R9_filtered.fastq	87	101520	0.000856974
2406	GAAAAACG	GAGAAACG	R9_filtered.fastq	90	105084	0.000856458
1450	G	A	R9_filtered.fastq	103	120347	0.000855858
1609	G	A	R9_filtered.fastq	100	116899	0.000855439
1223	G	A	R9_filtered.fastq	99	116167	0.000852221
742	A	G	R9_filtered.fastq	89	104456	0.000852033
1575	G	A	R9_filtered.fastq	102	119931	0.000850489
1953	T	C	R9_filtered.fastq	97	114677	0.000845854
1193	G	A	R9_filtered.fastq	97	114707	0.000845633
2212	A	G	R9_filtered.fastq	93	110049	0.000845078
1657	A	G	R9_filtered.fastq	98	116090	0.000844173
1406	A	G	R9_filtered.fastq	97	115464	0.000840089
741	A	G	R9_filtered.fastq	88	104924	0.000838702
2122	A	G	R9_filtered.fastq	90	107317	0.000838637
1172	C	T	R9_filtered.fastq	96	114632	0.000837462
2675	T	C	R9_filtered.fastq	76	90768	0.000837299
1554	G	A	R9_filtered.fastq	101	120686	0.000836882
1684	A	G	R9_filtered.fastq	96	114869	0.000835735
1568	T	C	R9_filtered.fastq	96	115561	0.00083073
2379	C	T	R9_filtered.fastq	91	110070	0.000826747
948	C	T	R9_filtered.fastq	91	110447	0.000823925
2279	G	A	R9_filtered.fastq	92	111773	0.000823097
1099	T	C	R9_filtered.fastq	93	113035	0.000822754
735	T	C	R9_filtered.fastq	85	103401	0.000822042
2353	A	G	R9_filtered.fastq	90	109485	0.00082203
2390	T	C	R9_filtered.fastq	88	107310	0.000820054
1489	A	G	R9_filtered.fastq	99	120752	0.000819862
2056	GTTTTTTTCATC	GTTTTTTTCATT	R9_filtered.fastq	84	102460	0.000819832
1409	A	G	R9_filtered.fastq	95	116043	0.000818662
1300	A	G	R9_filtered.fastq	94	115142	0.000816383
2153	T	C	R9_filtered.fastq	88	107965	0.000815079
1258	A	G	R9_filtered.fastq	93	114516	0.000812114
2631	T	C	R9_filtered.fastq	80	98554	0.000811738
507	T	C	R9_filtered.fastq	72	88783	0.000810966
985	GAAAAAGAAATT	GAAAAAGGAATT	R9_filtered.fastq	84	103961	0.000807995
2372	T	C	R9_filtered.fastq	86	106572	0.000806966
1277	T	C	R9_filtered.fastq	92	114296	0.000804928
1125	T	C	R9_filtered.fastq	92	114334	0.00080466
2363	C	T	R9_filtered.fastq	88	109800	0.000801457
1588	A	G	R9_filtered.fastq	95	118536	0.000801444
1866	C	T	R9_filtered.fastq	93	116356	0.000799271
2475	T	C	R9_filtered.fastq	85	106412	0.000798782
840	C	T	R9_filtered.fastq	87	109026	0.000797975
1319	G	A	R9_filtered.fastq	93	116631	0.000797387
1826	A	G	R9_filtered.fastq	91	115216	0.000789821
2339	A	G	R9_filtered.fastq	86	109220	0.000787402
719	A	G	R9_filtered.fastq	79	100528	0.000785851
1835	C	T	R9_filtered.fastq	91	115838	0.00078558
1731	G	A	R9_filtered.fastq	90	114816	0.000783863
1821	A	G	R9_filtered.fastq	90	114851	0.000783624
1347	G	A	R9_filtered.fastq	92	117557	0.000782599
1569	T	C	R9_filtered.fastq	90	115161	0.000781515
1275	G	A	R9_filtered.fastq	91	116490	0.000781183
2235	GAAAAATAC	GAAAAATGC	R9_filtered.fastq	83	106354	0.000780413
921	T	C	R9_filtered.fastq	83	106666	0.00077813
1248	G	A	R9_filtered.fastq	91	116985	0.000777878
1586	A	G	R9_filtered.fastq	92	118383	0.000777139
1231	G	A	R9_filtered.fastq	90	115812	0.000777122
842	G	A	R9_filtered.fastq	84	108509	0.000774129
1422	G	A	R9_filtered.fastq	93	120399	0.000772432
1737	T	C	R9_filtered.fastq	87	112972	0.000770102
1611	G	A	R9_filtered.fastq	91	118496	0.000767958
1895	C	T	R9_filtered.fastq	89	116206	0.000765881
1604	C	T	R9_filtered.fastq	91	118840	0.000765735
1123	A	G	R9_filtered.fastq	87	113622	0.000765697
2228	G	A	R9_filtered.fastq	85	111255	0.000764011
2580	G	A	R9_filtered.fastq	79	103515	0.000763174
2235	GAAAAATAC	GAGAAATAC	R9_filtered.fastq	81	106354	0.000761607
636	C	T	R9_filtered.fastq	76	99809	0.000761454
1573	G	A	R9_filtered.fastq	91	119527	0.000761334
1233	T	C	R9_filtered.fastq	88	115783	0.000760042
2506	A	G	R9_filtered.fastq	79	104106	0.000758842
2536	A	G	R9_filtered.fastq	80	105693	0.000756909
541	A	G	R9_filtered.fastq	68	90225	0.000753671
2399	A	G	R9_filtered.fastq	82	109115	0.000751501
1563	T	C	R9_filtered.fastq	88	117136	0.000751263
1392	T	C	R9_filtered.fastq	88	117221	0.000750719
1871	C	T	R9_filtered.fastq	87	116193	0.000748754
1741	C	T	R9_filtered.fastq	86	115169	0.000746729
939	T	C	R9_filtered.fastq	79	106398	0.000742495
1667	A	G	R9_filtered.fastq	86	116228	0.000739925
2095	C	T	R9_filtered.fastq	81	109563	0.000739301
2115	T	C	R9_filtered.fastq	78	105702	0.000737924
1674	G	A	R9_filtered.fastq	85	115292	0.000737258
2288	T	C	R9_filtered.fastq	82	111289	0.00073682
709	G	A	R9_filtered.fastq	76	103451	0.000734647
854	T	C	R9_filtered.fastq	78	106990	0.00072904
998	G	A	R9_filtered.fastq	81	111131	0.00072887
437	C	T	R9_filtered.fastq	59	80984	0.000728539
2586	T	C	R9_filtered.fastq	74	101634	0.000728103
1683	T	C	R9_filtered.fastq	84	115382	0.000728017
1372	A	G	R9_filtered.fastq	85	116983	0.000726601
1338	C	T	R9_filtered.fastq	85	117447	0.000723731
2676	G	A	R9_filtered.fastq	67	93207	0.00071883
2334	C	T	R9_filtered.fastq	79	110197	0.000716898
2550	G	A	R9_filtered.fastq	76	106038	0.000716724
1431	C	T	R9_filtered.fastq	86	120878	0.000711461
945	A	G	R9_filtered.fastq	77	108248	0.00071133
2214	AGCC	AGCT	R9_filtered.fastq	78	109701	0.000711024
509	A	G	R9_filtered.fastq	62	87968	0.000704802
1605	A	G	R9_filtered.fastq	83	117937	0.000703766
1026	T	C	R9_filtered.fastq	79	112382	0.00070296
985	GAAAAAGAAATT	GAAAGAGAAATT	R9_filtered.fastq	73	103961	0.000702186
1084	G	A	R9_filtered.fastq	80	114032	0.000701557
2566	G	A	R9_filtered.fastq	73	104496	0.000698591
1894	A	G	R9_filtered.fastq	81	115998	0.000698288
1548	T	C	R9_filtered.fastq	82	118104	0.000694303
1695	T	C	R9_filtered.fastq	79	113830	0.000694017
2446	G	A	R9_filtered.fastq	75	108190	0.000693225
705	T	C	R9_filtered.fastq	70	101073	0.000692569
1038	T	C	R9_filtered.fastq	78	112768	0.000691686
1473	T	C	R9_filtered.fastq	82	119298	0.000687354
1928	A	G	R9_filtered.fastq	77	112056	0.000687156
1467	T	C	R9_filtered.fastq	79	115279	0.000685294
1950	A	T	R9_filtered.fastq	76	112020	0.00067845
1964	T	C	R9_filtered.fastq	75	110623	0.000677978
1274	T	C	R9_filtered.fastq	79	116542	0.000677867
2171	T	C	R9_filtered.fastq	74	109693	0.00067461
2294	C	T	R9_filtered.fastq	75	111332	0.000673661
2056	GTTTTTTTCATC	GTTTTCTTCATC	R9_filtered.fastq	69	102460	0.000673434
1104	T	C	R9_filtered.fastq	76	113703	0.000668408
1361	T	C	R9_filtered.fastq	77	115490	0.000666724
1349	T	C	R9_filtered.fastq	76	114076	0.000666223
1767	G	A	R9_filtered.fastq	77	115804	0.000664917
2182	A	G	R9_filtered.fastq	73	109943	0.00066398
587	G	A	R9_filtered.fastq	64	96488	0.000663295
944	C	T	R9_filtered.fastq	73	110082	0.000663142
2150	A	G	R9_filtered.fastq	73	110119	0.000662919
2537	A	G	R9_filtered.fastq	69	104367	0.000661129
1610	C	T	R9_filtered.fastq	78	118105	0.000660429
2266	A	G	R9_filtered.fastq	72	109076	0.00066009
1376	A	G	R9_filtered.fastq	76	115280	0.000659264
2022	GTTTTTTTCTAC	GTTTTTTCCTAC	R9_filtered.fastq	69	104786	0.000658485
1910	A	G	R9_filtered.fastq	73	110951	0.000657948
1395	A	G	R9_filtered.fastq	77	117148	0.000657288
786	T	C	R9_filtered.fastq	69	105116	0.000656418
1470	C	T	R9_filtered.fastq	79	120394	0.000656179
1363	G	A	R9_filtered.fastq	77	117477	0.000655447
861	T	C	R9_filtered.fastq	71	108500	0.000654378
951	C	T	R9_filtered.fastq	72	110489	0.000651649
1288	T	C	R9_filtered.fastq	75	115187	0.000651115
2609	A	G	R9_filtered.fastq	65	100067	0.000649565
654	T	C	R9_filtered.fastq	66	101830	0.000648139
1775	A	G	R9_filtered.fastq	75	115735	0.000648032
1340	C	T	R9_filtered.fastq	76	117641	0.000646033
2159	A	G	R9_filtered.fastq	69	106976	0.000645004
1360	A	G	R9_filtered.fastq	75	116540	0.000643556
2178	A	G	R9_filtered.fastq	70	109511	0.000639205
1100	G	T	R9_filtered.fastq	73	114317	0.000638575
2491	GAAAAAATC	GAAAAAATT	R9_filtered.fastq	66	103414	0.000638211
630	T	C	R9_filtered.fastq	63	98896	0.000637033
560	T	C	R9_filtered.fastq	59	93218	0.000632925
745	A	G	R9_filtered.fastq	67	105990	0.000632135
2591	C	T	R9_filtered.fastq	65	103093	0.000630499
2230	C	T	R9_filtered.fastq	70	111100	0.000630063
1068	C	T	R9_filtered.fastq	71	112818	0.000629332
716	A	G	R9_filtered.fastq	66	105221	0.000627251
1662	C	T	R9_filtered.fastq	73	116492	0.000626652
692	T	C	R9_filtered.fastq	64	102562	0.000624013
1747	A	G	R9_filtered.fastq	70	112873	0.000620166
867	A	G	R9_filtered.fastq	65	104997	0.000619065
1035	G	A	R9_filtered.fastq	70	113194	0.000618407
2280	C	T	R9_filtered.fastq	69	111627	0.00061813
940	T	C	R9_filtered.fastq	67	108494	0.000617546
704	A	G	R9_filtered.fastq	64	103712	0.000617093
1989	G	A	R9_filtered.fastq	70	113463	0.000616941
2186	C	A	R9_filtered.fastq	68	110514	0.000615307
1777	G	A	R9_filtered.fastq	70	114294	0.000612456
1597	A	G	R9_filtered.fastq	72	118073	0.000609792
1536	A	G	R9_filtered.fastq	72	118386	0.00060818
2113	T	C	R9_filtered.fastq	67	110350	0.000607159
1870	A	G	R9_filtered.fastq	70	115386	0.000606659
1994	A	G	R9_filtered.fastq	67	110667	0.00060542
615	T	C	R9_filtered.fastq	59	97479	0.000605259
2056	GTTTTTTTCATC	GTTCTTTTCATC	R9_filtered.fastq	62	102460	0.000605114
2364	T	C	R9_filtered.fastq	65	107859	0.000602639
2344	A	G	R9_filtered.fastq	66	109688	0.000601707
714	T	C	R9_filtered.fastq	62	103050	0.00060165
2305	A	G	R9_filtered.fastq	64	106477	0.000601069
2080	C	T	R9_filtered.fastq	66	109861	0.000600759
1797	C	T	R9_filtered.fastq	69	115977	0.000594946
2421	T	C	R9_filtered.fastq	64	107985	0.000592675
585	C	T	R9_filtered.fastq	57	96214	0.000592429
768	TAAAAACG	TAAAGACG	R9_filtered.fastq	61	103244	0.000590833
872	T	C	R9_filtered.fastq	64	108749	0.000588511
1615	T	C	R9_filtered.fastq	69	117363	0.00058792
1393	G	A	R9_filtered.fastq	70	119272	0.000586894
1685	A	G	R9_filtered.fastq	67	114207	0.000586654
1446	A	G	R9_filtered.fastq	69	117824	0.000585619
2124	C	T	R9_filtered.fastq	65	111018	0.000585491
1411	C	T	R9_filtered.fastq	70	119932	0.000583664
977	G	A	R9_filtered.fastq	65	111366	0.000583661
2140	T	C	R9_filtered.fastq	64	109719	0.000583308
2156	A	G	R9_filtered.fastq	63	108644	0.000579876
1263	C	T	R9_filtered.fastq	67	115945	0.00057786
968	T	C	R9_filtered.fastq	63	109715	0.000574215
1818	T	C	R9_filtered.fastq	64	111556	0.000573703
1981	A	G	R9_filtered.fastq	64	111598	0.000573487
2568	C	T	R9_filtered.fastq	60	104749	0.000572798
929	A	G	R9_filtered.fastq	62	108589	0.00057096
597	C	T	R9_filtered.fastq	55	96956	0.000567268
559	A	G	R9_filtered.fastq	52	92191	0.000564046
2155	T	C	R9_filtered.fastq	62	110073	0.000563263
2491	GAAAAAATC	GAGAAAATC	R9_filtered.fastq	58	103414	0.000560852
729	G	A	R9_filtered.fastq	59	105437	0.000559576
1834	A	G	R9_filtered.fastq	63	112898	0.000558026
600	A	G	R9_filtered.fastq	51	91534	0.00055717
434	A	G	R9_filtered.fastq	45	80888	0.000556325
1760	A	G	R9_filtered.fastq	64	115630	0.00055349
666	A	G	R9_filtered.fastq	56	101450	0.000551996
2298	A	G	R9_filtered.fastq	59	106987	0.000551469
1660	G	A	R9_filtered.fastq	64	116201	0.00055077
2120	A	G	R9_filtered.fastq	61	111052	0.000549292
1425	G	A	R9_filtered.fastq	66	120490	0.000547763
594	C	T	R9_filtered.fastq	52	95274	0.000545794
546	G	A	R9_filtered.fastq	50	91892	0.000544117
1595	T	C	R9_filtered.fastq	64	117794	0.000543321
2441	A	G	R9_filtered.fastq	58	107371	0.000540183
2154	T	C	R9_filtered.fastq	58	107411	0.000539982
1669	A	G	R9_filtered.fastq	59	109426	0.000539177
1180	A	G	R9_filtered.fastq	59	109432	0.000539148
1107	A	G	R9_filtered.fastq	60	112002	0.000535705
2022	GTTTTTTTCTAC	GCTTTTTTCTAC	R9_filtered.fastq	56	104786	0.000534423
760	G	A	R9_filtered.fastq	57	106873	0.000533343
1353	A	G	R9_filtered.fastq	60	112623	0.000532751
1191	C	T	R9_filtered.fastq	61	114554	0.0005325
1618	G	A	R9_filtered.fastq	63	118320	0.000532454
1598	C	T	R9_filtered.fastq	63	119049	0.000529194
1007	T	C	R9_filtered.fastq	57	108172	0.000526939
918	G	A	R9_filtered.fastq	58	110279	0.000525939
1149	A	G	R9_filtered.fastq	60	114152	0.000525615
1271	A	G	R9_filtered.fastq	61	116294	0.000524533
612	A	G	R9_filtered.fastq	51	97294	0.000524184
780	C	T	R9_filtered.fastq	56	106834	0.000524178
1471	G	A	R9_filtered.fastq	63	120325	0.000523582
621	C	T	R9_filtered.fastq	51	97688	0.00052207
1167	T	C	R9_filtered.fastq	59	113487	0.000519883
2008	T	C	R9_filtered.fastq	57	109776	0.000519239
1049	C	T	R9_filtered.fastq	59	113839	0.000518276
2291	C	T	R9_filtered.fastq	58	111970	0.000517996
1051	C	T	R9_filtered.fastq	58	113722	0.000510016
1678	G	A	R9_filtered.fastq	59	115987	0.000508678
1935	A	G	R9_filtered.fastq	57	113855	0.000500637
2194	C	A	R9_filtered.fastq	55	110082	0.000499628
2601	C	T	R9_filtered.fastq	51	102168	0.000499178
1296	G	A	R9_filtered.fastq	58	116855	0.000496342
591	G	A	R9_filtered.fastq	48	96715	0.000496304
2118	A	G	R9_filtered.fastq	55	111171	0.000494733
1375	T	C	R9_filtered.fastq	57	115842	0.00049205
1499	G	A	R9_filtered.fastq	59	120293	0.000490469
1046	A	G	R9_filtered.fastq	55	112616	0.000488385
2149	T	C	R9_filtered.fastq	54	110600	0.000488246
826	G	A	R9_filtered.fastq	53	108604	0.000488011
522	T	C	R9_filtered.fastq	43	88151	0.000487799
2087	T	C	R9_filtered.fastq	52	106628	0.000487677
1173	C	T	R9_filtered.fastq	56	114900	0.00048738
1851	G	A	R9_filtered.fastq	56	114937	0.000487223
2110	C	T	R9_filtered.fastq	53	110872	0.000478029
1097	T	C	R9_filtered.fastq	54	112986	0.000477935
1394	A	G	R9_filtered.fastq	56	117197	0.000477828
2371	T	C	R9_filtered.fastq	51	106938	0.000476912
2049	T	C	R9_filtered.fastq	53	111308	0.000476156
2329	A	G	R9_filtered.fastq	52	109459	0.000475064
734	G	A	R9_filtered.fastq	50	105734	0.000472885
1260	C	T	R9_filtered.fastq	55	116482	0.000472176
1105	G	A	R9_filtered.fastq	54	114405	0.000472007
1933	A	G	R9_filtered.fastq	54	114943	0.000469798
532	A	G	R9_filtered.fastq	43	91928	0.000467757
942	T	C	R9_filtered.fastq	51	109067	0.000467602
1206	T	C	R9_filtered.fastq	53	114659	0.00046224
2157	A	G	R9_filtered.fastq	50	108177	0.000462205
1458	T	C	R9_filtered.fastq	55	119324	0.00046093
975	C	T	R9_filtered.fastq	51	111372	0.000457925
1503	T	C	R9_filtered.fastq	51	112007	0.000455329
1134	C	T	R9_filtered.fastq	52	114709	0.000453321
2382	T	C	R9_filtered.fastq	49	108985	0.000449603
1103	A	G	R9_filtered.fastq	51	113687	0.0004486
1416	T	C	R9_filtered.fastq	52	115942	0.0004485
656	C	T	R9_filtered.fastq	45	100553	0.000447525
1110	C	T	R9_filtered.fastq	51	114218	0.000446515
454	A	G	R9_filtered.fastq	37	82963	0.000445982
1089	T	C	R9_filtered.fastq	50	112490	0.000444484
2052	G	A	R9_filtered.fastq	49	111537	0.000439316
2682	G	A	R9_filtered.fastq	40	91973	0.00043491
2138	G	A	R9_filtered.fastq	48	111107	0.000432016
2165	A	G	R9_filtered.fastq	47	110407	0.000425698
1739	A	G	R9_filtered.fastq	47	111213	0.000422612
2034	T	C	R9_filtered.fastq	46	109647	0.000419528
2316	G	A	R9_filtered.fastq	46	110655	0.000415706
688	A	G	R9_filtered.fastq	43	103456	0.000415636
2256	C	T	R9_filtered.fastq	46	111101	0.000414038
1528	G	A	R9_filtered.fastq	50	120782	0.000413969
2582	C	T	R9_filtered.fastq	43	103968	0.000413589
957	T	C	R9_filtered.fastq	45	108837	0.000413462
1083	C	T	R9_filtered.fastq	47	113772	0.000413107
1724	A	G	R9_filtered.fastq	47	113816	0.000412947
2245	A	G	R9_filtered.fastq	46	111513	0.000412508
1208	A	G	R9_filtered.fastq	46	111993	0.00041074
728	C	T	R9_filtered.fastq	43	104815	0.000410247
1368	A	G	R9_filtered.fastq	47	114845	0.000409247
2262	T	C	R9_filtered.fastq	44	107794	0.000408186
1509	T	C	R9_filtered.fastq	48	118732	0.000404272
1001	A	G	R9_filtered.fastq	44	109337	0.000402426
1844	A	G	R9_filtered.fastq	45	113785	0.000395483
985	GAAAAAGAAATT	GAGAAAGAAATT	R9_filtered.fastq	41	103961	0.000394379
1848	T	C	R9_filtered.fastq	44	111671	0.000394015
1187	G	A	R9_filtered.fastq	45	114788	0.000392027
639	GAAAAAACT	GAAAAAGCT	R9_filtered.fastq	38	97026	0.000391648
783	G	A	R9_filtered.fastq	42	107347	0.000391255
659	T	C	R9_filtered.fastq	38	97517	0.000389676
1515	C	T	R9_filtered.fastq	47	120715	0.000389347
1310	A	G	R9_filtered.fastq	45	116062	0.000387724
1608	A	G	R9_filtered.fastq	43	112206	0.000383224
1519	G	A	R9_filtered.fastq	46	120759	0.000380924
1246	C	T	R9_filtered.fastq	44	115741	0.000380159
456	T	C	R9_filtered.fastq	31	82021	0.000377952
2679	C	T	R9_filtered.fastq	35	92786	0.000377212
2343	C	T	R9_filtered.fastq	41	109494	0.00037445
537	C	T	R9_filtered.fastq	34	91611	0.000371134
2221	T	C	R9_filtered.fastq	40	107786	0.000371106
2081	G	C	R9_filtered.fastq	41	110496	0.000371054
707	T	C	R9_filtered.fastq	38	102976	0.000369018
1478	T	C	R9_filtered.fastq	43	117057	0.000367342
1203	G	A	R9_filtered.fastq	42	115249	0.000364428
1626	T	C	R9_filtered.fastq	42	115721	0.000362942
1941	A	G	R9_filtered.fastq	41	113593	0.000360938
2559	A	G	R9_filtered.fastq	37	102704	0.000360259
2185	C	A	R9_filtered.fastq	40	111105	0.00036002
1716	T	C	R9_filtered.fastq	40	111360	0.000359195
2683	G	A	R9_filtered.fastq	33	92180	0.000357995
1365	C	T	R9_filtered.fastq	42	117622	0.000357076
2284	G	A	R9_filtered.fastq	40	112036	0.000357028
627	C	T	R9_filtered.fastq	35	98117	0.000356717
2281	G	A	R9_filtered.fastq	40	112138	0.000356703
679	T	C	R9_filtered.fastq	36	101335	0.000355257
2086	C	T	R9_filtered.fastq	39	110320	0.000353517
2201	A	G	R9_filtered.fastq	38	107686	0.000352878
1828	G	A	R9_filtered.fastq	41	116235	0.000352734
1341	G	A	R9_filtered.fastq	41	117236	0.000349722
2349	A	G	R9_filtered.fastq	36	103831	0.000346717
1085	A	G	R9_filtered.fastq	39	113893	0.000342427
492	G	A	R9_filtered.fastq	30	87861	0.000341448
1627	A	G	R9_filtered.fastq	39	114768	0.000339816
2556	A	G	R9_filtered.fastq	35	103215	0.000339098
481	A	G	R9_filtered.fastq	29	86117	0.000336751
2517	A	G	R9_filtered.fastq	33	98236	0.000335926
2331	C	T	R9_filtered.fastq	37	110392	0.000335169
625	A	G	R9_filtered.fastq	33	100244	0.000329197
720	A	G	R9_filtered.fastq	33	100806	0.000327361
1017	T	C	R9_filtered.fastq	35	107523	0.000325512
2250	T	C	R9_filtered.fastq	36	110982	0.000324377
510	A	G	R9_filtered.fastq	28	86685	0.000323009
2056	GTTTTTTTCATC	GTTTTTTCCATC	R9_filtered.fastq	33	102460	0.000322077
1126	C	T	R9_filtered.fastq	37	114911	0.000321988
1195	T	C	R9_filtered.fastq	35	108882	0.000321449
1665	G	A	R9_filtered.fastq	37	115682	0.000319842
722	A	G	R9_filtered.fastq	32	101631	0.000314865
583	A	G	R9_filtered.fastq	30	95673	0.000313568
1185	A	G	R9_filtered.fastq	32	103328	0.000309693
858	A	G	R9_filtered.fastq	32	106052	0.000301739
1355	A	G	R9_filtered.fastq	35	115999	0.000301727
2147	T	C	R9_filtered.fastq	31	103738	0.00029883
2074	C	A	R9_filtered.fastq	33	110736	0.000298006
1886	A	G	R9_filtered.fastq	34	114392	0.000297224
1699	C	T	R9_filtered.fastq	34	114679	0.00029648
2015	T	C	R9_filtered.fastq	33	112058	0.00029449
1137	T	C	R9_filtered.fastq	32	109291	0.000292796
2013	T	C	R9_filtered.fastq	32	109354	0.000292628
2214	AGCC	CGCC	R9_filtered.fastq	32	109701	0.000291702
1874	A	G	R9_filtered.fastq	34	116693	0.000291363
2674	A	G	R9_filtered.fastq	26	89671	0.000289949
1095	T	C	R9_filtered.fastq	32	111851	0.000286095
1000	G	A	R9_filtered.fastq	32	112590	0.000284217
1666	G	A	R9_filtered.fastq	33	116132	0.000284159
879	C	T	R9_filtered.fastq	31	109208	0.000283862
2010	G	A	R9_filtered.fastq	31	112958	0.000274438
902	T	C	R9_filtered.fastq	30	109334	0.000274389
1080	T	C	R9_filtered.fastq	28	102190	0.000273999
2472	A	G	R9_filtered.fastq	29	106437	0.000272462
1617	T	C	R9_filtered.fastq	32	117552	0.00027222
2076	G	A	R9_filtered.fastq	30	110398	0.000271744
1574	C	T	R9_filtered.fastq	32	119576	0.000267612
1079	T	C	R9_filtered.fastq	28	104755	0.00026729
486	C	T	R9_filtered.fastq	23	87356	0.00026329
533	A	G	R9_filtered.fastq	24	91211	0.000263126
2658	G	A	R9_filtered.fastq	25	95081	0.000262934
1645	T	C	R9_filtered.fastq	30	116097	0.000258405
629	A	G	R9_filtered.fastq	25	98017	0.000255058
561	G	A	R9_filtered.fastq	24	94149	0.000254915
2235	GAAAAATAC	GAAAAACAC	R9_filtered.fastq	27	106354	0.000253869
1143	A	G	R9_filtered.fastq	27	107031	0.000252263
2185	C	T	R9_filtered.fastq	28	111105	0.000252014
1926	C	T	R9_filtered.fastq	29	116466	0.000249
2434	A	G	R9_filtered.fastq	27	108544	0.000248747
2151	A	G	R9_filtered.fastq	27	109434	0.000246724
677	A	G	R9_filtered.fastq	25	101347	0.000246677
678	T	C	R9_filtered.fastq	25	101939	0.000245245
1018	GTG	ATA	R9_filtered.fastq	27	110140	0.000245143
1483	T	C	R9_filtered.fastq	28	114369	0.000244822
2267	A	G	R9_filtered.fastq	26	108648	0.000239305
1168	C	T	R9_filtered.fastq	27	114999	0.000234785
1675	G	A	R9_filtered.fastq	27	115554	0.000233657
2619	C	T	R9_filtered.fastq	23	100208	0.000229523
1088	G	A	R9_filtered.fastq	26	114460	0.000227154
1092	A	G	R9_filtered.fastq	25	110798	0.000225636
2038	G	A	R9_filtered.fastq	25	112276	0.000222666
1237	A	G	R9_filtered.fastq	25	113203	0.000220842
1011	C	T	R9_filtered.fastq	24	110692	0.000216818
457	C	T	R9_filtered.fastq	18	83705	0.000215041
2342	T	A	R9_filtered.fastq	23	109030	0.000210951
442	C	T	R9_filtered.fastq	17	81721	0.000208025
1847	T	C	R9_filtered.fastq	23	112064	0.00020524
2485	G	A	R9_filtered.fastq	22	108774	0.000202254
731	T	C	R9_filtered.fastq	20	99382	0.000201244
2099	T	C	R9_filtered.fastq	22	109447	0.000201011
1811	T	C	R9_filtered.fastq	23	114779	0.000200385
2199	C	A	R9_filtered.fastq	22	111026	0.000198152
1466	T	C	R9_filtered.fastq	22	113293	0.000194187
1112	A	G	R9_filtered.fastq	22	113317	0.000194146
1248	G	C	R9_filtered.fastq	22	116985	0.000188058
651	G	A	R9_filtered.fastq	19	101191	0.000187764
1164	T	C	R9_filtered.fastq	21	113724	0.000184658
1812	G	A	R9_filtered.fastq	21	116343	0.000180501
1904	A	T	R9_filtered.fastq	20	114350	0.000174902
2268	GAAAAAATATG	GAAAAAATATA	R9_filtered.fastq	18	105760	0.000170197
2502	A	T	R9_filtered.fastq	18	106511	0.000168997
1801	G	A	R9_filtered.fastq	18	116380	0.000154666
1395	A	T	R9_filtered.fastq	17	117148	0.000145116
1188	T	C	R9_filtered.fastq	15	111899	0.000134049
2287	C	T	R9_filtered.fastq	15	112297	0.000133574
1701	GAAAAAACT	GAAAGAACT	R9_filtered.fastq	14	109274	0.000128118
2050	C	T	R9_filtered.fastq	14	109917	0.000127369
706	A	T	R9_filtered.fastq	13	102085	0.000127345
1117	C	T	R9_filtered.fastq	14	114318	0.000122465
1799	A	G	R9_filtered.fastq	13	115296	0.000112753
1461	G	T	R9_filtered.fastq	13	119921	0.000108405
1797	C	A	R9_filtered.fastq	12	115977	0.000103469
2643	C	A	R9_filtered.fastq	10	97450	0.000102617
879	C	A	R9_filtered.fastq	11	109208	0.000100725
1687	G	T	R9_filtered.fastq	11	115088	9.5579e-05
868	G	A	R9_filtered.fastq	9	108690	8.28043e-05
2231	T	A	R9_filtered.fastq	9	108805	8.27168e-05
2220	A	C	R9_filtered.fastq	8	108044	7.40439e-05
2379	C	G	R9_filtered.fastq	8	110070	7.2681e-05
1608	A	C	R9_filtered.fastq	8	112206	7.12974e-05
565	C	A	R9_filtered.fastq	6	94465	6.35156e-05
1457	A	G	R9_filtered.fastq	7	115839	6.04287e-05
1303	G	C	R9_filtered.fastq	7	116647	6.00101e-05
1354	G	A	R9_filtered.fastq	6	117030	5.12689e-05
747	G	C	R9_filtered.fastq	5	105877	4.72246e-05
1799	A	T	R9_filtered.fastq	5	115296	4.33666e-05
1613	G	T	R9_filtered.fastq	5	118131	4.23259e-05
971	A	T	R9_filtered.fastq	4	107375	3.72526e-05
2213	A	C	R9_filtered.fastq	4	107996	3.70384e-05
804	G	T	R9_filtered.fastq	4	108697	3.67995e-05
912	G	T	R9_filtered.fastq	4	110337	3.62526e-05
2333	G	C	R9_filtered.fastq	4	110561	3.61791e-05
1790	A	T	R9_filtered.fastq	4	113871	3.51275e-05
590	T	A	R9_filtered.fastq	3	96599	3.10562e-05
658	G	T	R9_filtered.fastq	1	101523	9.84998e-06
904	C	A	R9_filtered.fastq	1	109720	9.11411e-06
2327	A	C	R9_filtered.fastq	1	110067	9.08538e-06
2214	AGCC	GGCT	R9_filtered.fastq	0	109701	0

## Sheet: R11
position	REF	ALT	SAMPLE	AO	DP	allele frequency
1018	GTG	GTA	R11_filtered.fastq	74836	107311	0.697375
511	TGGAGCGC	TGGGGCGC	R11_filtered.fastq	55862	84327	0.662445
511	TGGAGCGC	TGGAGCAC	R11_filtered.fastq	21485	84327	0.254782
2189	G	A	R11_filtered.fastq	13183	107677	0.122431		A to C	0
480	T	C	R11_filtered.fastq	7234	85045	0.0850609		A to G	162
2056	GTTTTTTTCATC	GTTTTTTTTCATC	R11_filtered.fastq	6078	99586	0.0610327		A to T	3
511	TGGAGCGC	TGAGGCGC	R11_filtered.fastq	4592	84327	0.0544547
752	A	G	R11_filtered.fastq	5457	104099	0.0524213		G to A	158
874	A	G	R11_filtered.fastq	4440	105663	0.0420204		G to C	1
1521	C	T	R11_filtered.fastq	4655	116112	0.0400906		G to T	4
2224	G	A	R11_filtered.fastq	4223	107761	0.0391886
439	G	A	R11_filtered.fastq	2736	81010	0.0337736		T to A	1
2306	T	C	R11_filtered.fastq	2841	106585	0.0266548		T to C	119
2056	GTTTTTTTCATC	GTTTCTTTCATC	R11_filtered.fastq	2531	99586	0.0254152		T to G	0
2420	G	A	R11_filtered.fastq	2344	106572	0.0219945
2697	C	T	R11_filtered.fastq	1840	86910	0.0211713		C to A	2
1808	T	C	R11_filtered.fastq	2283	110897	0.0205867		C to G	0
1160	G	A	R11_filtered.fastq	2244	111254	0.0201701		C to T	149
971	A	G	R11_filtered.fastq	2061	104987	0.019631
526	C	T	R11_filtered.fastq	1580	90318	0.0174937		A:T to G:C	281
2190	C	T	R11_filtered.fastq	1828	108051	0.0169179		G:C to A:T	307
693	C	T	R11_filtered.fastq	1654	101739	0.0162573		A:T to C:G	0
2214	AGCC	ATCC	R11_filtered.fastq	1473	106846	0.0137862		A:T to T:A	4
1661	G	A	R11_filtered.fastq	1505	113126	0.0133037		G:C to C:G	1
1161	C	T	R11_filtered.fastq	1386	110472	0.0125462		G:C to T:A	6
1027	C	T	R11_filtered.fastq	1331	109911	0.0121098
1036	G	A	R11_filtered.fastq	1210	110126	0.0109874		Transitions	588
1176	T	C	R11_filtered.fastq	1200	111046	0.0108063		Transversions	11
882	GAAAAAATTTAAG	GAAAAAATTTAGG	R11_filtered.fastq	1032	99045	0.0104195
2293	G	A	R11_filtered.fastq	1089	108480	0.0100387
1857	A	G	R11_filtered.fastq	1034	110602	0.00934884
1524	A	G	R11_filtered.fastq	1016	110922	0.00915959
1116	G	A	R11_filtered.fastq	1016	111435	0.00911742
1227	T	C	R11_filtered.fastq	1007	111327	0.00904542
801	G	A	R11_filtered.fastq	948	105698	0.00896895
1551	G	A	R11_filtered.fastq	1034	116479	0.00887714
1558	G	A	R11_filtered.fastq	996	116850	0.00852375
2647	C	T	R11_filtered.fastq	788	94659	0.00832462
1962	C	T	R11_filtered.fastq	907	111692	0.00812055
1175	T	C	R11_filtered.fastq	874	109058	0.00801408
2688	G	A	R11_filtered.fastq	705	88566	0.00796017
1860	C	T	R11_filtered.fastq	837	112623	0.00743187
2056	GTTTTTTTCATC	GTTTTTTCATC	R11_filtered.fastq	733	99586	0.00736047
2636	G	A	R11_filtered.fastq	698	96104	0.00726297
1317	C	T	R11_filtered.fastq	802	113451	0.00706913
2370	T	C	R11_filtered.fastq	722	105066	0.00687187
2233	G	A	R11_filtered.fastq	728	108541	0.00670714
1513	C	T	R11_filtered.fastq	787	117533	0.00669599
1350	T	C	R11_filtered.fastq	759	113388	0.00669383
1239	C	T	R11_filtered.fastq	721	113432	0.00635623
1803	C	T	R11_filtered.fastq	701	112821	0.00621338
1787	T	C	R11_filtered.fastq	672	108304	0.00620476
2451	A	G	R11_filtered.fastq	636	103487	0.0061457
2180	G	A	R11_filtered.fastq	648	107763	0.0060132
564	C	T	R11_filtered.fastq	551	92497	0.00595695
683	A	G	R11_filtered.fastq	599	100808	0.00594199
876	C	T	R11_filtered.fastq	628	106842	0.00587784
1055	T	C	R11_filtered.fastq	628	109814	0.00571876
1056	G	A	R11_filtered.fastq	628	110639	0.00567612
1290	C	T	R11_filtered.fastq	636	113193	0.00561872
2393	G	A	R11_filtered.fastq	595	106266	0.00559916
2589	G	A	R11_filtered.fastq	558	100772	0.00553725
1959	C	T	R11_filtered.fastq	620	112347	0.00551862
919	G	A	R11_filtered.fastq	579	106785	0.00542211
982	A	G	R11_filtered.fastq	568	107245	0.00529628
1437	G	A	R11_filtered.fastq	620	117116	0.0052939
758	A	G	R11_filtered.fastq	533	102725	0.00518861
2041	C	T	R11_filtered.fastq	554	106794	0.00518756
2012	G	C	R11_filtered.fastq	565	109784	0.00514647
648	G	A	R11_filtered.fastq	506	99397	0.0050907
841	G	A	R11_filtered.fastq	540	106094	0.00508983
1567	A	G	R11_filtered.fastq	590	116283	0.00507383
1299	C	T	R11_filtered.fastq	574	113966	0.00503659
2208	C	T	R11_filtered.fastq	539	107652	0.00500687
2022	GTTTTTTTCTAC	GTTTTTTCTAC	R11_filtered.fastq	497	101868	0.00487886
2541	G	A	R11_filtered.fastq	504	103488	0.00487013
1128	G	A	R11_filtered.fastq	535	111413	0.00480195
1119	G	A	R11_filtered.fastq	530	111422	0.00475669
1090	A	G	R11_filtered.fastq	488	104769	0.00465787
1701	GAAAAAACT	GAAAAAAACT	R11_filtered.fastq	497	106748	0.00465582
1755	G	A	R11_filtered.fastq	503	113010	0.00445093
639	GAAAAAACT	GAAAAAAACT	R11_filtered.fastq	417	95235	0.00437864
1731	G	A	R11_filtered.fastq	486	112041	0.0043377
1603	G	A	R11_filtered.fastq	501	115559	0.00433545
739	A	G	R11_filtered.fastq	450	103798	0.00433534
2487	C	T	R11_filtered.fastq	449	104467	0.00429801
1278	G	A	R11_filtered.fastq	483	113585	0.00425232
474	G	A	R11_filtered.fastq	360	84757	0.00424744
1514	G	A	R11_filtered.fastq	487	116351	0.00418561
489	G	A	R11_filtered.fastq	356	86257	0.0041272
735	T	C	R11_filtered.fastq	416	101335	0.0041052
1062	G	A	R11_filtered.fastq	454	110959	0.0040916
2056	GTTTTTTTCATC	GTTTTTTTTTCATC	R11_filtered.fastq	406	99586	0.00407688
734	G	A	R11_filtered.fastq	419	103485	0.0040489
1656	G	A	R11_filtered.fastq	455	114015	0.0039907
2214	AGCC	AACC	R11_filtered.fastq	425	106846	0.00397769
2555	A	G	R11_filtered.fastq	401	101713	0.00394247
2051	T	C	R11_filtered.fastq	411	107411	0.00382642
2433	G	A	R11_filtered.fastq	399	105462	0.00378335
2354	A	G	R11_filtered.fastq	385	102006	0.00377429
906	G	A	R11_filtered.fastq	403	107506	0.00374863
1805	A	G	R11_filtered.fastq	406	108406	0.00374518
2003	T	C	R11_filtered.fastq	408	108951	0.0037448
1963	G	A	R11_filtered.fastq	419	112295	0.00373124
459	G	A	R11_filtered.fastq	311	83461	0.00372629
1305	T	C	R11_filtered.fastq	423	113580	0.00372425
1974	C	T	R11_filtered.fastq	414	111300	0.00371968
2214	AGCC	AGTC	R11_filtered.fastq	394	106846	0.00368755
792	A	G	R11_filtered.fastq	382	104602	0.00365194
2009	A	G	R11_filtered.fastq	385	105648	0.00364418
1837	G	A	R11_filtered.fastq	408	112540	0.00362538
1450	G	A	R11_filtered.fastq	417	116898	0.00356721
1230	C	T	R11_filtered.fastq	403	113387	0.0035542
2235	GAAAAATAC	GAAAATAC	R11_filtered.fastq	367	103454	0.00354747
2214	AGCC	GGCC	R11_filtered.fastq	375	106846	0.00350972
2700	A	G	R11_filtered.fastq	300	85607	0.00350439
1311	C	T	R11_filtered.fastq	399	114063	0.00349807
2257	G	A	R11_filtered.fastq	374	107407	0.00348208
2455	G	A	R11_filtered.fastq	366	105120	0.00348174
1881	T	C	R11_filtered.fastq	393	112896	0.00348108
2075	G	A	R11_filtered.fastq	375	107806	0.00347847
2078	C	T	R11_filtered.fastq	373	107697	0.00346342
2581	G	A	R11_filtered.fastq	348	100538	0.00346138
1092	A	G	R11_filtered.fastq	373	108316	0.00344363
2223	C	T	R11_filtered.fastq	372	108191	0.00343836
503	G	A	R11_filtered.fastq	298	87201	0.00341739
1490	A	G	R11_filtered.fastq	387	114338	0.0033847
1352	A	G	R11_filtered.fastq	379	112382	0.00337243
1449	T	C	R11_filtered.fastq	391	116254	0.00336333
746	C	T	R11_filtered.fastq	347	103995	0.0033367
1493	A	G	R11_filtered.fastq	389	117024	0.0033241
1589	C	T	R11_filtered.fastq	386	116243	0.00332063
924	G	A	R11_filtered.fastq	355	106921	0.00332021
1052	G	A	R11_filtered.fastq	367	110544	0.00331994
2230	C	T	R11_filtered.fastq	359	108151	0.00331943
597	C	T	R11_filtered.fastq	316	95285	0.00331637
1614	C	T	R11_filtered.fastq	377	114359	0.00329664
2384	C	T	R11_filtered.fastq	347	105990	0.00327389
1229	G	A	R11_filtered.fastq	370	113397	0.00326287
1956	G	A	R11_filtered.fastq	366	112566	0.00325143
1843	A	G	R11_filtered.fastq	364	111964	0.00325104
838	G	A	R11_filtered.fastq	344	105932	0.00324737
1325	A	G	R11_filtered.fastq	360	111469	0.0032296
477	C	T	R11_filtered.fastq	275	85486	0.0032169
1498	G	T	R11_filtered.fastq	377	117356	0.00321245
954	C	T	R11_filtered.fastq	343	107339	0.00319548
636	C	T	R11_filtered.fastq	313	98000	0.00319388
2176	G	A	R11_filtered.fastq	335	105348	0.00317994
1361	T	C	R11_filtered.fastq	356	112271	0.0031709
1129	C	T	R11_filtered.fastq	353	111580	0.00316365
1965	T	C	R11_filtered.fastq	352	111356	0.00316103
1910	A	G	R11_filtered.fastq	341	108044	0.00315612
2325	T	C	R11_filtered.fastq	336	106942	0.00314189
1007	T	C	R11_filtered.fastq	333	106062	0.00313967
1743	T	C	R11_filtered.fastq	345	110044	0.00313511
559	A	G	R11_filtered.fastq	283	90555	0.00312517
2607	G	A	R11_filtered.fastq	306	98638	0.00310225
802	C	T	R11_filtered.fastq	327	105532	0.00309859
612	A	G	R11_filtered.fastq	295	95867	0.00307718
1209	C	T	R11_filtered.fastq	345	112239	0.0030738
1716	T	C	R11_filtered.fastq	324	106615	0.00303897
725	G	A	R11_filtered.fastq	312	102719	0.00303741
2083	C	T	R11_filtered.fastq	324	107068	0.00302611
1120	C	T	R11_filtered.fastq	335	111229	0.0030118
2386	A	G	R11_filtered.fastq	320	106487	0.00300506
2463	C	T	R11_filtered.fastq	314	105635	0.0029725
687	G	A	R11_filtered.fastq	299	100935	0.0029623
1443	C	T	R11_filtered.fastq	345	116677	0.00295688
2292	G	A	R11_filtered.fastq	320	108332	0.00295388
2500	A	G	R11_filtered.fastq	310	104959	0.00295353
2418	C	T	R11_filtered.fastq	313	106451	0.00294032
740	A	G	R11_filtered.fastq	299	101705	0.00293988
1662	C	T	R11_filtered.fastq	332	113650	0.00292125
705	T	C	R11_filtered.fastq	287	98315	0.00291919
768	TAAAAACG	TAAAGACG	R11_filtered.fastq	294	100932	0.00291285
2400	G	A	R11_filtered.fastq	308	106387	0.00289509
2406	GAAAAACG	GAAAAAACG	R11_filtered.fastq	296	102380	0.00289119
1179	A	G	R11_filtered.fastq	319	111039	0.00287286
622	G	A	R11_filtered.fastq	279	97369	0.00286539
1585	T	C	R11_filtered.fastq	328	115235	0.00284636
1470	C	T	R11_filtered.fastq	332	116833	0.00284166
2225	C	T	R11_filtered.fastq	305	107541	0.00283613
1500	C	T	R11_filtered.fastq	330	117247	0.00281457
1878	A	G	R11_filtered.fastq	309	109930	0.00281088
2268	GAAAAAATATG	GAAAAAAATATG	R11_filtered.fastq	287	102879	0.00278968
1738	A	G	R11_filtered.fastq	308	110600	0.00278481
1482	G	A	R11_filtered.fastq	326	117274	0.00277981
2491	GAAAAAATC	GAAAAAAATC	R11_filtered.fastq	278	100519	0.00276565
1677	T	C	R11_filtered.fastq	306	110915	0.00275887
745	A	G	R11_filtered.fastq	283	103640	0.00273061
2133	T	C	R11_filtered.fastq	287	105331	0.00272474
1222	A	G	R11_filtered.fastq	307	112691	0.00272426
761	C	T	R11_filtered.fastq	281	103295	0.00272036
2195	G	A	R11_filtered.fastq	292	107454	0.00271744
2187	G	A	R11_filtered.fastq	293	108156	0.00270905
818	A	G	R11_filtered.fastq	273	101652	0.00268563
2220	A	G	R11_filtered.fastq	281	105151	0.00267235
1980	C	T	R11_filtered.fastq	299	111965	0.00267048
701	G	A	R11_filtered.fastq	269	101264	0.00265642
1146	T	C	R11_filtered.fastq	295	111781	0.00263909
718	A	G	R11_filtered.fastq	268	101879	0.00263057
583	A	G	R11_filtered.fastq	247	94186	0.00262247
2638	T	C	R11_filtered.fastq	249	95143	0.00261711
709	G	A	R11_filtered.fastq	263	101355	0.00259484
1909	A	G	R11_filtered.fastq	288	111416	0.00258491
666	A	G	R11_filtered.fastq	258	99960	0.00258103
1561	G	A	R11_filtered.fastq	301	117223	0.00256776
1376	A	G	R11_filtered.fastq	288	112252	0.00256566
768	TAAAAACG	TAAAAAACG	R11_filtered.fastq	258	100932	0.00255618
2005	T	C	R11_filtered.fastq	282	110752	0.00254623
973	G	A	R11_filtered.fastq	275	108117	0.00254354
2301	T	C	R11_filtered.fastq	272	107261	0.00253587
1647	A	G	R11_filtered.fastq	286	113010	0.00253075
2428	G	A	R11_filtered.fastq	266	105815	0.00251382
2337	G	A	R11_filtered.fastq	269	107272	0.00250764
1830	C	T	R11_filtered.fastq	281	112117	0.00250631
528	G	A	R11_filtered.fastq	226	90344	0.00250155
2655	C	T	R11_filtered.fastq	233	93419	0.00249414
1981	A	G	R11_filtered.fastq	272	109181	0.00249128
1428	G	A	R11_filtered.fastq	290	117116	0.00247618
1622	G	A	R11_filtered.fastq	283	114382	0.00247417
939	T	C	R11_filtered.fastq	253	103690	0.00243997
1363	G	A	R11_filtered.fastq	278	114096	0.00243654
1077	C	T	R11_filtered.fastq	269	110674	0.00243056
1923	T	C	R11_filtered.fastq	276	113659	0.00242832
1375	T	C	R11_filtered.fastq	273	112679	0.00242281
657	G	A	R11_filtered.fastq	241	99505	0.00242199
2070	A	G	R11_filtered.fastq	257	106369	0.00241612
690	C	T	R11_filtered.fastq	242	100232	0.0024144
2445	T	C	R11_filtered.fastq	252	104449	0.00241266
1059	G	A	R11_filtered.fastq	267	110942	0.00240666
1320	C	T	R11_filtered.fastq	272	113259	0.00240158
1609	G	A	R11_filtered.fastq	274	114135	0.00240067
1006	A	G	R11_filtered.fastq	233	97632	0.00238651
1861	G	A	R11_filtered.fastq	269	112740	0.00238602
1392	T	C	R11_filtered.fastq	273	114459	0.00238513
511	TGGAGCGC	TGGGGCAC	R11_filtered.fastq	200	84327	0.00237172
2526	C	T	R11_filtered.fastq	246	104211	0.0023606
1964	T	C	R11_filtered.fastq	254	107811	0.00235597
1863	C	T	R11_filtered.fastq	266	113090	0.00235211
659	T	C	R11_filtered.fastq	225	95966	0.00234458
2235	GAAAAATAC	GAAAAAATAC	R11_filtered.fastq	241	103454	0.00232954
2268	GAAAAAATATG	GAAAAGATATG	R11_filtered.fastq	238	102879	0.0023134
1725	C	T	R11_filtered.fastq	258	111623	0.00231135
2406	GAAAAACG	GAAGAACG	R11_filtered.fastq	236	102380	0.00230514
1680	G	A	R11_filtered.fastq	259	112737	0.00229738
2649	G	A	R11_filtered.fastq	217	94538	0.00229537
736	T	C	R11_filtered.fastq	234	102759	0.00227717
1395	A	G	R11_filtered.fastq	259	113747	0.00227698
566	A	G	R11_filtered.fastq	208	91453	0.00227439
2321	C	T	R11_filtered.fastq	244	107743	0.00226465
2022	GTTTTTTTCTAC	GTTTCTTTCTAC	R11_filtered.fastq	230	101868	0.00225782
1355	A	G	R11_filtered.fastq	254	112719	0.00225339
1536	A	G	R11_filtered.fastq	260	115477	0.00225153
814	A	G	R11_filtered.fastq	235	104496	0.00224889
2392	C	T	R11_filtered.fastq	239	106449	0.00224521
1692	C	T	R11_filtered.fastq	251	112487	0.00223137
2022	GTTTTTTTCTAC	GTTTTTTTTCTAC	R11_filtered.fastq	227	101868	0.00222837
1545	G	A	R11_filtered.fastq	261	117527	0.00222077
1618	G	A	R11_filtered.fastq	254	115342	0.00220215
1575	G	A	R11_filtered.fastq	257	116872	0.00219899
1928	A	G	R11_filtered.fastq	240	109456	0.00219266
2682	G	T	R11_filtered.fastq	195	89529	0.00217807
1920	C	T	R11_filtered.fastq	248	114018	0.0021751
1300	A	G	R11_filtered.fastq	240	112303	0.00213708
2374	A	G	R11_filtered.fastq	225	105581	0.00213107
519	C	T	R11_filtered.fastq	188	88231	0.00213077
1701	GAAAAAACT	AAAAAAACT	R11_filtered.fastq	227	106748	0.0021265
1372	A	G	R11_filtered.fastq	241	113825	0.00211729
2394	C	T	R11_filtered.fastq	223	105837	0.00210701
1096	G	A	R11_filtered.fastq	234	111132	0.0021056
882	GAAAAAATTTAAG	GAAAAAAATTTAAG	R11_filtered.fastq	208	99045	0.00210006
1724	A	G	R11_filtered.fastq	233	111224	0.00209487
1303	G	A	R11_filtered.fastq	238	113738	0.00209253
1669	A	G	R11_filtered.fastq	224	107153	0.00209047
714	T	C	R11_filtered.fastq	211	101040	0.00208828
1895	C	T	R11_filtered.fastq	236	113060	0.00208739
1258	A	G	R11_filtered.fastq	234	112272	0.00208422
2122	A	G	R11_filtered.fastq	217	104579	0.00207499
2556	A	G	R11_filtered.fastq	208	100574	0.00206813
1600	G	A	R11_filtered.fastq	239	115821	0.00206353
2221	T	C	R11_filtered.fastq	217	105186	0.00206301
502	G	A	R11_filtered.fastq	180	87827	0.00204948
1106	A	G	R11_filtered.fastq	223	109403	0.00203834
1825	G	A	R11_filtered.fastq	228	112635	0.00202424
1242	A	G	R11_filtered.fastq	229	113411	0.0020192
633	C	T	R11_filtered.fastq	199	98948	0.00201116
963	G	A	R11_filtered.fastq	215	107677	0.00199671
507	T	C	R11_filtered.fastq	175	87877	0.00199142
2610	C	T	R11_filtered.fastq	195	98056	0.00198866
437	C	T	R11_filtered.fastq	160	80552	0.00198629
1512	T	C	R11_filtered.fastq	232	117416	0.00197588
2015	T	C	R11_filtered.fastq	216	109427	0.00197392
1994	A	G	R11_filtered.fastq	212	107885	0.00196506
1723	C	T	R11_filtered.fastq	219	112266	0.00195072
951	C	T	R11_filtered.fastq	208	107363	0.00193735
2454	C	T	R11_filtered.fastq	203	104797	0.00193708
747	G	A	R11_filtered.fastq	200	103570	0.00193106
2634	C	T	R11_filtered.fastq	186	96336	0.00193074
2586	T	C	R11_filtered.fastq	191	99170	0.00192599
1323	G	A	R11_filtered.fastq	218	113902	0.00191393
529	C	T	R11_filtered.fastq	172	89880	0.00191366
1737	T	C	R11_filtered.fastq	211	110422	0.00191085
2068	G	A	R11_filtered.fastq	202	106261	0.00190098
2077	G	A	R11_filtered.fastq	204	107928	0.00189015
2582	C	T	R11_filtered.fastq	191	101059	0.00188999
867	A	G	R11_filtered.fastq	193	102224	0.00188801
778	A	G	R11_filtered.fastq	188	100045	0.00187915
2268	GAAAAAATATG	GAAAAATATG	R11_filtered.fastq	193	102879	0.00187599
1683	T	C	R11_filtered.fastq	211	112485	0.00187581
2266	A	G	R11_filtered.fastq	200	106639	0.00187549
738	C	T	R11_filtered.fastq	194	103635	0.00187195
1613	G	A	R11_filtered.fastq	215	115138	0.00186732
2328	A	G	R11_filtered.fastq	199	106622	0.00186641
1360	A	G	R11_filtered.fastq	211	113091	0.00186575
1950	A	G	R11_filtered.fastq	202	108892	0.00185505
1208	A	G	R11_filtered.fastq	203	109490	0.00185405
1269	G	A	R11_filtered.fastq	209	113027	0.00184912
630	T	C	R11_filtered.fastq	179	97089	0.00184367
2612	ATTTTGA	ATTTCGA	R11_filtered.fastq	173	94672	0.00182736
2508	G	A	R11_filtered.fastq	192	105102	0.0018268
2681	C	T	R11_filtered.fastq	164	89898	0.00182429
1886	A	G	R11_filtered.fastq	203	111309	0.00182375
2335	G	A	R11_filtered.fastq	196	107538	0.00182261
1340	C	T	R11_filtered.fastq	207	114215	0.00181237
999	C	T	R11_filtered.fastq	196	108608	0.00180466
1969	C	T	R11_filtered.fastq	201	111578	0.00180143
2334	C	T	R11_filtered.fastq	193	107352	0.00179782
1347	G	A	R11_filtered.fastq	205	114242	0.00179444
658	G	T	R11_filtered.fastq	179	99807	0.00179346
594	C	T	R11_filtered.fastq	168	93768	0.00179166
1807	C	T	R11_filtered.fastq	202	113204	0.00178439
1434	C	T	R11_filtered.fastq	207	116293	0.00177999
1587	C	T	R11_filtered.fastq	207	116477	0.00177717
2652	C	T	R11_filtered.fastq	167	93987	0.00177684
1488	G	A	R11_filtered.fastq	209	117688	0.00177588
1065	T	C	R11_filtered.fastq	195	110010	0.00177257
1596	C	T	R11_filtered.fastq	206	116285	0.00177151
1885	A	G	R11_filtered.fastq	198	111817	0.00177075
882	GAAAAAATTTAAG	GAAAAAATTCAAG	R11_filtered.fastq	175	99045	0.00176687
682	A	G	R11_filtered.fastq	180	101890	0.00176661
1595	T	C	R11_filtered.fastq	203	114957	0.00176588
2295	T	C	R11_filtered.fastq	191	108519	0.00176006
2022	GTTTTTTTCTAC	GTTTTTTCCTAC	R11_filtered.fastq	179	101868	0.00175718
2289	G	A	R11_filtered.fastq	192	109470	0.00175391
970	A	G	R11_filtered.fastq	185	105980	0.00174561
2373	T	C	R11_filtered.fastq	185	106017	0.001745
486	C	T	R11_filtered.fastq	151	86693	0.00174178
1927	A	G	R11_filtered.fastq	196	112542	0.00174157
1790	A	G	R11_filtered.fastq	193	110972	0.00173918
1798	G	A	R11_filtered.fastq	196	112873	0.00173646
1950	A	T	R11_filtered.fastq	189	108892	0.00173566
2447	C	T	R11_filtered.fastq	182	104863	0.0017356
2150	A	G	R11_filtered.fastq	186	107323	0.00173309
530	C	T	R11_filtered.fastq	155	89498	0.00173188
1797	C	T	R11_filtered.fastq	195	112826	0.00172833
985	GAAAAAGAAATT	GAAAAAGAAATC	R11_filtered.fastq	174	101113	0.00172085
985	GAAAAAGAAATT	GAAAGAGAAATT	R11_filtered.fastq	174	101113	0.00172085
490	C	T	R11_filtered.fastq	149	86714	0.00171829
2304	C	T	R11_filtered.fastq	186	108684	0.00171138
908	C	T	R11_filtered.fastq	184	107523	0.00171126
654	T	C	R11_filtered.fastq	171	99965	0.0017106
634	A	G	R11_filtered.fastq	168	98321	0.00170869
782	A	G	R11_filtered.fastq	174	102276	0.00170128
1329	T	C	R11_filtered.fastq	193	113611	0.00169878
2171	T	C	R11_filtered.fastq	181	106965	0.00169214
2490	T	C	R11_filtered.fastq	175	103424	0.00169206
2305	A	G	R11_filtered.fastq	176	104148	0.0016899
915	C	T	R11_filtered.fastq	180	106808	0.00168527
1401	A	G	R11_filtered.fastq	194	115137	0.00168495
1626	T	C	R11_filtered.fastq	190	113050	0.00168067
1014	T	C	R11_filtered.fastq	181	107896	0.00167754
741	A	G	R11_filtered.fastq	172	102783	0.00167343
1968	G	A	R11_filtered.fastq	187	112021	0.00166933
1099	T	C	R11_filtered.fastq	183	110217	0.00166036
639	GAAAAAACT	AAAAAAACT	R11_filtered.fastq	158	95235	0.00165905
1742	G	A	R11_filtered.fastq	186	112264	0.00165681
1170	G	A	R11_filtered.fastq	185	112016	0.00165155
1252	C	T	R11_filtered.fastq	187	113495	0.00164765
1847	T	C	R11_filtered.fastq	179	108803	0.00164518
2140	T	C	R11_filtered.fastq	176	106990	0.00164501
2022	GTTTTTTTCTAC	GTTTTTCTCTAC	R11_filtered.fastq	167	101868	0.00163938
2017	T	C	R11_filtered.fastq	170	103715	0.00163911
2583	A	G	R11_filtered.fastq	164	100358	0.00163415
492	G	A	R11_filtered.fastq	142	87008	0.00163203
819	A	G	R11_filtered.fastq	159	97813	0.00162555
1084	G	A	R11_filtered.fastq	180	110766	0.00162505
983	A	G	R11_filtered.fastq	172	106149	0.00162036
2188	C	T	R11_filtered.fastq	174	107646	0.00161641
2177	C	T	R11_filtered.fastq	173	107129	0.00161488
2491	GAAAAAATC	GAGAAAATC	R11_filtered.fastq	162	100519	0.00161164
1701	GAAAAAACT	GAGAAAACT	R11_filtered.fastq	172	106748	0.00161127
1466	T	C	R11_filtered.fastq	178	110546	0.00161019
1471	G	A	R11_filtered.fastq	187	116842	0.00160045
2178	A	G	R11_filtered.fastq	171	106971	0.00159856
2529	A	G	R11_filtered.fastq	165	103319	0.001597
695	T	C	R11_filtered.fastq	160	100434	0.00159309
546	G	A	R11_filtered.fastq	144	90625	0.00158897
456	T	C	R11_filtered.fastq	130	81866	0.00158796
2149	T	C	R11_filtered.fastq	171	107759	0.00158687
1687	G	T	R11_filtered.fastq	178	112264	0.00158555
509	A	G	R11_filtered.fastq	138	87057	0.00158517
669	T	C	R11_filtered.fastq	157	99301	0.00158105
1362	T	C	R11_filtered.fastq	176	112054	0.00157067
847	G	A	R11_filtered.fastq	167	106372	0.00156996
692	T	C	R11_filtered.fastq	158	100669	0.0015695
1758	C	T	R11_filtered.fastq	175	112363	0.00155745
1089	T	C	R11_filtered.fastq	171	109873	0.00155634
2651	G	A	R11_filtered.fastq	146	93815	0.00155625
1935	A	G	R11_filtered.fastq	173	111311	0.0015542
2532	C	T	R11_filtered.fastq	161	103907	0.00154946
2267	A	G	R11_filtered.fastq	164	106041	0.00154657
1233	T	C	R11_filtered.fastq	172	111215	0.00154655
2259	A	G	R11_filtered.fastq	164	106112	0.00154554
977	G	A	R11_filtered.fastq	167	108360	0.00154116
2509	A	G	R11_filtered.fastq	161	104551	0.00153992
2559	A	G	R11_filtered.fastq	154	100008	0.00153988
457	C	T	R11_filtered.fastq	128	83250	0.00153754
2598	C	T	R11_filtered.fastq	153	99922	0.00153119
2601	C	T	R11_filtered.fastq	152	99566	0.00152663
768	TAAAAACG	TTAAAACG	R11_filtered.fastq	154	100932	0.00152578
1876	A	G	R11_filtered.fastq	171	112336	0.00152222
2157	A	G	R11_filtered.fastq	161	105890	0.00152045
2008	T	C	R11_filtered.fastq	163	107303	0.00151906
2235	GAAAAATAC	GAAAAACAC	R11_filtered.fastq	157	103454	0.00151758
1664	C	T	R11_filtered.fastq	172	113390	0.00151689
2329	A	G	R11_filtered.fastq	161	106690	0.00150904
2088	G	A	R11_filtered.fastq	162	107445	0.00150775
2089	C	T	R11_filtered.fastq	160	106187	0.00150678
2450	A	G	R11_filtered.fastq	159	105552	0.00150637
1607	A	G	R11_filtered.fastq	171	114085	0.00149888
2181	C	T	R11_filtered.fastq	162	108372	0.00149485
1801	G	A	R11_filtered.fastq	169	113116	0.00149404
843	C	T	R11_filtered.fastq	158	106075	0.00148951
1695	T	C	R11_filtered.fastq	166	111534	0.00148834
1413	G	A	R11_filtered.fastq	173	116274	0.00148786
1201	A	G	R11_filtered.fastq	165	111003	0.00148645
444	G	A	R11_filtered.fastq	121	81633	0.00148224
1569	T	C	R11_filtered.fastq	167	112683	0.00148203
1925	G	A	R11_filtered.fastq	166	112148	0.00148019
1659	C	T	R11_filtered.fastq	166	113483	0.00146277
1802	G	A	R11_filtered.fastq	164	112457	0.00145834
2081	G	A	R11_filtered.fastq	157	107713	0.00145758
1804	A	G	R11_filtered.fastq	162	111288	0.00145568
1187	G	A	R11_filtered.fastq	163	112040	0.00145484
2347	A	G	R11_filtered.fastq	151	104298	0.00144777
1826	A	G	R11_filtered.fastq	162	111965	0.00144688
2504	C	T	R11_filtered.fastq	151	104593	0.00144369
1349	T	C	R11_filtered.fastq	161	111566	0.00144309
1489	A	G	R11_filtered.fastq	169	117213	0.00144182
1193	G	A	R11_filtered.fastq	161	111989	0.00143764
2472	A	G	R11_filtered.fastq	148	103420	0.00143106
591	G	A	R11_filtered.fastq	136	95138	0.0014295
2382	T	C	R11_filtered.fastq	152	106426	0.00142822
585	C	T	R11_filtered.fastq	135	94659	0.00142617
1668	A	G	R11_filtered.fastq	142	99872	0.00142182
1518	G	A	R11_filtered.fastq	167	117684	0.00141905
1426	C	T	R11_filtered.fastq	165	116686	0.00141405
1866	C	T	R11_filtered.fastq	159	113031	0.00140669
804	G	A	R11_filtered.fastq	149	106006	0.00140558
2199	C	T	R11_filtered.fastq	152	108211	0.00140466
1206	T	C	R11_filtered.fastq	156	111804	0.0013953
2590	A	G	R11_filtered.fastq	137	98840	0.00138608
727	C	T	R11_filtered.fastq	143	103302	0.00138429
1818	T	C	R11_filtered.fastq	150	108797	0.00137871
1654	C	T	R11_filtered.fastq	157	114142	0.00137548
656	C	T	R11_filtered.fastq	136	98890	0.00137527
2022	GTTTTTTTCTAC	GTTTTTTTTTCTAC	R11_filtered.fastq	140	101868	0.00137433
1693	G	A	R11_filtered.fastq	154	112061	0.00137425
1992	C	T	R11_filtered.fastq	152	110789	0.00137198
720	A	G	R11_filtered.fastq	136	99460	0.00136738
1202	A	G	R11_filtered.fastq	151	110505	0.00136645
918	G	A	R11_filtered.fastq	146	107445	0.00135883
2056	GTTTTTTTCATC	GTTTTCTTCATC	R11_filtered.fastq	135	99586	0.00135561
936	T	C	R11_filtered.fastq	144	106256	0.00135522
1035	G	A	R11_filtered.fastq	149	109971	0.0013549
790	G	A	R11_filtered.fastq	140	103384	0.00135417
1678	G	A	R11_filtered.fastq	153	113069	0.00135316
1663	A	G	R11_filtered.fastq	151	111923	0.00134914
2364	T	C	R11_filtered.fastq	142	105450	0.00134661
1110	C	T	R11_filtered.fastq	150	111401	0.00134649
2591	C	T	R11_filtered.fastq	135	100344	0.00134537
922	C	T	R11_filtered.fastq	142	105771	0.00134252
1172	C	T	R11_filtered.fastq	150	111732	0.0013425
1660	G	A	R11_filtered.fastq	152	113312	0.00134143
1140	T	C	R11_filtered.fastq	149	111121	0.00134088
768	TAAAAACG	TAAAACG	R11_filtered.fastq	135	100932	0.00133753
520	G	A	R11_filtered.fastq	120	89770	0.00133675
2547	C	T	R11_filtered.fastq	138	103465	0.00133378
565	C	A	R11_filtered.fastq	124	93066	0.00133239
1701	GAAAAAACT	GAAAGAACT	R11_filtered.fastq	142	106748	0.00133024
511	TGGAGCGC	TGGGGCGT	R11_filtered.fastq	112	84327	0.00132816
1495	A	G	R11_filtered.fastq	153	115248	0.00132757
2390	T	C	R11_filtered.fastq	139	104809	0.00132622
985	GAAAAAGAAATT	GAAAAAAGAAATT	R11_filtered.fastq	134	101113	0.00132525
985	GAAAAAGAAATT	GAGAAAGAAATT	R11_filtered.fastq	134	101113	0.00132525
1018	GTG	ATA	R11_filtered.fastq	142	107311	0.00132326
1542	G	A	R11_filtered.fastq	154	116580	0.00132098
2406	GAAAAACG	GAAAAATG	R11_filtered.fastq	135	102380	0.00131862
1091	A	G	R11_filtered.fastq	142	107738	0.00131801
1246	C	T	R11_filtered.fastq	149	113104	0.00131737
948	C	T	R11_filtered.fastq	141	107358	0.00131336
1929	A	G	R11_filtered.fastq	143	109068	0.00131111
1095	T	C	R11_filtered.fastq	143	109097	0.00131076
1157	A	G	R11_filtered.fastq	142	108515	0.00130857
2679	C	T	R11_filtered.fastq	118	90281	0.00130703
2055	A	G	R11_filtered.fastq	141	107914	0.0013066
1312	A	G	R11_filtered.fastq	146	111796	0.00130595
2056	GTTTTTTTCATC	GTTTTTTCCATC	R11_filtered.fastq	130	99586	0.0013054
1380	CAAAACCACG	CAAAACCATG	R11_filtered.fastq	142	108801	0.00130514
688	A	G	R11_filtered.fastq	132	101471	0.00130086
2084	G	A	R11_filtered.fastq	140	107769	0.00129907
1026	T	C	R11_filtered.fastq	142	109421	0.00129774
2074	C	T	R11_filtered.fastq	140	107958	0.0012968
1368	A	G	R11_filtered.fastq	144	111487	0.00129163
945	A	G	R11_filtered.fastq	136	105539	0.00128862
1568	T	C	R11_filtered.fastq	145	113041	0.00128272
1617	T	C	R11_filtered.fastq	147	114698	0.00128163
1842	T	C	R11_filtered.fastq	142	110972	0.0012796
2262	T	C	R11_filtered.fastq	135	105611	0.00127828
929	A	G	R11_filtered.fastq	135	105653	0.00127777
2377	A	G	R11_filtered.fastq	135	106142	0.00127188
2087	T	C	R11_filtered.fastq	132	103864	0.00127089
2054	T	C	R11_filtered.fastq	136	107013	0.00127087
1380	CAAAACCACG	CAAACCACG	R11_filtered.fastq	138	108801	0.00126837
532	A	G	R11_filtered.fastq	115	90845	0.00126589
1296	G	A	R11_filtered.fastq	144	113859	0.00126472
473	C	T	R11_filtered.fastq	106	83846	0.00126422
1254	G	A	R11_filtered.fastq	144	113994	0.00126322
639	GAAAAAACT	GAAAAAGCT	R11_filtered.fastq	120	95235	0.00126004
2212	A	G	R11_filtered.fastq	135	107327	0.00125784
1588	A	G	R11_filtered.fastq	145	115620	0.00125411
1605	A	G	R11_filtered.fastq	144	115055	0.00125158
1653	T	C	R11_filtered.fastq	140	112120	0.00124866
2159	A	G	R11_filtered.fastq	130	104295	0.00124646
1046	A	G	R11_filtered.fastq	136	109126	0.00124627
2169	A	G	R11_filtered.fastq	134	107802	0.00124302
882	GAAAAAATTTAAG	GAAGAAATTTAAG	R11_filtered.fastq	123	99045	0.00124186
807	T	C	R11_filtered.fastq	130	104798	0.00124048
1167	T	C	R11_filtered.fastq	137	110781	0.00123667
1338	C	T	R11_filtered.fastq	141	114258	0.00123405
2342	T	A	R11_filtered.fastq	131	106323	0.00123209
2086	C	T	R11_filtered.fastq	132	107657	0.00122612
1894	A	G	R11_filtered.fastq	138	112672	0.00122479
587	G	A	R11_filtered.fastq	116	95016	0.00122085
2232	G	A	R11_filtered.fastq	131	107316	0.00122069
1648	A	G	R11_filtered.fastq	134	109828	0.00122009
1834	A	G	R11_filtered.fastq	134	109891	0.00121939
1608	A	G	R11_filtered.fastq	134	110164	0.00121637
1168	C	T	R11_filtered.fastq	136	111978	0.00121452
2052	G	A	R11_filtered.fastq	132	108808	0.00121315
1828	G	A	R11_filtered.fastq	137	112958	0.00121284
1746	T	C	R11_filtered.fastq	135	111395	0.0012119
533	A	G	R11_filtered.fastq	109	90134	0.00120931
1597	A	G	R11_filtered.fastq	139	115190	0.0012067
1747	A	G	R11_filtered.fastq	133	110227	0.0012066
882	GAAAAAATTTAAG	AAAAAAATTTAAG	R11_filtered.fastq	119	99045	0.00120147
2146	G	A	R11_filtered.fastq	130	108490	0.00119827
985	GAAAAAGAAATT	GAAAAGAAATT	R11_filtered.fastq	121	101113	0.00119668
706	A	T	R11_filtered.fastq	120	100332	0.00119603
1399	G	A	R11_filtered.fastq	138	115463	0.00119519
2553	T	C	R11_filtered.fastq	122	102191	0.00119384
2120	A	G	R11_filtered.fastq	129	108315	0.00119097
707	T	C	R11_filtered.fastq	120	100815	0.0011903
1940	A	G	R11_filtered.fastq	131	110263	0.00118807
1173	C	T	R11_filtered.fastq	133	111979	0.00118772
2268	GAAAAAATATG	GAAGAAATATG	R11_filtered.fastq	122	102879	0.00118586
1775	A	G	R11_filtered.fastq	133	112460	0.00118264
1563	T	C	R11_filtered.fastq	135	114305	0.00118105
1944	G	A	R11_filtered.fastq	133	112902	0.00117801
1870	A	G	R11_filtered.fastq	132	112098	0.00117754
1380	CAAAACCACG	CAAGACCACG	R11_filtered.fastq	128	108801	0.00117646
1393	G	A	R11_filtered.fastq	136	115641	0.00117605
2316	G	A	R11_filtered.fastq	126	107693	0.00116999
1122	T	C	R11_filtered.fastq	130	111285	0.00116817
1137	T	C	R11_filtered.fastq	125	107321	0.00116473
768	TAAAAACG	TAAAAATG	R11_filtered.fastq	117	100932	0.0011592
1624	A	G	R11_filtered.fastq	132	114148	0.00115639
432	T	C	R11_filtered.fastq	92	79641	0.00115518
2199	C	A	R11_filtered.fastq	125	108211	0.00115515
2056	GTTTTTTTCATC	GTTTTTTTCATT	R11_filtered.fastq	115	99586	0.00115478
2010	G	A	R11_filtered.fastq	127	110140	0.00115308
830	G	A	R11_filtered.fastq	121	105190	0.0011503
972	C	T	R11_filtered.fastq	124	107855	0.00114969
2502	A	T	R11_filtered.fastq	119	103721	0.00114731
1953	T	C	R11_filtered.fastq	128	111820	0.0011447
1191	C	T	R11_filtered.fastq	128	111917	0.0011437
928	A	G	R11_filtered.fastq	120	104950	0.0011434
1240	G	A	R11_filtered.fastq	129	112964	0.00114196
719	A	G	R11_filtered.fastq	113	98990	0.00114153
2371	T	C	R11_filtered.fastq	119	104290	0.00114105
1188	T	C	R11_filtered.fastq	125	109552	0.00114101
1402	A	G	R11_filtered.fastq	125	109699	0.00113948
2183	G	A	R11_filtered.fastq	123	108223	0.00113654
651	G	A	R11_filtered.fastq	113	99476	0.00113595
2147	T	C	R11_filtered.fastq	115	101368	0.00113448
699	A	G	R11_filtered.fastq	113	99834	0.00113188
2549	C	T	R11_filtered.fastq	116	102638	0.00113019
1848	T	C	R11_filtered.fastq	122	108529	0.00112412
497	G	A	R11_filtered.fastq	98	87302	0.00112254
1083	C	T	R11_filtered.fastq	124	110568	0.00112148
629	A	G	R11_filtered.fastq	108	96329	0.00112116
1274	T	C	R11_filtered.fastq	127	113670	0.00111727
1074	G	A	R11_filtered.fastq	124	111001	0.00111711
615	T	C	R11_filtered.fastq	107	95958	0.00111507
729	G	A	R11_filtered.fastq	115	103190	0.00111445
2279	G	A	R11_filtered.fastq	121	108709	0.00111306
2612	ATTTTGA	ATTTGA	R11_filtered.fastq	105	94672	0.00110909
1011	C	T	R11_filtered.fastq	119	107925	0.00110262
1029	G	A	R11_filtered.fastq	121	110334	0.00109667
1627	A	G	R11_filtered.fastq	123	112419	0.00109412
858	A	G	R11_filtered.fastq	113	103442	0.0010924
942	T	C	R11_filtered.fastq	116	106191	0.00109237
2537	A	G	R11_filtered.fastq	111	101709	0.00109135
1554	G	A	R11_filtered.fastq	128	117312	0.00109111
2302	G	A	R11_filtered.fastq	118	108616	0.0010864
2577	A	G	R11_filtered.fastq	108	99661	0.00108367
2327	A	G	R11_filtered.fastq	116	107165	0.00108244
2566	G	A	R11_filtered.fastq	110	101734	0.00108125
2331	C	T	R11_filtered.fastq	116	107524	0.00107883
2568	C	T	R11_filtered.fastq	110	102029	0.00107812
1266	T	C	R11_filtered.fastq	120	111364	0.00107755
1231	G	A	R11_filtered.fastq	121	113066	0.00107017
2339	A	G	R11_filtered.fastq	114	106526	0.00107016
966	G	A	R11_filtered.fastq	115	107597	0.0010688
708	T	C	R11_filtered.fastq	106	99329	0.00106716
1967	T	C	R11_filtered.fastq	118	110918	0.00106385
2379	C	T	R11_filtered.fastq	114	107428	0.00106118
1503	T	C	R11_filtered.fastq	115	108489	0.00106002
600	A	G	R11_filtered.fastq	96	90793	0.00105735
840	C	T	R11_filtered.fastq	112	106130	0.00105531
2475	T	C	R11_filtered.fastq	109	103535	0.00105278
2441	A	G	R11_filtered.fastq	110	104937	0.00104825
1814	A	G	R11_filtered.fastq	117	111738	0.00104709
1410	G	A	R11_filtered.fastq	121	115643	0.00104632
780	C	T	R11_filtered.fastq	109	104507	0.00104299
1467	T	C	R11_filtered.fastq	117	112314	0.00104172
2172	A	G	R11_filtered.fastq	107	103090	0.00103793
1068	C	T	R11_filtered.fastq	113	109625	0.00103079
2022	GTTTTTTTCTAC	GCTTTTTTCTAC	R11_filtered.fastq	105	101868	0.00103075
2558	A	G	R11_filtered.fastq	105	101870	0.00103073
976	C	T	R11_filtered.fastq	111	107783	0.00102985
2115	T	C	R11_filtered.fastq	107	103908	0.00102976
2291	C	T	R11_filtered.fastq	112	108962	0.00102788
2155	T	C	R11_filtered.fastq	110	107176	0.00102635
1684	A	G	R11_filtered.fastq	115	112130	0.0010256
2235	GAAAAATAC	GAAAAATAT	R11_filtered.fastq	106	103454	0.00102461
1610	C	T	R11_filtered.fastq	118	115243	0.00102392
1515	C	T	R11_filtered.fastq	120	117316	0.00102288
846	T	C	R11_filtered.fastq	107	104636	0.00102259
1134	C	T	R11_filtered.fastq	114	111662	0.00102094
1245	C	T	R11_filtered.fastq	116	113700	0.00102023
1237	A	G	R11_filtered.fastq	113	110822	0.00101965
2660	A	G	R11_filtered.fastq	94	92624	0.00101486
679	T	C	R11_filtered.fastq	101	99542	0.00101465
2049	T	C	R11_filtered.fastq	110	108518	0.00101366
1060	C	T	R11_filtered.fastq	112	110519	0.0010134
1760	A	G	R11_filtered.fastq	114	112578	0.00101263
673	A	G	R11_filtered.fastq	102	100929	0.00101061
2139	T	C	R11_filtered.fastq	104	102949	0.00101021
2281	G	A	R11_filtered.fastq	110	109133	0.00100794
1051	C	T	R11_filtered.fastq	111	110274	0.00100658
2156	A	G	R11_filtered.fastq	106	105885	0.00100109
2125	A	G	R11_filtered.fastq	103	102979	0.0010002
675	A	T	R11_filtered.fastq	100	100180	0.000998203	3.89776
1049	C	T	R11_filtered.fastq	110	110404	0.000996341
2491	GAAAAAATC	GAAAAAATT	R11_filtered.fastq	100	100519	0.000994837
1057	C	T	R11_filtered.fastq	110	110889	0.000991983
1714	T	C	R11_filtered.fastq	105	106189	0.000988803
2113	T	C	R11_filtered.fastq	106	107487	0.000986166
2132	T	C	R11_filtered.fastq	93	94371	0.000985472
831	C	T	R11_filtered.fastq	104	105950	0.000981595
1263	C	T	R11_filtered.fastq	111	113148	0.000981016
2124	C	T	R11_filtered.fastq	106	108163	0.000980002
1975	G	A	R11_filtered.fastq	109	111271	0.00097959
1284	A	G	R11_filtered.fastq	110	112319	0.000979353
1934	A	G	R11_filtered.fastq	106	108788	0.000974372
2661	A	G	R11_filtered.fastq	86	88328	0.000973644
2536	A	G	R11_filtered.fastq	100	102840	0.000972384
1275	G	A	R11_filtered.fastq	110	113650	0.000967884
2446	G	A	R11_filtered.fastq	102	105451	0.000967274
1873	G	A	R11_filtered.fastq	108	112860	0.000956938
635	G	A	R11_filtered.fastq	94	98358	0.000955692
579	T	C	R11_filtered.fastq	89	93685	0.000949992
1901	A	G	R11_filtered.fastq	107	112658	0.000949777
1835	C	T	R11_filtered.fastq	107	112660	0.00094976
2182	A	G	R11_filtered.fastq	102	107430	0.000949455
2673	A	G	R11_filtered.fastq	72	75841	0.000949355
2035	A	G	R11_filtered.fastq	102	107904	0.000945285
434	A	G	R11_filtered.fastq	76	80400	0.000945274
2427	T	C	R11_filtered.fastq	100	106086	0.000942631
2235	GAAAAATAC	AAAAAATAC	R11_filtered.fastq	97	103454	0.000937615
1586	A	G	R11_filtered.fastq	108	115443	0.000935527
671	C	T	R11_filtered.fastq	92	98536	0.000933669
567	A	G	R11_filtered.fastq	84	90027	0.000933053
1394	A	G	R11_filtered.fastq	106	113752	0.000931852
1461	G	A	R11_filtered.fastq	108	116454	0.000927405
2214	AGCC	AGCT	R11_filtered.fastq	99	106846	0.000926567
1499	G	A	R11_filtered.fastq	108	116970	0.000923314
1767	G	A	R11_filtered.fastq	104	112853	0.000921553
1334	C	T	R11_filtered.fastq	104	113412	0.000917011
1125	T	C	R11_filtered.fastq	102	111342	0.000916096
950	G	A	R11_filtered.fastq	98	107355	0.000912859
1573	G	A	R11_filtered.fastq	106	116516	0.000909746
2095	C	T	R11_filtered.fastq	97	106817	0.000908095
1103	A	G	R11_filtered.fastq	100	110624	0.000903963
1248	G	A	R11_filtered.fastq	103	113992	0.000903572
2421	T	C	R11_filtered.fastq	95	105272	0.000902424
842	G	A	R11_filtered.fastq	95	105620	0.000899451
2288	T	C	R11_filtered.fastq	97	108548	0.000893614
1380	CAAAACCACG	TAAAACCACG	R11_filtered.fastq	97	108801	0.000891536
623	T	C	R11_filtered.fastq	86	96788	0.00088854
2110	C	T	R11_filtered.fastq	96	108080	0.000888231
1310	A	G	R11_filtered.fastq	100	113384	0.000881959
1288	T	C	R11_filtered.fastq	99	112438	0.000880485
2675	T	C	R11_filtered.fastq	78	88670	0.000879666
2171	T	A	R11_filtered.fastq	94	106965	0.000878792
2406	GAAAAACG	GAAAACG	R11_filtered.fastq	89	102380	0.00086931
599	A	G	R11_filtered.fastq	81	93934	0.000862308
1341	G	A	R11_filtered.fastq	98	113951	0.000860019
967	C	T	R11_filtered.fastq	92	107672	0.000854447
543	T	C	R11_filtered.fastq	76	89284	0.000851216
2235	GAAAAATAC	GAGAAATAC	R11_filtered.fastq	88	103454	0.00085062
1008	G	A	R11_filtered.fastq	93	109644	0.0008482
1400	C	T	R11_filtered.fastq	98	115651	0.000847377
1406	A	G	R11_filtered.fastq	94	110969	0.000847083
1271	A	G	R11_filtered.fastq	96	113544	0.000845487
1674	G	A	R11_filtered.fastq	95	112505	0.000844407
608	G	A	R11_filtered.fastq	80	94866	0.000843295
2343	C	T	R11_filtered.fastq	90	106870	0.000842145
2375	C	T	R11_filtered.fastq	90	107260	0.000839083
2506	A	G	R11_filtered.fastq	85	101351	0.00083867
1824	G	A	R11_filtered.fastq	94	112498	0.00083557
560	T	C	R11_filtered.fastq	77	92219	0.000834969
1966	G	A	R11_filtered.fastq	94	112655	0.000834406
2353	A	G	R11_filtered.fastq	89	106859	0.000832873
1611	G	A	R11_filtered.fastq	96	115611	0.000830371
2631	T	C	R11_filtered.fastq	80	96351	0.000830298
2145	T	C	R11_filtered.fastq	90	108728	0.000827754
2284	G	A	R11_filtered.fastq	90	108998	0.000825703
2580	G	A	R11_filtered.fastq	83	100877	0.000822784
1938	G	A	R11_filtered.fastq	93	113328	0.000820627
1185	A	G	R11_filtered.fastq	83	101283	0.000819486
1155	A	G	R11_filtered.fastq	91	111061	0.00081937
2344	A	G	R11_filtered.fastq	87	107112	0.000812234
465	T	C	R11_filtered.fastq	68	83910	0.000810392
733	G	A	R11_filtered.fastq	83	103333	0.000803228
1978	G	A	R11_filtered.fastq	90	112165	0.000802389
2148	T	C	R11_filtered.fastq	86	107203	0.000802216
960	T	C	R11_filtered.fastq	85	106701	0.000796619
834	G	A	R11_filtered.fastq	84	106108	0.000791646
442	C	T	R11_filtered.fastq	64	81230	0.000787886
1407	A	G	R11_filtered.fastq	85	108305	0.000784821
1598	C	T	R11_filtered.fastq	91	116048	0.000784158
2154	T	C	R11_filtered.fastq	82	104884	0.000781816
1113	C	T	R11_filtered.fastq	87	111638	0.000779305
760	G	A	R11_filtered.fastq	80	104350	0.000766651
1550	C	T	R11_filtered.fastq	89	117227	0.000759211
1770	C	T	R11_filtered.fastq	86	113354	0.000758685
1411	C	T	R11_filtered.fastq	88	116141	0.0007577
1038	T	C	R11_filtered.fastq	83	109591	0.000757361
1604	C	T	R11_filtered.fastq	87	115858	0.000750919
1431	C	T	R11_filtered.fastq	87	117230	0.000742131
998	G	A	R11_filtered.fastq	80	108275	0.000738859
1195	T	C	R11_filtered.fastq	78	105804	0.000737212
1409	A	G	R11_filtered.fastq	82	111661	0.000734366
1255	A	G	R11_filtered.fastq	83	113417	0.000731813
1641	C	T	R11_filtered.fastq	83	113422	0.00073178
2201	A	G	R11_filtered.fastq	77	105285	0.000731348
1741	C	T	R11_filtered.fastq	82	112297	0.000730207
2298	A	G	R11_filtered.fastq	76	104368	0.000728193
1483	T	C	R11_filtered.fastq	81	111638	0.000725559
2650	C	T	R11_filtered.fastq	68	93781	0.000725094
2165	A	G	R11_filtered.fastq	78	107877	0.000723046
1777	G	A	R11_filtered.fastq	80	111152	0.000719735
1109	A	G	R11_filtered.fastq	79	110567	0.000714499
1799	A	G	R11_filtered.fastq	80	112009	0.000714228
1319	G	A	R11_filtered.fastq	81	113582	0.000713141
1085	A	G	R11_filtered.fastq	79	110818	0.000712881
1822	C	T	R11_filtered.fastq	80	112946	0.000708303
786	T	C	R11_filtered.fastq	73	103120	0.000707913
1971	G	A	R11_filtered.fastq	79	112054	0.000705017
1277	T	C	R11_filtered.fastq	78	111574	0.000699088
2349	A	G	R11_filtered.fastq	70	101545	0.00068935
1416	T	C	R11_filtered.fastq	77	112160	0.000686519
1425	G	A	R11_filtered.fastq	79	116832	0.000676185
1989	G	A	R11_filtered.fastq	73	110650	0.000659738
1615	T	C	R11_filtered.fastq	75	114495	0.00065505
1851	G	A	R11_filtered.fastq	73	111683	0.000653636
2056	GTTTTTTTCATC	GTTCTTTTCATC	R11_filtered.fastq	65	99586	0.000652702
1023	T	C	R11_filtered.fastq	68	104254	0.000652253
1548	T	C	R11_filtered.fastq	75	115043	0.00065193
483	C	T	R11_filtered.fastq	56	85974	0.00065136
2404	G	A	R11_filtered.fastq	69	106385	0.000648588
1665	G	A	R11_filtered.fastq	73	112893	0.00064663
1180	A	G	R11_filtered.fastq	69	107053	0.000644541
985	GAAAAAGAAATT	GAAAAAGGAATT	R11_filtered.fastq	65	101113	0.000642845
2141	T	C	R11_filtered.fastq	69	108282	0.000637225
1602	C	T	R11_filtered.fastq	73	115654	0.000631193
2109	G	A	R11_filtered.fastq	68	108081	0.000629158
2022	GTTTTTTTCTAC	GTTTTTTTCCAC	R11_filtered.fastq	64	101868	0.000628264
1123	A	G	R11_filtered.fastq	69	110733	0.00062312
1076	T	C	R11_filtered.fastq	67	109498	0.000611883
765	C	T	R11_filtered.fastq	64	104629	0.000611685
1685	A	G	R11_filtered.fastq	68	111354	0.000610665
809	A	G	R11_filtered.fastq	62	102248	0.000606369
1509	T	C	R11_filtered.fastq	70	115516	0.000605977
2406	GAAAAACG	GAGAAACG	R11_filtered.fastq	62	102380	0.000605587
1107	A	G	R11_filtered.fastq	66	109263	0.000604047
796	G	T	R11_filtered.fastq	63	105161	0.000599081
2194	C	A	R11_filtered.fastq	64	107295	0.000596486
2429	C	T	R11_filtered.fastq	63	105716	0.000595936
2399	A	G	R11_filtered.fastq	63	106541	0.000591322
2228	G	A	R11_filtered.fastq	64	108283	0.000591044
821	G	A	R11_filtered.fastq	62	104912	0.000590971
1701	GAAAAAACT	GAAAAGACT	R11_filtered.fastq	63	106748	0.000590175
944	C	T	R11_filtered.fastq	63	107050	0.00058851
1080	T	C	R11_filtered.fastq	60	101969	0.000588414
1422	G	A	R11_filtered.fastq	68	116732	0.000582531
1791	A	C	R11_filtered.fastq	65	111725	0.000581786
661	A	G	R11_filtered.fastq	58	99807	0.000581122
1473	T	C	R11_filtered.fastq	67	115893	0.000578119
1667	A	G	R11_filtered.fastq	65	113304	0.000573678
1739	A	G	R11_filtered.fastq	62	108566	0.000571081
2080	C	T	R11_filtered.fastq	61	107112	0.000569497
1279	A	G	R11_filtered.fastq	64	112807	0.000567341
1149	A	G	R11_filtered.fastq	63	111227	0.000566409
2424	G	A	R11_filtered.fastq	60	106110	0.000565451
1472	G	A	R11_filtered.fastq	66	116734	0.000565388
1218	G	A	R11_filtered.fastq	64	113540	0.000563678
2280	C	T	R11_filtered.fastq	60	108811	0.000551415
2372	T	C	R11_filtered.fastq	57	103853	0.000548853
2517	A	G	R11_filtered.fastq	53	96716	0.000547996
508	A	G	R11_filtered.fastq	48	88045	0.000545176
702	C	T	R11_filtered.fastq	55	101028	0.000544404
2206	A	G	R11_filtered.fastq	58	106963	0.000542244
522	T	C	R11_filtered.fastq	47	87354	0.000538041
1821	A	G	R11_filtered.fastq	60	111793	0.000536706
454	A	G	R11_filtered.fastq	44	82332	0.000534422
2118	A	G	R11_filtered.fastq	57	108317	0.000526233
1560	T	C	R11_filtered.fastq	61	116093	0.000525441
716	A	G	R11_filtered.fastq	54	103047	0.000524033
2609	A	G	R11_filtered.fastq	51	97637	0.000522343
1657	A	G	R11_filtered.fastq	59	113342	0.000520548
969	G	A	R11_filtered.fastq	56	108182	0.000517646
728	C	T	R11_filtered.fastq	53	102627	0.000516433
2439	T	C	R11_filtered.fastq	54	104982	0.000514374
1926	C	T	R11_filtered.fastq	58	113307	0.000511884
1344	T	C	R11_filtered.fastq	58	113533	0.000510865
2294	C	T	R11_filtered.fastq	55	108426	0.000507258
1871	C	T	R11_filtered.fastq	57	112809	0.000505279
1645	T	C	R11_filtered.fastq	57	113388	0.000502699
621	C	T	R11_filtered.fastq	48	96043	0.000499776
854	T	C	R11_filtered.fastq	52	104322	0.000498457
968	T	C	R11_filtered.fastq	53	106600	0.000497186
541	A	G	R11_filtered.fastq	44	89073	0.000493977
1131	C	T	R11_filtered.fastq	55	111895	0.000491532
704	A	G	R11_filtered.fastq	50	101749	0.000491405
681	C	T	R11_filtered.fastq	49	99789	0.000491036
2013	T	C	R11_filtered.fastq	52	106551	0.000488029
2363	C	T	R11_filtered.fastq	52	107163	0.000485242
2378	A	G	R11_filtered.fastq	50	103766	0.000481853
1941	A	G	R11_filtered.fastq	53	110706	0.000478746
1815	A	G	R11_filtered.fastq	49	102472	0.000478179
2550	G	A	R11_filtered.fastq	49	103219	0.000474719
2676	G	A	R11_filtered.fastq	43	90697	0.000474106
1666	G	A	R11_filtered.fastq	53	113263	0.000467937
940	T	C	R11_filtered.fastq	49	105424	0.00046479
2595	T	C	R11_filtered.fastq	46	99004	0.000464628
2309	C	T	R11_filtered.fastq	50	108095	0.000462556
1001	A	G	R11_filtered.fastq	49	106747	0.000459029
872	T	C	R11_filtered.fastq	48	105778	0.000453781
2034	T	C	R11_filtered.fastq	48	107465	0.000446657
882	GAAAAAATTTAAG	GAAAAAATTTGAG	R11_filtered.fastq	44	99045	0.000444243
975	C	T	R11_filtered.fastq	48	108236	0.000443475
1104	T	C	R11_filtered.fastq	49	110551	0.000443234
658	G	A	R11_filtered.fastq	44	99807	0.000440851
1105	G	A	R11_filtered.fastq	49	111416	0.000439793
980	T	C	R11_filtered.fastq	47	107511	0.000437165
1844	A	G	R11_filtered.fastq	48	110202	0.000435564
2287	C	T	R11_filtered.fastq	47	109271	0.000430123
1203	G	A	R11_filtered.fastq	48	112515	0.00042661
430	G	A	R11_filtered.fastq	34	79768	0.000426236
985	GAAAAAGAAATT	GAAAAGGAAATT	R11_filtered.fastq	43	101113	0.000425267
1484	A	G	R11_filtered.fastq	49	116167	0.000421807
1365	C	T	R11_filtered.fastq	48	114325	0.000419856
1097	T	C	R11_filtered.fastq	46	110140	0.00041765
844	A	G	R11_filtered.fastq	43	105356	0.00040814
461	A	G	R11_filtered.fastq	33	81040	0.000407206
625	A	G	R11_filtered.fastq	40	98464	0.00040624
2126	G	A	R11_filtered.fastq	44	108518	0.000405463
902	T	C	R11_filtered.fastq	43	106531	0.000403638
2565	C	T	R11_filtered.fastq	41	101880	0.000402434
2268	GAAAAAATATG	GGAAAAATATG	R11_filtered.fastq	41	102879	0.000398526
826	G	A	R11_filtered.fastq	42	105714	0.000397298
1353	A	G	R11_filtered.fastq	43	110134	0.000390433
1681	A	G	R11_filtered.fastq	44	112872	0.000389822
561	G	A	R11_filtered.fastq	36	92765	0.000388077
1519	G	A	R11_filtered.fastq	45	117425	0.000383223
2491	GAAAAAATC	GAAAGAATC	R11_filtered.fastq	38	100519	0.000378038
2042	T	C	R11_filtered.fastq	40	107046	0.000373671
742	A	G	R11_filtered.fastq	38	102164	0.000371951
664	A	G	R11_filtered.fastq	37	99644	0.000371322
2256	C	T	R11_filtered.fastq	40	108274	0.000369433
1478	T	C	R11_filtered.fastq	42	113823	0.000368994
1811	T	C	R11_filtered.fastq	41	111814	0.00036668
481	A	G	R11_filtered.fastq	31	85382	0.000363074
1223	G	A	R11_filtered.fastq	41	113239	0.000362066
803	T	C	R11_filtered.fastq	38	105805	0.000359151
1164	T	C	R11_filtered.fastq	39	110480	0.000353005
2076	G	A	R11_filtered.fastq	38	107744	0.000352688
1793	A	G	R11_filtered.fastq	39	110832	0.000351884
2153	T	C	R11_filtered.fastq	37	105350	0.00035121
1112	A	G	R11_filtered.fastq	38	110101	0.000345138
1017	T	C	R11_filtered.fastq	36	105721	0.000340519
879	C	A	R11_filtered.fastq	35	106340	0.000329133
706	A	G	R11_filtered.fastq	33	100332	0.000328908
2308	C	A	R11_filtered.fastq	35	107748	0.000324832
861	T	C	R11_filtered.fastq	34	105632	0.000321872
1307	A	G	R11_filtered.fastq	36	111891	0.000321742
868	G	A	R11_filtered.fastq	34	105688	0.000321702
2434	A	G	R11_filtered.fastq	34	105923	0.000320988
637	C	T	R11_filtered.fastq	31	98491	0.00031475
957	T	C	R11_filtered.fastq	33	105901	0.000311612
722	A	G	R11_filtered.fastq	31	99681	0.000310992
2235	GAAAAATAC	GAAAAATGC	R11_filtered.fastq	32	103454	0.000309316
1260	C	T	R11_filtered.fastq	35	113549	0.000308237
2682	G	A	R11_filtered.fastq	27	89529	0.000301578
1574	C	T	R11_filtered.fastq	35	116496	0.00030044
678	T	C	R11_filtered.fastq	30	100097	0.000299709
2074	C	A	R11_filtered.fastq	32	107958	0.000296412
2658	G	A	R11_filtered.fastq	27	92675	0.000291341
2056	GTTTTTTTCATC	GTTTTTTTCACC	R11_filtered.fastq	29	99586	0.000291206
2214	AGCC	CGCC	R11_filtered.fastq	31	106846	0.000290137
1845	A	T	R11_filtered.fastq	32	110520	0.00028954
1458	T	C	R11_filtered.fastq	33	115829	0.000284903
737	A	G	R11_filtered.fastq	29	103222	0.000280948
627	C	T	R11_filtered.fastq	27	96487	0.00027983
2186	C	A	R11_filtered.fastq	30	107782	0.00027834
2268	GAAAAAATATG	GAAAAAATATA	R11_filtered.fastq	28	102879	0.000272164
2138	G	A	R11_filtered.fastq	29	108240	0.000267923
2185	C	T	R11_filtered.fastq	29	108336	0.000267686
2151	A	G	R11_filtered.fastq	28	106533	0.000262829
1126	C	T	R11_filtered.fastq	29	111935	0.000259079
1933	A	G	R11_filtered.fastq	29	112230	0.000258398
2683	G	A	R11_filtered.fastq	23	89668	0.000256502
921	T	C	R11_filtered.fastq	26	103499	0.00025121
2250	T	C	R11_filtered.fastq	27	108215	0.000249503
2379	C	G	R11_filtered.fastq	26	107428	0.000242023
1812	G	A	R11_filtered.fastq	27	113067	0.000238796
2674	A	G	R11_filtered.fastq	20	87710	0.000228024
1088	G	A	R11_filtered.fastq	25	111297	0.000224624
2485	G	A	R11_filtered.fastq	23	105802	0.000217387
2081	G	C	R11_filtered.fastq	23	107713	0.00021353
1079	T	C	R11_filtered.fastq	22	103445	0.000212673
2245	A	G	R11_filtered.fastq	23	108519	0.000211944
1380	CAAAACCACG	CAAAATCACG	R11_filtered.fastq	23	108801	0.000211395
879	C	T	R11_filtered.fastq	22	106340	0.000206884
2307	C	T	R11_filtered.fastq	22	108337	0.00020307
849	C	T	R11_filtered.fastq	20	106331	0.000188092
2099	T	C	R11_filtered.fastq	20	106806	0.000187255
511	TGGAGCGC	CGGGGCGC	R11_filtered.fastq	15	84327	0.000177879
1675	G	A	R11_filtered.fastq	20	112734	0.000177409
510	A	G	R11_filtered.fastq	15	85632	0.000175168
1000	G	A	R11_filtered.fastq	18	109485	0.000164406
1528	G	A	R11_filtered.fastq	19	117390	0.000161854
1699	C	T	R11_filtered.fastq	18	112020	0.000160686
677	A	G	R11_filtered.fastq	16	99628	0.000160597
1797	C	A	R11_filtered.fastq	18	112826	0.000159538
2050	C	T	R11_filtered.fastq	17	107237	0.000158527
1117	C	T	R11_filtered.fastq	17	111310	0.000152727
1874	A	G	R11_filtered.fastq	15	113363	0.000132318
2231	T	A	R11_filtered.fastq	14	106192	0.000131837
2085	A	G	R11_filtered.fastq	13	106691	0.000121847
1461	G	T	R11_filtered.fastq	14	116454	0.000120219
2038	G	A	R11_filtered.fastq	13	109496	0.000118726
578	T	C	R11_filtered.fastq	11	93471	0.000117684
2643	C	A	R11_filtered.fastq	11	95116	0.000115648
1457	A	G	R11_filtered.fastq	13	112663	0.000115388
1143	A	G	R11_filtered.fastq	12	104451	0.000114886
1446	A	G	R11_filtered.fastq	13	114820	0.000113221
1248	G	C	R11_filtered.fastq	12	113992	0.000105271
783	G	A	R11_filtered.fastq	11	105029	0.000104733
537	C	T	R11_filtered.fastq	9	90440	9.95135e-05
904	C	A	R11_filtered.fastq	10	106941	9.35095e-05
731	T	C	R11_filtered.fastq	9	97454	9.23513e-05
2619	C	T	R11_filtered.fastq	9	97692	9.21263e-05
1608	A	C	R11_filtered.fastq	10	110164	9.07738e-05
1395	A	T	R11_filtered.fastq	9	113747	7.9123e-05
1354	G	A	R11_filtered.fastq	8	113662	7.03841e-05
804	G	T	R11_filtered.fastq	7	106006	6.6034e-05
1904	A	T	R11_filtered.fastq	7	110739	6.32117e-05
1799	A	T	R11_filtered.fastq	7	112009	6.2495e-05
2220	A	C	R11_filtered.fastq	6	105151	5.70608e-05
912	G	T	R11_filtered.fastq	5	107460	4.65289e-05
1303	G	C	R11_filtered.fastq	5	113738	4.39607e-05
747	G	C	R11_filtered.fastq	3	103570	2.89659e-05
2213	A	C	R11_filtered.fastq	3	105479	2.84417e-05
2185	C	A	R11_filtered.fastq	3	108336	2.76916e-05
1100	G	T	R11_filtered.fastq	3	111225	2.69724e-05
590	T	A	R11_filtered.fastq	2	95065	2.10382e-05
1790	A	T	R11_filtered.fastq	2	110972	1.80226e-05
1613	G	T	R11_filtered.fastq	2	115138	1.73705e-05
971	A	T	R11_filtered.fastq	1	104987	9.52499e-06
2327	A	C	R11_filtered.fastq	1	107165	9.3314e-06
2333	G	C	R11_filtered.fastq	1	107604	9.29333e-06
2214	AGCC	GGCT	R11_filtered.fastq	0	106846	0

## Sheet: M0
position	REF	ALT	SAMPLE	AO	DP	allele frequency
464	TT	AC	M0_filtered	84948	84962	This is the engineered "Mutator" mutation
2392	C	T	M0_filtered	118	111936	0.00105417

## Sheet: M3
position	REF	ALT	SAMPLE	AO	DP	allele frequency
464	TT	AC	M3_filtered.fastq	88954	89090	0.998473
2056	GTTTTTTTCATC	GTTTTTTTTCATC	M3_filtered.fastq	6923	112029	0.0617965
2022	GTTTTTTTCTAC	GTTTTTTTTCTAC	M3_filtered.fastq	6764	114500	0.0590742
1160	G	A	M3_filtered.fastq	2909	125733	0.0231363
2307	C	T	M3_filtered.fastq	2547	122053	0.020868
2116	G	A	M3_filtered.fastq	2001	120474	0.0166094
1261	G	A	M3_filtered.fastq	1959	129040	0.0151813
2075	G	C	M3_filtered.fastq	1561	121308	0.0128681		A to C	1
782	A	G	M3_filtered.fastq	1417	111833	0.0126707		A to G	55
1586	A	G	M3_filtered.fastq	1606	129384	0.0124127		A to T	2
2232	G	A	M3_filtered.fastq	1441	120216	0.0119868
1955	CGGGCGGCGT	CGGGCGGAGT	M3_filtered.fastq	1446	122082	0.0118445		G to A	123
559	A	G	M3_filtered.fastq	1118	96299	0.0116097		G to C	4
1701	GAAAAAACT	GAAAAAAACT	M3_filtered.fastq	1316	120440	0.0109266		G to T	1
2487	C	T	M3_filtered.fastq	1263	118094	0.0106949
1036	G	A	M3_filtered.fastq	1260	123963	0.0101643		T to A	0
1581	A	G	M3_filtered.fastq	1209	126621	0.00954818		T to C	52
2217	C	T	M3_filtered.fastq	1141	119608	0.0095395		T to G	0
530	C	A	M3_filtered.fastq	856	95511	0.00896232
2643	C	T	M3_filtered.fastq	923	108261	0.00852569		C to A	6
673	A	G	M3_filtered.fastq	897	109279	0.00820835		C to G	0
1193	G	A	M3_filtered.fastq	1041	126860	0.0082059		C to T	102
639	GAAAAAACT	GAAAAAAACT	M3_filtered.fastq	751	103089	0.00728497
2491	GAAAAAATC	GAAAAAAATC	M3_filtered.fastq	827	113749	0.00727039		A:T to G:C	107
1603	G	A	M3_filtered.fastq	877	129990	0.00674667		G:C to A:T	225
2022	GTTTTTTTCTAC	GTTTTTTCTAC	M3_filtered.fastq	768	114500	0.00670742		A:T to C:G	1
768	TAAAAACG	TAAAAAACG	M3_filtered.fastq	696	110904	0.0062757		A:T to T:A	2
529	C	T	M3_filtered.fastq	592	95817	0.00617844		G:C to C:G	4
2189	G	A	M3_filtered.fastq	729	120118	0.00606903		G:C to T:A	7
1313	T	C	M3_filtered.fastq	740	128062	0.00577845
2087	T	C	M3_filtered.fastq	644	115065	0.00559684		transitions	332
2688	G	A	M3_filtered.fastq	538	101737	0.00528814		transversions	14
439	G	A	M3_filtered.fastq	447	85326	0.00523873
691	G	A	M3_filtered.fastq	566	110048	0.00514321
2406	GAAAAACG	GAAAAAACG	M3_filtered.fastq	569	115265	0.00493645
916	C	T	M3_filtered.fastq	585	118996	0.00491613
1215	C	T	M3_filtered.fastq	627	127797	0.00490622
528	G	A	M3_filtered.fastq	471	96372	0.00488731
1944	G	A	M3_filtered.fastq	628	128762	0.00487722
1311	C	T	M3_filtered.fastq	624	129700	0.0048111
2289	G	A	M3_filtered.fastq	591	123538	0.00478395
2088	G	A	M3_filtered.fastq	567	120528	0.0047043
2134	A	G	M3_filtered.fastq	561	119270	0.00470361
2056	GTTTTTTTCATC	GTTTTTTTTTCATC	M3_filtered.fastq	525	112029	0.00468629
2022	GTTTTTTTCTAC	GTTTTTTTTTCTAC	M3_filtered.fastq	531	114500	0.00463755
507	T	C	M3_filtered.fastq	427	93742	0.00455506
2268	GAAAAAATATG	GAAAAAAATATG	M3_filtered.fastq	498	116194	0.00428594
882	GAAAAAATTTAAG	GAAAAAAATTTAAG	M3_filtered.fastq	469	110198	0.00425598
2607	G	A	M3_filtered.fastq	466	111893	0.00416469
1871	C	T	M3_filtered.fastq	516	128418	0.00401813
822	C	T	M3_filtered.fastq	463	116919	0.00396001
603	T	C	M3_filtered.fastq	403	103155	0.00390674
2212	A	G	M3_filtered.fastq	466	119349	0.00390452
520	G	A	M3_filtered.fastq	368	95736	0.0038439
2235	GAAAAATAC	GAAAATAC	M3_filtered.fastq	446	116130	0.00384052
2580	G	A	M3_filtered.fastq	439	114308	0.0038405
985	GAAAAAGAAATT	GAAAAGGAAATT	M3_filtered.fastq	417	113431	0.00367624
739	A	G	M3_filtered.fastq	412	113293	0.00363659
2176	G	A	M3_filtered.fastq	414	117835	0.00351339
2384	C	T	M3_filtered.fastq	417	119107	0.00350105
867	A	G	M3_filtered.fastq	393	113722	0.0034558
503	G	A	M3_filtered.fastq	319	92640	0.00344344
2358	A	G	M3_filtered.fastq	389	115075	0.0033804
2637	T	C	M3_filtered.fastq	344	103108	0.00333631
1425	G	A	M3_filtered.fastq	442	132672	0.00333152
971	A	G	M3_filtered.fastq	384	116442	0.00329778
1851	G	A	M3_filtered.fastq	416	127224	0.00326982
660	G	A	M3_filtered.fastq	348	107674	0.00323198
2206	A	G	M3_filtered.fastq	377	118702	0.00317602
1755	G	A	M3_filtered.fastq	397	128152	0.00309788
532	A	T	M3_filtered.fastq	298	96986	0.00307261
2675	T	C	M3_filtered.fastq	307	101048	0.00303816
2370	T	C	M3_filtered.fastq	349	116236	0.00300251
2610	C	T	M3_filtered.fastq	330	111184	0.00296805
2056	GTTTTTTTCATC	GTTTCTTTCATC	M3_filtered.fastq	332	112029	0.00296352
2224	G	A	M3_filtered.fastq	357	120660	0.00295873
2022	GTTTTTTTCTAC	GTTTTTTTCCAC	M3_filtered.fastq	338	114500	0.00295197
2325	T	C	M3_filtered.fastq	353	119834	0.00294574
2406	GAAAAACG	GAAGAACG	M3_filtered.fastq	339	115265	0.00294105
558	T	C	M3_filtered.fastq	277	94232	0.00293955
2259	A	G	M3_filtered.fastq	347	118157	0.00293677
1653	T	C	M3_filtered.fastq	362	125818	0.00287717
2133	T	C	M3_filtered.fastq	335	116807	0.00286798
2233	G	A	M3_filtered.fastq	348	121594	0.00286198
2223	C	T	M3_filtered.fastq	344	121082	0.00284105
801	G	A	M3_filtered.fastq	328	116934	0.002805
999	C	T	M3_filtered.fastq	343	122287	0.00280488
2166	T	C	M3_filtered.fastq	330	117812	0.00280107
1116	G	A	M3_filtered.fastq	351	125850	0.00278903
2393	G	A	M3_filtered.fastq	329	119564	0.00275166
1837	G	A	M3_filtered.fastq	351	128149	0.002739
2354	A	G	M3_filtered.fastq	309	112826	0.00273873
1156	G	A	M3_filtered.fastq	346	126535	0.00273442
1345	C	A	M3_filtered.fastq	351	128887	0.00272332
970	A	G	M3_filtered.fastq	320	118489	0.00270067
2110	C	T	M3_filtered.fastq	322	120731	0.00266709
792	A	G	M3_filtered.fastq	305	115001	0.00265215
2418	C	T	M3_filtered.fastq	316	119656	0.0026409
1661	G	A	M3_filtered.fastq	332	127617	0.00260153
685	C	T	M3_filtered.fastq	280	108805	0.00257341
2034	T	C	M3_filtered.fastq	311	120969	0.00257091
2002	T	C	M3_filtered.fastq	301	119352	0.00252195
843	C	T	M3_filtered.fastq	297	118029	0.00251633
1106	A	G	M3_filtered.fastq	309	123030	0.00251158
1482	G	A	M3_filtered.fastq	331	132438	0.00249928
1656	G	A	M3_filtered.fastq	322	128840	0.00249922
1252	C	T	M3_filtered.fastq	321	128880	0.00249069
2460	T	C	M3_filtered.fastq	290	117089	0.00247675
1129	C	T	M3_filtered.fastq	310	126128	0.00245782
432	T	C	M3_filtered.fastq	204	84054	0.00242701
2394	C	A	M3_filtered.fastq	287	118852	0.00241477
2257	G	A	M3_filtered.fastq	290	120552	0.0024056
517	G	A	M3_filtered.fastq	227	94703	0.00239697
542	A	T	M3_filtered.fastq	222	93312	0.00237912
2428	G	A	M3_filtered.fastq	282	118924	0.00237126
1303	G	A	M3_filtered.fastq	306	129057	0.00237105
2291	C	T	M3_filtered.fastq	289	122951	0.00235053
1701	GAAAAAACT	GAAGAAACT	M3_filtered.fastq	283	120440	0.00234972
1426	C	T	M3_filtered.fastq	310	132455	0.00234042
2504	C	T	M3_filtered.fastq	276	118012	0.00233875
747	G	A	M3_filtered.fastq	264	113297	0.00233016
531	G	A	M3_filtered.fastq	223	96594	0.00230863
1056	G	A	M3_filtered.fastq	288	124772	0.00230821
1680	G	A	M3_filtered.fastq	294	127377	0.00230811
2268	GAAAAAATATG	GAAAAATATG	M3_filtered.fastq	267	116194	0.00229788
1701	GAAAAAACT	AAAAAAACT	M3_filtered.fastq	274	120440	0.00227499
2074	C	T	M3_filtered.fastq	276	121321	0.00227496
699	A	G	M3_filtered.fastq	246	108216	0.00227323
998	G	A	M3_filtered.fastq	276	121516	0.00227131
1659	C	T	M3_filtered.fastq	290	128206	0.00226198
985	GAAAAAGAAATT	GAAAAAAGAAATT	M3_filtered.fastq	253	113431	0.00223043
2022	GTTTTTTTCTAC	GTTTTTCTCTAC	M3_filtered.fastq	254	114500	0.00221834
2446	G	A	M3_filtered.fastq	261	118344	0.00220544
2235	GAAAAATAC	GAAAAAATAC	M3_filtered.fastq	256	116130	0.00220443
490	C	T	M3_filtered.fastq	201	91838	0.00218864
789	C	T	M3_filtered.fastq	251	116401	0.00215634
516	C	T	M3_filtered.fastq	202	94404	0.00213974
495	A	G	M3_filtered.fastq	170	79597	0.00213576
2293	G	A	M3_filtered.fastq	261	122307	0.00213397
639	GAAAAAACT	AAAAAAACT	M3_filtered.fastq	218	103089	0.00211468
1044	G	A	M3_filtered.fastq	263	124479	0.00211281
1334	C	T	M3_filtered.fastq	270	128898	0.00209468
950	G	A	M3_filtered.fastq	250	120033	0.00208276
838	G	A	M3_filtered.fastq	242	117658	0.00205681
636	C	T	M3_filtered.fastq	216	105773	0.00204211
2511	A	C	M3_filtered.fastq	234	114768	0.0020389
2177	C	T	M3_filtered.fastq	241	119678	0.00201374
648	G	A	M3_filtered.fastq	215	107406	0.00200175
1955	CGGGCGGCGT	CGGGCGGTGT	M3_filtered.fastq	244	122082	0.00199866
1523	A	G	M3_filtered.fastq	260	130938	0.00198567
2216	C	T	M3_filtered.fastq	239	120499	0.00198342
2056	GTTTTTTTCATC	GTTTTTTCATC	M3_filtered.fastq	222	112029	0.00198163
1803	C	T	M3_filtered.fastq	254	128384	0.00197844
1969	C	T	M3_filtered.fastq	249	127201	0.00195753
2280	C	T	M3_filtered.fastq	239	122645	0.00194871
2195	G	A	M3_filtered.fastq	233	119740	0.00194588
2181	C	T	M3_filtered.fastq	230	121023	0.00190047
2581	G	A	M3_filtered.fastq	215	113984	0.00188623
1955	CGGGCGGCGT	CAGGCGGCGT	M3_filtered.fastq	229	122082	0.00187579
1692	C	T	M3_filtered.fastq	238	127053	0.00187323
1062	G	A	M3_filtered.fastq	234	124985	0.00187222
2362	G	A	M3_filtered.fastq	221	118461	0.00186559
1518	G	C	M3_filtered.fastq	247	132527	0.00186377
622	G	A	M3_filtered.fastq	195	104793	0.00186081
1276	A	G	M3_filtered.fastq	236	127070	0.00185724
564	C	T	M3_filtered.fastq	184	99340	0.00185222
1035	G	A	M3_filtered.fastq	229	123810	0.00184961
1337	C	T	M3_filtered.fastq	239	129928	0.00183948
2109	G	A	M3_filtered.fastq	222	120749	0.00183852
1120	C	T	M3_filtered.fastq	231	125787	0.00183644
489	G	A	M3_filtered.fastq	168	91513	0.0018358
1740	A	G	M3_filtered.fastq	214	116625	0.00183494
1059	G	A	M3_filtered.fastq	229	125102	0.00183051
1208	A	G	M3_filtered.fastq	225	123228	0.00182588
1304	T	C	M3_filtered.fastq	229	125733	0.00182132
2077	G	A	M3_filtered.fastq	220	121185	0.00181541
2374	A	G	M3_filtered.fastq	213	117816	0.0018079
1955	CGGGCGGCGT	CGGGTGGCGT	M3_filtered.fastq	220	122082	0.00180207
1514	G	A	M3_filtered.fastq	235	130879	0.00179555
745	A	G	M3_filtered.fastq	202	113401	0.00178129
2056	GTTTTTTTCATC	GTTTTCTTCATC	M3_filtered.fastq	196	112029	0.00174955
1319	G	A	M3_filtered.fastq	225	129109	0.00174271
1545	G	A	M3_filtered.fastq	230	132457	0.00173641
1299	C	T	M3_filtered.fastq	223	129315	0.00172447
1399	G	A	M3_filtered.fastq	225	131303	0.00171359
2136	A	G	M3_filtered.fastq	200	117754	0.00169846
735	T	C	M3_filtered.fastq	186	109578	0.00169742
1725	C	T	M3_filtered.fastq	214	126171	0.00169611
1060	C	T	M3_filtered.fastq	211	124439	0.00169561
588	C	T	M3_filtered.fastq	171	100985	0.00169332
1113	C	T	M3_filtered.fastq	213	125993	0.00169057
1728	A	G	M3_filtered.fastq	207	123148	0.0016809
2303	A	G	M3_filtered.fastq	203	121003	0.00167764
2078	C	T	M3_filtered.fastq	203	121079	0.00167659
1128	G	A	M3_filtered.fastq	209	125720	0.00166242
2141	T	C	M3_filtered.fastq	199	120484	0.00165167
2120	A	G	M3_filtered.fastq	199	120836	0.00164686
815	A	G	M3_filtered.fastq	186	114196	0.00162878
768	TAAAAACG	TTAAAACG	M3_filtered.fastq	179	110904	0.00161401
703	G	A	M3_filtered.fastq	177	109705	0.00161342
2199	C	T	M3_filtered.fastq	194	120779	0.00160624
2295	T	C	M3_filtered.fastq	195	122098	0.00159708
2208	C	T	M3_filtered.fastq	191	120168	0.00158944
2184	C	T	M3_filtered.fastq	191	120577	0.00158405
1053	C	T	M3_filtered.fastq	196	124720	0.00157152
639	GAAAAAACT	GAAGAAACT	M3_filtered.fastq	162	103089	0.00157146
2288	T	C	M3_filtered.fastq	190	122105	0.00155604
2537	A	G	M3_filtered.fastq	177	114448	0.00154655
1051	C	T	M3_filtered.fastq	192	124377	0.00154369
715	C	T	M3_filtered.fastq	171	111091	0.00153928
1218	G	A	M3_filtered.fastq	198	129072	0.00153403
2081	G	A	M3_filtered.fastq	185	120788	0.00153161
2003	T	C	M3_filtered.fastq	188	122758	0.00153147
2021	A	G	M3_filtered.fastq	188	122856	0.00153025
1689	T	C	M3_filtered.fastq	187	122223	0.00152999
1400	C	T	M3_filtered.fastq	201	131552	0.00152791
2676	G	A	M3_filtered.fastq	159	104230	0.00152547
1137	T	C	M3_filtered.fastq	181	118728	0.00152449
1462	G	A	M3_filtered.fastq	200	131787	0.0015176
1742	G	A	M3_filtered.fastq	193	127176	0.00151758
1664	C	T	M3_filtered.fastq	194	128127	0.00151412
1167	T	C	M3_filtered.fastq	189	124880	0.00151345
1777	G	A	M3_filtered.fastq	190	126313	0.0015042
1428	G	A	M3_filtered.fastq	200	133036	0.00150335
2055	A	G	M3_filtered.fastq	182	121539	0.00149746
1431	C	T	M3_filtered.fastq	199	133053	0.00149564
2649	G	A	M3_filtered.fastq	161	107676	0.00149523
2395	T	C	M3_filtered.fastq	178	119076	0.00149484
1055	T	C	M3_filtered.fastq	184	123389	0.00149122
2304	C	T	M3_filtered.fastq	180	122471	0.00146974
1179	A	G	M3_filtered.fastq	184	125401	0.00146729
1621	C	A	M3_filtered.fastq	189	128846	0.00146687
2056	GTTTTTTTCATC	GTTTTTTTCATT	M3_filtered.fastq	164	112029	0.00146391
1626	T	C	M3_filtered.fastq	185	126387	0.00146376
1980	C	T	M3_filtered.fastq	186	127543	0.00145833
2235	GAAAAATAC	GAGAAATAC	M3_filtered.fastq	169	116130	0.00145527
1065	T	C	M3_filtered.fastq	178	123431	0.0014421
1515	C	T	M3_filtered.fastq	189	131902	0.00143288
2357	A	G	M3_filtered.fastq	168	117252	0.00143281
1866	C	T	M3_filtered.fastq	184	128899	0.00142747
790	G	A	M3_filtered.fastq	162	113855	0.00142286
2180	G	A	M3_filtered.fastq	171	120189	0.00142276
1240	G	A	M3_filtered.fastq	182	128217	0.00141947
2634	C	T	M3_filtered.fastq	155	109573	0.00141458
1596	C	A	M3_filtered.fastq	185	131006	0.00141215
2266	A	G	M3_filtered.fastq	167	119126	0.00140188
1406	A	G	M3_filtered.fastq	176	125656	0.00140065
1496	A	G	M3_filtered.fastq	182	130069	0.00139926
826	G	A	M3_filtered.fastq	164	117270	0.00139848
2378	A	G	M3_filtered.fastq	162	115889	0.00139789
1263	C	T	M3_filtered.fastq	178	128305	0.00138732
1362	T	C	M3_filtered.fastq	175	126320	0.00138537
1305	T	C	M3_filtered.fastq	178	128609	0.00138404
1470	C	T	M3_filtered.fastq	182	132031	0.00137846
2549	C	T	M3_filtered.fastq	160	116075	0.00137842
948	C	T	M3_filtered.fastq	165	120172	0.00137303
2314	C	A	M3_filtered.fastq	166	121067	0.00137114
1134	C	T	M3_filtered.fastq	173	126236	0.00137045
2225	C	T	M3_filtered.fastq	165	120429	0.0013701
1119	G	A	M3_filtered.fastq	172	125876	0.00136642
778	A	G	M3_filtered.fastq	148	108761	0.00136078
1730	C	T	M3_filtered.fastq	172	126506	0.00135962
2262	T	C	M3_filtered.fastq	160	117758	0.00135872
1052	G	A	M3_filtered.fastq	169	124630	0.00135601
1560	T	C	M3_filtered.fastq	176	130205	0.00135171
1139	G	A	M3_filtered.fastq	171	126576	0.00135097
560	T	C	M3_filtered.fastq	133	98530	0.00134984
639	GAAAAAACT	GGAAAAACT	M3_filtered.fastq	139	103089	0.00134835
749	C	T	M3_filtered.fastq	153	113713	0.00134549
768	TAAAAACG	TAAAACG	M3_filtered.fastq	149	110904	0.0013435
1410	G	A	M3_filtered.fastq	176	131279	0.00134066
2263	A	G	M3_filtered.fastq	162	121522	0.00133309
2631	T	C	M3_filtered.fastq	145	109170	0.0013282
1836	C	T	M3_filtered.fastq	167	126535	0.00131979
1099	T	C	M3_filtered.fastq	163	123754	0.00131713
2113	T	C	M3_filtered.fastq	158	120025	0.00131639
474	G	A	M3_filtered.fastq	118	89899	0.00131258
1717	T	C	M3_filtered.fastq	164	125041	0.00131157
1084	G	A	M3_filtered.fastq	163	124861	0.00130545
1895	C	T	M3_filtered.fastq	167	128909	0.00129549
1955	CGGGCGGCGT	CGGGCGGCAT	M3_filtered.fastq	158	122082	0.00129421
1296	G	A	M3_filtered.fastq	167	129215	0.00129242
1363	G	A	M3_filtered.fastq	167	129821	0.00128639
492	G	A	M3_filtered.fastq	119	92539	0.00128594
2586	T	C	M3_filtered.fastq	143	111815	0.0012789
2591	C	T	M3_filtered.fastq	145	113867	0.00127342
1230	C	T	M3_filtered.fastq	164	128937	0.00127194
2420	G	A	M3_filtered.fastq	152	119697	0.00126987
1341	G	A	M3_filtered.fastq	164	129678	0.00126467
1989	G	A	M3_filtered.fastq	159	125805	0.00126386
1116	G	C	M3_filtered.fastq	159	125850	0.00126341
1955	CGGGCGGCGT	CGGGCGGCGC	M3_filtered.fastq	154	122082	0.00126145
480	T	C	M3_filtered.fastq	113	89927	0.00125657
657	G	A	M3_filtered.fastq	135	107457	0.00125632
1953	T	C	M3_filtered.fastq	159	127147	0.00125052
905	C	T	M3_filtered.fastq	149	119702	0.00124476
1270	G	A	M3_filtered.fastq	159	128335	0.00123894
1907	T	C	M3_filtered.fastq	159	128351	0.00123879
2301	T	C	M3_filtered.fastq	149	120600	0.00123549
985	GAAAAAGAAATT	GAAAAGAAATT	M3_filtered.fastq	140	113431	0.00123423
830	G	A	M3_filtered.fastq	144	116672	0.00123423
977	G	A	M3_filtered.fastq	150	121730	0.00123224
2178	A	G	M3_filtered.fastq	145	118538	0.00122324
2337	G	A	M3_filtered.fastq	147	120550	0.00121941
1521	C	T	M3_filtered.fastq	159	130512	0.00121828
2095	C	T	M3_filtered.fastq	145	119349	0.00121492
587	G	A	M3_filtered.fastq	124	102223	0.00121303
1600	G	A	M3_filtered.fastq	158	130300	0.00121259
1422	G	A	M3_filtered.fastq	160	132669	0.00120601
2327	A	G	M3_filtered.fastq	145	120288	0.00120544
2416	T	C	M3_filtered.fastq	143	118854	0.00120316
518	C	T	M3_filtered.fastq	114	94927	0.00120092
1701	GAAAAAACT	GAGAAAACT	M3_filtered.fastq	144	120440	0.00119562
2190	C	T	M3_filtered.fastq	144	120547	0.00119455
729	G	A	M3_filtered.fastq	134	112509	0.00119102
649	C	T	M3_filtered.fastq	127	106737	0.00118984
514	A	G	M3_filtered.fastq	111	93619	0.00118566
635	G	A	M3_filtered.fastq	125	106035	0.00117886
1008	G	T	M3_filtered.fastq	145	123316	0.00117584
802	C	T	M3_filtered.fastq	137	116597	0.00117499
1501	G	A	M3_filtered.fastq	155	131957	0.00117463
1802	G	A	M3_filtered.fastq	150	128042	0.00117149
2088	G	C	M3_filtered.fastq	141	120528	0.00116985
1152	G	A	M3_filtered.fastq	148	126677	0.00116833
1029	G	A	M3_filtered.fastq	145	124151	0.00116793
2115	T	C	M3_filtered.fastq	135	116110	0.00116269
725	G	A	M3_filtered.fastq	129	111748	0.00115438
1365	C	T	M3_filtered.fastq	150	129947	0.00115432
2541	G	A	M3_filtered.fastq	134	116891	0.00114637
2392	C	T	M3_filtered.fastq	137	119796	0.00114361
579	T	C	M3_filtered.fastq	115	100730	0.00114167
2441	A	G	M3_filtered.fastq	134	117373	0.00114166
593	G	A	M3_filtered.fastq	116	101830	0.00113915
2612	ATTTTGA	ATTTGA	M3_filtered.fastq	122	107392	0.00113603
1078	G	A	M3_filtered.fastq	141	124893	0.00112897
840	C	T	M3_filtered.fastq	133	118008	0.00112704
847	G	A	M3_filtered.fastq	133	118329	0.00112398
2455	G	A	M3_filtered.fastq	132	118213	0.00111663
1014	T	C	M3_filtered.fastq	134	120318	0.00111372
1860	C	T	M3_filtered.fastq	143	128431	0.00111344
1231	G	A	M3_filtered.fastq	143	128554	0.00111237
1554	G	A	M3_filtered.fastq	147	132215	0.00111183
2017	T	C	M3_filtered.fastq	129	116060	0.00111149
1271	A	G	M3_filtered.fastq	142	128546	0.00110466
1553	C	T	M3_filtered.fastq	143	129607	0.00110334
2306	T	C	M3_filtered.fastq	130	119044	0.00109203
1401	A	G	M3_filtered.fastq	142	130477	0.00108831
717	C	T	M3_filtered.fastq	121	111218	0.00108795
2447	C	T	M3_filtered.fastq	128	117699	0.00108752
1191	C	T	M3_filtered.fastq	138	126937	0.00108715
2651	G	A	M3_filtered.fastq	116	106865	0.00108548
2075	G	A	M3_filtered.fastq	131	121308	0.0010799
1909	A	G	M3_filtered.fastq	136	126593	0.00107431
2694	T	C	M3_filtered.fastq	104	97043	0.00107169
2084	G	A	M3_filtered.fastq	129	121038	0.00106578
1046	A	G	M3_filtered.fastq	131	122971	0.00106529
1746	T	C	M3_filtered.fastq	134	125902	0.00106432
1908	C	T	M3_filtered.fastq	138	129794	0.00106322
2302	G	A	M3_filtered.fastq	130	122430	0.00106183
865	A	G	M3_filtered.fastq	125	117824	0.0010609
1758	C	T	M3_filtered.fastq	135	127250	0.0010609
825	G	A	M3_filtered.fastq	124	117025	0.0010596
1443	C	T	M3_filtered.fastq	140	132263	0.0010585
906	G	A	M3_filtered.fastq	127	120188	0.00105668
433	C	T	M3_filtered.fastq	89	84230	0.00105663
1350	T	C	M3_filtered.fastq	135	127776	0.00105654
2555	A	G	M3_filtered.fastq	121	114871	0.00105336
1205	G	A	M3_filtered.fastq	134	127244	0.00105309
1190	G	A	M3_filtered.fastq	133	126434	0.00105193
504	C	T	M3_filtered.fastq	97	92701	0.00104637
762	G	A	M3_filtered.fastq	119	114549	0.00103886
1102	G	A	M3_filtered.fastq	130	125526	0.00103564
780	C	T	M3_filtered.fastq	119	114972	0.00103503
1770	C	T	M3_filtered.fastq	133	128966	0.00103128
2491	GAAAAAATC	GAAAAAATT	M3_filtered.fastq	117	113749	0.00102858
1601	C	T	M3_filtered.fastq	134	130408	0.00102754
530	C	T	M3_filtered.fastq	98	95511	0.00102606
2681	C	T	M3_filtered.fastq	106	103342	0.00102572
2377	A	G	M3_filtered.fastq	122	119057	0.00102472
563	G	A	M3_filtered.fastq	102	99629	0.0010238
1450	G	A	M3_filtered.fastq	135	132151	0.00102156
1765	A	G	M3_filtered.fastq	126	123591	0.00101949
2089	C	T	M3_filtered.fastq	121	118917	0.00101752
2532	C	T	M3_filtered.fastq	119	117188	0.00101546
1209	C	T	M3_filtered.fastq	129	127308	0.00101329
1098	C	T	M3_filtered.fastq	126	125026	0.00100779
1815	A	G	M3_filtered.fastq	116	115257	0.00100645
1536	A	G	M3_filtered.fastq	130	129252	0.00100579
2152	CTTTAAG	CTTAAG	M3_filtered.fastq	116	115690	0.00100268
1589	C	T	M3_filtered.fastq	131	130671	0.00100252
2406	GAAAAACG	GAAAACG	M3_filtered.fastq	115	115265	0.000997701	2.09991

[truncated: 12 more sheets: M5, M7, M9, M11, Int-Wt2-R6, Int-WT2-R11, CL-R1, CL-R2, CL-R3, CL-R4, CL-R5, Usegalaxy notes]
