# Supplementary material for: Darwinian Evolution of Self-Replicating DNA in a Synthetic Protocell
Source: Nat Commun. 2024 Oct 22;15:9091. doi: 10.1038/s41467-024-53226-0 (PMC11494085; doi:10.1038/s41467-024-53226-0)
Supplement: Supplementary file 6 — Source Data [file 41467_2024_53226_MOESM6_ESM.zip › Fig S18.xlsx]

## Sheet: Fig S18a_left
	DNA concentration (pM)
		0 h							16 h
		Replicate 1	Replicate 2	Replicate 3	Replicate 4	Replicate 5	Replicate 6	Replicate 7	Replicate 1	Replicate 2	Replicate 3	Replicate 4	Replicate 5	Replicate 6	Replicate 7
	WT PP	2.70924	2.81017	1.06437	1.5457	1.55063	1.83462	3.64125	19.809	14.1573	13.3427	6.78458	11.2614	12.9523	16.406
	S79G PP	1.19244	1.62266	1.14062	1.64576	2.22417	2.58267		9.7851	9.38315	9.88204	8.60323	16.0173	18.1072
	A80T PP	6.45778	2.51104	2.30911	2.05895	2.80835			18.4406	12.528	10.07	22.5571	15.2583
	S79G-A80T PP	1.89181	1.69929	2.21779	2.84122				11.2442	11.6869	12.0047	16.4381
	PP = Purified Protein

## Sheet: Fig S18a_right
	DNA concentration (pM)
		0 h						16 h
		Replicate 1	Replicate 2	Replicate 3	Replicate 4	Replicate 5	Replicate 6	Replicate 1	Replicate 2	Replicate 3	Replicate 4	Replicate 5	Replicate 6
	WT PP	2.91958	2.18716	1.90324	1.75136	3.03894		13.2766	14.4979	13.149	7.73531	27.7908
	S79G PP	1.89749	1.63911	2.16453	1.8821	3.15887		12.4752	13.3589	15.7975	15.8473	20.2199
	A80T PP	2.49432	2.02391	1.97281	1.85705	3.02595	3.1655	21.8012	10.4643	13.4573	14.6123	22.8105	18.3857
	S79G-A80T PP	2.29213	1.72746	1.68597	1.67165	2.71593	2.82944	47.081	10.2396	8.58188	15.4621	15.6426	18.1
	PP = Purified Protein

## Sheet: Fig S18b_left
		DNA concentration (pM)
		0 h									16 h
		Replicate 1	Replicate 2	Replicate 3	Replicate 4	Replicate 5	Replicate 6	Replicate 7			Replicate 1	Replicate 2	Replicate 3	Replicate 4	Replicate 5	Replicate 6	Replicate 7
	WT PP + WT DNA	2.70924	2.81017	1.06437	1.5457	1.55063	1.83462	3.64125			19.809	14.1573	13.3427	6.78458	11.2614	12.9523	16.406
	WT PP + S79G DNA	1.42793	1.9421	1.58604	1.633						17.1394	19.0628	11.6548	15.5882
	S79G PP + WT DNA	1.19244	1.62266	1.14062	1.64576	2.22417	2.58267				9.7851	9.38315	9.88204	8.60323	16.0173	18.1072
	S79G PP + S79G DNA	2.09164	1.74463	1.67893	1.43118						10.0884	14.4993	13.0762	14.8966
	PP = Purified Protein

## Sheet: Fig S18b_right
	DNA concentration (pM)
		0 h									16 h
		Replicate 1	Replicate 2	Replicate 3	Replicate 4	Replicate 5					Replicate 1	Replicate 2	Replicate 3	Replicate 4	Replicate 5
	WT PP + WT DNA	2.91958	2.18716	1.90324	1.75136	3.03894					13.2766	14.4979	13.149	7.73531	27.7908
	WT PP + S79G DNA	1.95179	2.08423	2.60732							15.2521	15.2507	14.2886
	S79G PP + WT DNA	1.89749	1.63911	2.16453	1.8821	3.15887					12.4752	13.3589	15.7975	15.8473	20.2199
	S79G PP + S79G DNA	1.95393	1.82878	2.58644							17.074	14.594	13.7219
	PP = Purified Protein

## Sheet: Fig S18d_left
		DNA concentration (pM)
		0 h				16 h
		Replicate 1	Replicate 2	Replicate 3	Replicate 4	Replicate 1	Replicate 2	Replicate 3	Replicate 4
	WT PP	4.65976	1.47035	1.89195	2.0201	14.9221	12.9523	6.4383	5.42107
	S79G PP	4.05957	2.22417	1.75637	2.13146	2.31916	1.23093	1.92749	1.34933
	A80T PP	1.39495	1.98348	1.85851		0.671568	2.05316	1.99569
	S79G-A80T PP	1.43338	2.03081	2.27196		0.799553	1.63901	1.55375
	PP = Purified Protein

## Sheet: Fig S18d_right
	DNA concentration (pM)
		0 h				16 h
		Replicate 1	Replicate 2	Replicate 3	Replicate 4	Replicate 1	Replicate 2	Replicate 3	Replicate 4
	WT PP + WT DNA	4.65976	1.47035	1.89195	2.0201	14.9221	12.9523	6.4383	5.42107
	WT PP + S79G DNA	3.5989	1.79019	1.41408	1.9411	48.7664	4.65332	4.0723	5.82587
	S79G PP + WT DNA	4.05957	2.22417	1.75637	2.13146	2.31916	1.23093	1.92749	1.34933
	S79G PP + S79G DNA	3.09119	1.75084	1.40211	2.00034	4.8918	0.837407	0.897072	1.58004
	PP = Purified Protein

## Sheet: Fig S18e
		DNA concentration (pM)
		Replication and transcription (PUREfrex context)							Replication (PUREfrex context)							Replication (standard replication buffer)
		Replicate 1	Replicate 2	Replicate 3	Replicate 4	Replicate 5	Replicate 6	Replicate 7	Replicate 1	Replicate 2	Replicate 3	Replicate 4	Replicate 5			Replicate 1	Replicate 2	Replicate 3	Replicate 4
	WT PP + WT DNA	7.31166	5.03787	12.5357	4.38932	7.26248	7.05994	4.5056	4.54742	6.62867	6.90873	4.41675	9.14492			3.20233	8.80896	3.40299	2.68357
	WT PP + S79G DNA	12.003	9.81559	7.34836	9.54574				7.81441	7.31719	5.48017					13.5504	2.59935	2.87982
	S79G PP + WT DNA	8.20592	5.78256	8.66377					6.57457	8.15013	7.29837					0.571283	0.55343	1.09743
	S79G PP + S79G DNA	4.82322	8.31082	7.78841					8.73825	7.98022	5.30532					1.5825	0.478288	0.639802
	PP = Purified Protein
